# Supplementary material for: Genomic variation of European beech reveals signals of local adaptation despite high levels of phenotypic plasticity
Source: Nat Commun. 2024 Oct 3;15:8553. doi: 10.1038/s41467-024-52933-y (PMC11450180; doi:10.1038/s41467-024-52933-y)
Supplement: Supplementary file 9 — Supplementary Data 5 [file 41467_2024_52933_MOESM9_ESM.xlsx]

## Sheet: Tabelle1
Name	Sequence	Tm	Length
Bhaga2g94_exon36-37_fwd	ATAGATATGAATCAGGATAACTATATGGAAG	59	31
Bhaga2g94_exon38_rev	GCTAACAATCGCTGCCCAAT	60	20
Fasyl_Actin_fwd	AGAGATTCCGTTGCCCAGAA	60	20
Fasyl_Actin_rev	TGGATTCCAGCAGCTTCCA	60	19
