# Supplementary material for: Genomic variation of European beech reveals signals of local adaptation despite high levels of phenotypic plasticity
Source: Nat Commun. 2024 Oct 3;15:8553. doi: 10.1038/s41467-024-52933-y (PMC11450180; doi:10.1038/s41467-024-52933-y)
Supplement: Supplementary file 10 — Source Data 1 [file 41467_2024_52933_MOESM10_ESM.txt]

"Novogene_ID" "PC1" "PC2"
"A10" -0.055301 -0.0649434
"A11" -0.0574625 -0.0496866
"A12" -0.0535056 -0.0558703
"A13" -0.0320883 -0.00699302
"A14" -0.0361738 -0.016896
"A15" -0.0301836 -0.00651899
"A16" 0.0184542 0.012815
"A17" 0.0205758 0.0219524
"A18" 0.0133599 0.0212226
"A19" -0.0175018 0.0340731
"A20" -0.0163379 0.0177231
"A21" -0.0113141 0.0349021
"A23" 0.00141466 0.0296491
"A25" -0.0785587 -0.0888329
"A26" -0.0873622 -0.106116
"A27" -0.0751668 -0.100563
"A28" 0.0223681 0.0176823
"A29" 0.0158666 0.0208373
"A3" -0.036239 -0.00481348
"A30" 0.0241968 0.0153995
"A31" 0.0500377 -0.0153014
"A32" 0.0536082 -0.0239123
"A33" 0.0634118 -0.0259985
"A34" 0.0467124 -0.005234
"A35" 0.0406682 0.00292068
"A36" 0.0580175 -0.0150844
"A37" 0.00588902 0.0293627
"A39" 0.00326616 0.0220927
"A4" 0.0788212 -0.0806907
"A40" -0.0250237 0.0267948
"A41" -0.0171455 0.0383344
"A42" -0.0188308 0.0300872
"A43" 0.0552202 -0.00934632
"A44" 0.0454067 -0.0103951
"A45" 0.0410688 -0.00362119
"A46" -0.00328315 0.029337
"A47" -0.00119436 0.02804
"A48" -0.00166818 0.0357383
"A49" -0.00955449 0.0309775
"A5" 0.0858664 -0.0789516
"A50" -0.00913641 0.0264139
"A51" 0.00111005 0.0270017
"A52" 0.0279217 0.010277
"A53" 0.0206112 0.016418
"A54" 0.019944 0.0206206
"A55" -0.00363199 0.0348162
"A56" -0.00541879 0.0379741
"A58" -0.0106595 0.0186211
"A59" -0.0146072 0.0247017
"A6" 0.0842862 -0.0820179
"A60" -0.00654604 0.0241641
"A61" 0.00747868 0.029725
"A62" -0.000449779 0.0159881
"A63" -0.00509186 0.0321182
"A64" 0.0221115 0.0170338
"A65" 0.0186521 0.0199635
"A66" 0.0139987 0.00920857
"A67" -0.0175314 0.032256
"A68" -0.0201362 0.0271074
"A69" -0.0199751 0.0215542
"A7" -0.0657077 -0.0632643
"A70" -0.0386868 -0.0192311
"A71" -0.0323102 -0.0174272
"A72" -0.0161555 0.0235091
"A73" 0.0958513 -0.0914207
"A74" 0.0913831 -0.0919355
"A75" 0.0987428 -0.0947598
"A76" 0.0486548 -0.0124725
"A77" 0.0421958 0.0018445
"A78" 0.0493468 -0.0152344
"A79" -0.000701629 0.0274423
"A8" -0.0645158 -0.0618439
"A80" 0.00590462 0.0167909
"A81" -0.00357461 0.0276061
"A82" 0.0039899 0.0183382
"A84" -0.00196222 0.0404846
"A88" -0.000785449 0.0240803
"A9" -0.0639324 -0.0687231
"A90" -0.0101309 0.0251285
"A91" 0.0197565 0.0104609
"A92" 0.0289011 0.0140915
"A93" 0.0195585 0.0182545
"A94" -0.0358273 -0.0165354
"A95" -0.032334 -0.0200647
"A96" -0.0329681 -0.0217896
"B10" -0.0294947 -0.00347561
"B11" -0.0293609 0.000983531
"B12" -0.0314375 -0.00385673
"B13" 0.021982 0.00977086
"B14" 0.0260065 0.00560013
"B15" 0.0223373 0.00947589
"B16" 0.0936243 -0.105757
"B18" 0.0827371 -0.064473
"B19" -0.00287971 0.0328672
"B2" 0.0197686 0.018885
"B22" -0.0789467 -0.0779581
"B23" -0.0761235 -0.0760847
"B24" -0.067013 -0.0755672
"B25" 0.0906898 -0.0856777
"B26" 0.106872 -0.0990825
"B27" 0.10473 -0.0839272
"B29" 0.00151943 0.0306159
"B30" 0.00216107 0.0364242
"B31" -0.0103452 0.0207733
"B32" -0.00888647 0.0275665
"B33" -0.00402567 0.0220996
"B34" -0.0173369 0.0251337
"B35" -0.0169558 0.0231754
"B36" -0.0198174 0.0236151
"B37" -0.0853849 -0.0911507
"B38" -0.0649503 -0.0686902
"B39" -0.0595682 -0.0518455
"B4" 0.0271666 0.0133396
"B40" -0.0520166 -0.0589596
"B42" -0.0578224 -0.0590059
"B43" 0.00357968 0.0246699
"B44" 0.00158259 0.028561
"B45" -0.00218474 0.0306825
"B46" 0.0205984 0.0106324
"B48" 0.0130394 0.0205131
"B49" -0.0374942 -0.00228649
"B5" 0.0307348 0.0135885
"B50" -0.0294658 -0.00201901
"B51" -0.0320623 0.000207326
"B52" -0.0830184 -0.0977439
"B54" -0.0721799 -0.0743698
"B55" 0.00538901 0.0234573
"B56" 0.00183267 0.0339986
"B57" 1.58769e-05 0.0316107
"B58" 0.00834533 0.0154974
"B59" 0.0153691 0.0182355
"B6" 0.0317838 0.0182192
"B60" 0.00410779 0.0140081
"B61" -0.000840973 0.0333487
"B63" -0.00781601 0.0197503
"B64" 0.00374057 0.0309222
"B65" -0.00608308 0.0278355
"B66" 0.00221486 0.0252227
"B67" -0.0165017 0.0301685
"B68" -0.0187431 0.0285104
"B70" 0.01947 0.00895837
"B71" 0.0253775 0.0170921
"B72" 0.0122867 0.0182661
"B73" 0.0192804 0.0155348
"B75" 0.00234827 0.0259412
"B76" -0.0185707 0.023931
"B77" -0.0139685 0.0324899
"B78" -0.00544587 0.0315352
"B79" -0.00758076 0.0354103
"B80" -0.0126895 0.0316125
"B81" -0.0138071 0.0404219
"B82" 0.0216161 0.0205182
"B84" 0.011125 0.0183824
"B85" -0.00044556 0.0281542
"B86" 0.00604905 0.0297055
"B87" 0.000477147 0.0275132
"B88" -0.025372 -0.00195717
"B89" -0.0303695 -0.00432557
"B90" -0.0311751 0.000854919
"B91" 0.000402948 0.0263381
"B92" 0.00512463 0.0283909
"B93" -0.00111172 0.0246772
"B94" -0.00551501 0.0347415
"B95" -0.00505998 0.0308695
"B96" -0.0018425 0.0375084
"C10" -0.00699346 0.0279605
"C12" 0.0145831 0.0205625
"C13" -0.0071159 0.0330526
"C15" 0.000223748 0.04338
"C16" -0.0605208 -0.0749902
"C19" -0.0586996 -0.0408029
"C2" -0.078738 -0.0753168
"C20" -0.0557589 -0.0413394
"C21" -0.0577813 -0.0452953
"C22" 0.00372655 0.02694
"C23" 0.00472919 0.0265913
"C24" 0.00599749 0.0271086
"C25" -0.0674411 -0.0692693
"C26" -0.0570259 -0.0595057
"C27" -0.0633157 -0.0647344
"C28" 0.020178 0.0108361
"C30" 0.014541 0.00785836
"C31" -0.0493474 -0.0395442
"C32" -0.0450933 -0.0177465
"C33" -0.0439736 -0.0301625
"C34" -0.00785625 0.0260083
"C35" -0.0067857 0.0304238
"C36" -0.0119271 0.0279449
"C37" 0.0124688 0.0242943
"C38" 0.0155298 0.0214398
"C39" 0.0143984 0.0247079
"C4" -0.0277727 0.00150298
"C40" 0.00358947 0.0410682
"C41" -0.00819062 0.0281975
"C43" 0.0675192 -0.0485789
"C44" 0.0764595 -0.0525334
"C48" 0.00899315 0.0262294
"C49" -0.026678 0.00781126
"C5" -0.0317381 0.000247316
"C50" -0.0310079 0.00805455
"C51" -0.0264449 0.00295047
"C52" 0.0367982 2.86591e-05
"C53" 0.0388193 0.012613
"C54" 0.0460242 -0.000545743
"C55" 0.027694 0.00274603
"C56" 0.0254277 0.0132963
"C57" 0.0249363 0.00361557
"C58" 0.108708 -0.0898305
"C61" 0.00281086 0.0285873
"C62" 0.00439146 0.0268122
"C63" 0.00128755 0.0266245
"C64" -0.0461322 -0.0306068
"C65" -0.0547318 -0.0499989
"C66" -0.0531811 -0.0421222
"C67" -0.0366924 -0.013044
"C68" -0.0304363 -0.00213665
"C70" 0.00758937 0.0342318
"C71" 0.00610555 0.0215409
"C73" 0.00799472 0.020446
"C75" 0.00554021 0.029294
"C76" 0.01507 0.018367
"C77" 0.0074216 0.0264718
"C78" 0.0112257 0.0211602
"C79" 0.0262313 0.0107133
"C80" 0.0201609 0.021845
"C81" 0.0168949 0.0157001
"C82" -0.0132605 0.0288474
"C83" -0.00557908 0.0223247
"C84" -0.01292 0.0318855
"C85" 0.000203649 0.0136409
"C90" -0.0335321 -0.022839
"C91" -0.0169177 0.0266776
"C92" -0.0192526 0.0307146
"C93" -0.0171225 0.0311063
"C94" -0.0507014 -0.0480363
"C95" -0.0583665 -0.0677275
"C96" -0.0598544 -0.0582554
"D1" -0.0801205 -0.0839863
"D10" -0.00891302 0.0301567
"D11" 0.00690917 0.0247732
"D12" 0.00250775 0.0252182
"D13" 0.0463821 0.00123169
"D14" 0.0334364 0.000436954
"D15" 0.0440964 -0.00249931
"D16" -0.000487244 0.0300082
"D17" -0.00192462 0.0289836
"D18" 0.0087924 0.0194997
"D22" -0.0140246 0.0349576
"D26" -0.0297466 -0.0101865
"D27" -0.0380807 -0.00556298
"D28" 0.00796233 0.0279601
"D29" 0.0114109 0.0188964
"D3" -0.0704359 -0.0697781
"D30" 0.0120154 0.0296603
"D31" -0.000427788 0.024515
"D32" -0.00467139 0.0390909
"D33" -0.0125978 0.0300515
"D35" -0.0441129 -0.030499
"D36" -0.064575 -0.0701762
"D38" -0.0609565 -0.0519939
"D39" -0.0582127 -0.0571646
"D4" 0.034544 0.00891678
"D40" 0.025841 0.0172398
"D41" 0.024239 0.0104993
"D42" 0.0122327 0.0149114
"D44" 0.0062801 0.0315196
"D45" -0.00121009 0.0208732
"D46" -0.0656315 -0.0640384
"D48" -0.0606149 -0.0715307
"D49" -0.0482518 -0.0429659
"D5" 0.0490397 -0.00712647
"D50" -0.059956 -0.0507261
"D52" -0.000928213 0.0314713
"D53" -0.00244558 0.0346615
"D54" -0.00231651 0.0300621
"D58" -0.00656359 0.032341
"D59" -0.00488728 0.0212245
"D6" 0.0533859 0.00167277
"D60" -0.0110011 0.0304429
"D61" 0.000921202 0.027949
"D62" 0.00161518 0.024308
"D63" -0.00308023 0.0288725
"D64" -0.0034716 0.0319524
"D65" 0.0121591 0.0291009
"D66" 0.0033983 0.0240027
"D67" 0.0106938 0.0290352
"D68" 0.00839237 0.0274362
"D69" 0.0117778 0.0171102
"D7" 0.0468761 -0.0162495
"D70" 0.0153035 0.0217403
"D72" 0.0243707 0.0178144
"D73" -0.0704064 -0.0684301
"D74" -0.0880912 -0.0981386
"D77" 0.101837 -0.0917225
"D78" 0.0977762 -0.092651
"D8" 0.0648333 -0.0310812
"D80" -0.00258293 0.0414704
"D81" 0.00809564 0.0208087
"D82" -0.0273124 0.00725085
"D86" -0.0184118 0.0232397
"D87" -0.0200003 0.0219749
"D88" -0.00817553 0.0363501
"D89" 0.00493129 0.0236212
"D9" 0.0565483 -0.0290946
"D92" -0.0503675 -0.0544784
"D96" -0.0281518 -0.000776472
"E1" 0.0856425 -0.0600877
"E10" -0.00848668 0.027096
"E13" -0.0328287 -0.016041
"E15" -0.036736 -0.0102318
"E17" -0.0125781 0.035872
"E18" -0.00792587 0.0450181
"E19" -0.0283805 0.0058451
"E2" 0.0916863 -0.0822104
"E20" -0.0377396 -0.00268575
"E21" -0.0318575 0.00196985
"E22" 0.0433652 -0.00167305
"E23" 0.0452392 -0.013835
"E24" 0.040081 0.000723687
"E25" -0.000472754 0.0309134
"E29" -0.0445242 -0.0350092
"E3" 0.0737048 -0.0429738
"E31" -0.0162309 0.0353925
"E32" -0.0203442 0.0296171
"E38" 0.0060146 0.0209582
"E4" 0.0915907 -0.0771539
"E40" -0.00981001 0.0223051
"E41" -0.00190108 0.0229546
"E42" 0.000407114 0.0371559
"E43" -0.00312324 0.0350812
"E44" 0.00715002 0.0209639
"E45" 0.0029482 0.0219514
"E48" -0.00675872 0.0251843
"E49" 0.102505 -0.0885993
"E5" 0.0847684 -0.0783635
"E52" -0.0241081 0.0272352
"E53" -0.0230338 0.0329128
"E54" -0.0175535 0.03901
"E55" -0.027648 0.0333062
"E56" -0.00377844 0.0273953
"E57" 0.00833726 0.0249731
"E58" 0.00171273 0.0220685
"E59" 0.00416523 0.0253634
"E6" 0.0882863 -0.0805868
"E60" 0.00542036 0.0310729
"E61" 0.0164567 0.0160464
"E62" 0.0169741 0.00799119
"E63" 0.025741 0.0180085
"E64" 0.0461359 0.00309717
"E65" 0.0441087 0.00722033
"E67" -0.0174383 0.0392812
"E69" -0.0131313 0.0337068
"E7" 0.0202778 0.021897
"E70" 0.110229 -0.103019
"E71" 0.0956032 -0.0842981
"E72" 0.104483 -0.0907913
"E73" 0.0056046 0.0253229
"E74" -0.00166241 0.0222305
"E75" -0.00280853 0.0231285
"E76" 0.0222932 0.00605965
"E78" 0.0168888 0.0247582
"E79" -0.0683797 -0.0793628
"E8" 0.0129334 0.0220172
"E81" -0.0756322 -0.0838035
"E82" 0.00195809 0.0355444
"E83" 0.00629813 0.0241899
"E84" -0.00459475 0.025792
"E85" -0.00354045 0.0269806
"E86" -0.000668738 0.0336358
"E87" -0.000531144 0.0169114
"E88" 0.000375053 0.025208
"E89" -0.00173628 0.0236367
"E90" 0.00847595 0.0217157
"E91" -0.0181527 0.0232392
"E92" -0.0181898 0.0267033
"F1" -0.0667493 -0.08027
"F10" 0.0481422 -0.0145703
"F13" -0.0270066 -0.0069466
"F14" -0.0316585 -0.0150217
"F15" -0.0283655 -0.00850258
"F16" -0.0077204 0.0293599
"F17" -0.00306887 0.0275053
"F18" -0.00276895 0.0348411
"F19" -0.00370546 0.0221402
"F2" -0.0585389 -0.0687648
"F20" -0.00572501 0.0205162
"F21" -0.00572466 0.0278595
"F22" -0.033318 -0.0153937
"F25" 0.00863393 0.0199278
"F26" -0.00917404 0.0317687
"F27" 0.00302823 0.0342734
"F28" -0.0651185 -0.0778483
"F3" -0.0616276 -0.0568516
"F31" -0.0537738 -0.0615026
"F34" -0.06633 -0.0615518
"F36" -0.0671541 -0.0705525
"F37" 0.0203975 0.0159323
"F39" 0.016296 0.0193828
"F40" 0.00537643 0.0271434
"F41" 0.0127714 0.0171292
"F42" 0.0109215 0.0266573
"F43" 0.00878248 0.0207495
"F44" 0.0229773 0.00976252
"F45" 0.0192813 0.0106189
"F46" 0.0307772 0.012428
"F47" 0.0286833 0.0109526
"F5" 0.0158742 0.0136072
"F50" 0.0208851 0.0130466
"F51" 0.0103253 0.0153621
"F52" 0.0458944 -0.0108029
"F53" 0.0452123 0.00207817
"F54" 0.0530538 -0.013681
"F55" -0.0048068 0.0258703
"F56" -0.00337711 0.0281478
"F57" -0.00673213 0.0307371
"F58" -0.0288745 -0.0156368
"F6" 0.028405 0.00763749
"F60" -0.03156 -0.0159428
"F62" 0.0488704 -0.0058741
"F63" 0.0538204 -0.00464201
"F64" 0.0039626 0.0239555
"F65" -0.000826007 0.0212666
"F66" 0.00363027 0.0252329
"F68" -0.0594705 -0.0573387
"F69" -0.0606464 -0.0554216
"F70" -0.0113189 0.0261702
"F71" -0.00982012 0.0240848
"F73" 0.0179132 0.0111458
"F74" -0.00817737 0.0345984
"F75" -0.010147 0.0270415
"F76" 0.107352 -0.105568
"F77" 0.0794783 -0.0856767
"F78" 0.0853352 -0.0919441
"F79" -0.0387868 -0.00720628
"F8" 0.0054548 0.029623
"F80" -0.0288807 0.00213334
"F81" -0.0339626 -0.0030937
"F82" -0.0032991 0.022572
"F83" -0.00100656 0.022693
"F84" 0.00371799 0.0313135
"F85" -0.0298272 -0.00632634
"F86" -0.0413888 -0.014882
"F87" -0.0389219 -0.0123909
"F88" -0.0137723 0.0269175
"F89" -0.0067029 0.0252289
"F9" 0.00471932 0.0137022
"F90" -0.0118569 0.0262392
"F91" -0.0222218 0.0324168
"F93" -0.0246613 0.0328763
"F94" 0.0227916 0.0212917
"F96" 0.0239499 0.0209881
"G1" 0.0163987 0.0102464
"G10" 0.0214888 0.0139637
"G11" 0.0134218 0.0180503
"G12" 0.0182047 0.0178418
"G13" 0.0599111 -0.0229017
"G14" 0.0509805 -0.0133028
"G15" 0.0481896 -0.00524738
"G20" -0.0716449 -0.0785924
"G22" 0.0158461 0.0193177
"G23" 0.0111908 0.0231681
"G24" 0.0152889 0.02
"G26" 0.0338361 0.00897375
"G27" 0.0213684 0.0138896
"G28" 0.0112386 0.0243896
"G29" 0.0102274 0.023957
"G30" 0.00779922 0.018928
"G31" 0.0192783 0.0128102
"G32" 0.0210327 0.0141312
"G34" 0.00404142 0.0214589
"G36" 0.00281975 0.0213302
"G37" 0.00286051 0.0267272
"G38" 0.0154484 0.0233358
"G41" -0.00437245 0.02276
"G43" 0.00326454 0.0277673
"G44" 0.00163682 0.027135
"G45" 0.00196558 0.0292861
"G46" 0.0892229 -0.0702365
"G47" 0.0871099 -0.0915178
"G48" 0.0839826 -0.0756176
"G49" 0.005888 0.0268906
"G50" -0.00122497 0.0377934
"G51" 0.00113974 0.0326727
"G52" 0.00169334 0.022687
"G53" 0.00131903 0.0310117
"G54" 0.00495134 0.0244807
"G57" -0.0648158 -0.0711698
"G58" 0.00496547 0.0265663
"G59" 0.0157628 0.0191194
"G60" 0.00650685 0.0113836
"G61" -0.0619479 -0.0802882
"G64" 0.0399859 0.000862495
"G65" 0.0417575 0.00961186
"G66" 0.0462234 0.0157043
"G67" -0.031918 0.0138119
"G68" -0.0283944 0.0100418
"G69" -0.0335644 0.000793578
"G7" 0.0100607 0.015566
"G70" 0.0125054 0.0243405
"G71" 0.00597321 0.0291097
"G72" 0.0101635 0.0275891
"G79" -0.00148475 0.0304409
"G8" 0.00848553 0.0207965
"G80" 0.00107167 0.0281064
"G81" -0.00436633 0.0261598
"G82" -0.0380917 -0.0136182
"G83" -0.0335119 -0.00671062
"G84" -0.031439 -0.000295594
"G85" 0.0968448 -0.0974687
"G86" 0.0904446 -0.0941297
"G87" 0.0928306 -0.093338
"G9" 0.0111868 0.0152386
"G91" 0.0288227 0.0173448
"G92" 0.0319292 0.0128759
"G93" 0.0267789 0.0171229
"G94" -0.00678838 0.0263243
"G96" -0.00541214 0.0326942
"H10" 0.114149 -0.118111
"H12" 0.108481 -0.110677
"H13" -0.0765348 -0.0908378
"H16" 0.061491 -0.0487863
"H17" 0.0800514 -0.040584
"H18" 0.047265 -0.00323773
"H2" 0.0585384 -0.0174894
"H20" -0.00377879 0.0207004
"H21" -0.0106174 0.028012
"H23" -0.0370146 -0.0165778
"H25" -0.00404665 0.0325923
"H26" 0.00781551 0.0264854
"H27" -0.00370396 0.0338029
"H28" 0.0469735 0.00919231
"H29" 0.0417217 4.73921e-05
"H31" -0.0477466 -0.0540695
"H32" -0.0559633 -0.0554355
"H33" -0.0515191 -0.0612646
"H34" -0.00232409 0.0211302
"H35" 0.000333834 0.0317963
"H37" 0.00482698 0.0286688
"H4" -0.00195788 0.0256566
"H40" -0.0397803 -0.0166658
"H41" -0.0404817 -0.0177297
"H42" -0.0401455 -0.0178178
"H43" -0.0659924 -0.0751463
"H45" -0.0720414 -0.0776438
"H46" -0.00309243 0.0254228
"H47" 0.00738954 0.0321969
"H49" -0.00577939 0.0293523
"H5" -0.0065821 0.026841
"H50" -0.00972908 0.0320954
"H51" -0.00404266 0.0231279
"H55" 0.0463131 -0.000105434
"H57" 0.0288497 0.00904482
"H58" -0.00532144 0.0280385
"H59" -0.007959 0.0294685
"H60" -0.00483881 0.0243388
"H61" -0.0232802 0.0236968
"H62" -0.0176776 0.0253304
"H67" -0.00463652 0.0384281
"H68" -0.00693302 0.0353723
"H69" -0.00887385 0.0482215
"H7" 0.0250434 0.0174034
"H70" -0.053714 -0.0662963
"H71" -0.0629538 -0.0834715
"H73" 0.0480964 -0.00369842
"H74" 0.0396123 -0.0145396
"H77" -0.0549191 -0.050169
"H78" -0.0578665 -0.045076
"H80" -0.0606045 -0.0598705
"H81" -0.0646547 -0.0618379
"H82" 0.00705509 0.026159
"H83" -0.00122843 0.0304303
"H84" 0.00274268 0.0263251
"H85" 0.0567247 -0.0127288
"H86" 0.0535009 -0.0100631
"H87" 0.0526961 -0.0110423
"H89" 0.0354432 0.00699963
"H9" 0.0177455 0.0234062
"H90" 0.0320054 0.0129571
"H91" -0.0303982 0.00290277
"H92" -0.0329086 -0.0156115
"H93" -0.030048 -0.00703266
"H94" -0.00543719 0.0427479
"H95" -0.00235693 0.0366323
"H96" -0.000974393 0.0359571
"I10" -0.0200717 0.0385031
"I11" -0.0204168 0.0353733
"I12" -0.0216691 0.0354989
"I13" -0.0379459 -0.0167261
"I15" -0.0368513 -0.0119939
"I16" 0.0264599 0.00665136
"I17" 0.00945337 0.0218129
"I18" 0.0193452 0.0147094
"I2" -0.0730952 -0.0762939
"I22" -0.00945746 0.0439523
"I23" -0.0145786 0.0318048
"I25" 0.0186602 0.0119109
"I26" 0.0156339 0.0243344
"I27" 0.0121063 0.0222048
"I28" -0.0650684 -0.0764554
"I29" -0.0892887 -0.0975703
"I30" -0.075299 -0.07486
"I31" -0.0239045 0.0292101
"I32" -0.00734624 0.0144554
"I33" -0.0142618 0.0284529
"I4" 0.0159949 0.0202947
"I46" -0.000299438 0.0291024
"I47" -0.0034711 0.0258259
"I48" 0.00347358 0.0251586
"I52" -0.000398053 0.0285487
"I56" -0.00617124 0.0365441
"I57" -0.00499841 0.0320642
"I58" 0.00890886 0.028987
"I59" -0.00498809 0.0267642
"I6" 0.0124919 0.0113582
"I60" 0.00629598 0.0203495
"I62" 0.0220419 0.00659495
"I64" -0.0287333 0.00792083
"I65" -0.029264 0.00908707
"I66" -0.0260489 0.00849025
"I69" -0.0301684 -0.000539269
"I74" -0.00322598 0.0296416
"I75" -0.00544435 0.038138
"I79" -0.0687328 -0.0688425
"I80" -0.06816 -0.0590995
"I82" 0.0221692 0.011333
"I83" 0.02373 0.0128031
"I84" 0.0262602 0.00245501
"I86" 0.0156307 0.00937287
"I88" 0.0927992 -0.0782388
"I89" 0.0935822 -0.106263
"I90" 0.0874243 -0.0978403
"I91" 0.00173788 0.0344231
"I92" 0.00699021 0.0214406
"I93" 0.000222938 0.0285318
"I94" 0.00451572 0.0227299
"I95" -0.05009 -0.0264304
"I96" -0.0509066 -0.0315858
"K14" 0.110938 -0.104568
"K15" 0.114902 -0.114126
"K16" -0.00254027 0.0314616
"K17" -0.00201383 0.0335164
"K19" -0.0121291 0.0294408
"K20" -0.0112348 0.0332498
"K21" -0.0102349 0.0304706
"K22" -0.0171 0.0267813
"K23" -0.0266138 0.0265856
"K24" -0.0274692 0.0240312
"K29" 0.0173652 0.0150291
"K30" 0.0180987 0.0257387
"K31" -0.0502478 -0.0400109
"K32" -0.0538605 -0.0525916
"K33" -0.0573227 -0.0576059
"K34" -0.021073 0.0248668
