# Supplementary material for: Genomic variation of European beech reveals signals of local adaptation despite high levels of phenotypic plasticity
Source: Nat Commun. 2024 Oct 3;15:8553. doi: 10.1038/s41467-024-52933-y (PMC11450180; doi:10.1038/s41467-024-52933-y)
Supplement: Supplementary file 11 — Source Data 2 [file 41467_2024_52933_MOESM11_ESM.txt]

"Novogene_ID" "Central.cluster" "Eastern.cluster" "Western.cluster"
"A10" 0.135398 0.797869 0.0667331
"A11" 0.226712 0.773188 9.9991e-05
"A12" 0.192503 0.746991 0.0605053
"A13" 0.525182 0.455628 0.0191895
"A14" 0.455616 0.520579 0.0238046
"A15" 0.53383 0.440051 0.0261182
"A16" 0.683553 0.0538473 0.2626
"A17" 0.760789 9.999e-05 0.239111
"A18" 0.755862 0.0264737 0.217664
"A19" 0.844817 0.155083 9.9991e-05
"A20" 0.729166 0.229576 0.0412582
"A21" 0.907812 0.0897532 0.00243487
"A23" 0.840506 0.0500833 0.109411
"A25" 9.9991e-05 0.984335 0.0155653
"A26" 9.9991e-05 0.993879 0.00602131
"A27" 9.9991e-05 0.935363 0.0645371
"A28" 0.708956 9.9991e-05 0.290944
"A29" 0.73685 0.0196681 0.243482
"A3" 0.533838 0.466062 9.9991e-05
"A30" 0.675675 9.9991e-05 0.324225
"A31" 0.448408 0.0204583 0.531134
"A32" 0.389626 0.0349854 0.575388
"A33" 0.424151 9.9991e-05 0.575749
"A34" 0.526268 9.9991e-05 0.473632
"A35" 0.57461 9.9991e-05 0.42529
"A36" 0.399725 9.9991e-05 0.600175
"A37" 0.841998 0.0380219 0.11998
"A39" 0.727462 0.105829 0.166709
"A4" 0.00872618 0.172959 0.818314
"A40" 0.780171 0.219729 9.9991e-05
"A41" 0.857071 0.142829 9.9991e-05
"A42" 0.810166 0.189734 9.9991e-05
"A43" 0.466717 9.9991e-05 0.533183
"A44" 0.525283 0.00330326 0.471414
"A45" 0.578376 9.9991e-05 0.421524
"A46" 0.829085 0.0882672 0.0826476
"A47" 0.813147 0.0953121 0.0915414
"A48" 0.903512 0.0484448 0.0480431
"A49" 0.864381 0.110566 0.0250526
"A5" 0.0250324 0.11507 0.859898
"A50" 0.813629 0.148249 0.0381218
"A51" 0.821321 0.0708988 0.10778
"A52" 0.65457 0.0155532 0.329876
"A53" 0.691358 0.0154636 0.293178
"A54" 0.734144 0.0100893 0.255767
"A55" 0.854535 0.0851821 0.060283
"A56" 0.918433 0.0652152 0.0163517
"A58" 0.733179 0.197725 0.0690955
"A59" 0.803979 0.173036 0.0229844
"A6" 9.9991e-05 0.139191 0.860709
"A60" 0.771605 0.135656 0.0927394
"A61" 0.852952 0.0057937 0.141254
"A62" 0.71933 0.136391 0.144279
"A63" 0.858856 0.0776949 0.0634486
"A64" 0.718182 9.9991e-05 0.281718
"A65" 0.753541 0.00614628 0.240312
"A66" 0.629529 0.121677 0.248794
"A67" 0.825707 0.174193 9.9991e-05
"A68" 0.780597 0.219303 9.9991e-05
"A69" 0.729371 0.253578 0.0170511
"A7" 0.181915 0.800524 0.0175615
"A70" 0.47332 0.497422 0.0292574
"A71" 0.479904 0.451472 0.0686242
"A72" 0.790131 0.200713 0.00915617
"A73" 9.9991e-05 0.0933346 0.906565
"A74" 9.9991e-05 0.127896 0.872004
"A75" 9.9991e-05 0.117087 0.882813
"A76" 0.473227 0.000796398 0.525976
"A77" 0.541951 9.9991e-05 0.457949
"A78" 0.42233 0.0386735 0.538996
"A79" 0.818795 0.0792047 0.102
"A8" 0.120267 0.879633 9.9991e-05
"A80" 0.744554 0.117153 0.138293
"A81" 0.861176 0.0951424 0.0436813
"A82" 0.778448 0.0765427 0.145009
"A84" 0.941517 0.0318741 0.0266092
"A88" 0.767822 0.116972 0.115206
"A9" 0.122986 0.850227 0.0267876
"A90" 0.818446 0.136168 0.0453859
"A91" 0.673542 0.0369146 0.289543
"A92" 0.662345 0.00341185 0.334243
"A93" 0.71536 0.0241911 0.260448
"A94" 0.42348 0.551946 0.0245739
"A95" 0.423343 0.495206 0.0814509
"A96" 0.450669 0.522464 0.0268673
"B10" 0.555335 0.419363 0.0253017
"B11" 0.57905 0.410837 0.0101135
"B12" 0.562929 0.421419 0.0156522
"B13" 0.653371 0.0238745 0.322754
"B14" 0.621584 0.0333182 0.345098
"B15" 0.655215 0.0345545 0.310231
"B16" 9.9991e-05 0.146324 0.853576
"B18" 0.117182 0.0601748 0.822643
"B19" 0.837808 0.0880213 0.0741706
"B2" 0.745186 9.9991e-05 0.254714
"B22" 0.0502061 0.949694 9.9991e-05
"B23" 0.0679742 0.929105 0.00292082
"B24" 0.0584338 0.908523 0.0330428
"B25" 0.0120389 0.113961 0.874
"B26" 9.9991e-05 0.0718006 0.928099
"B27" 0.00387275 0.0432956 0.952832
"B29" 0.871048 0.0297626 0.0991894
"B30" 0.912252 0.000601854 0.0871464
"B31" 0.781643 0.166145 0.0522119
"B32" 0.830054 0.128996 0.0409496
"B33" 0.783539 0.147201 0.0692606
"B34" 0.794122 0.201595 0.00428363
"B35" 0.790751 0.209149 9.9991e-05
"B36" 0.753448 0.246452 9.9991e-05
"B37" 0.0510665 0.948833 9.9991e-05
"B38" 0.104504 0.864229 0.0312664
"B39" 0.225809 0.772491 0.0016999
"B4" 0.670594 9.9991e-05 0.329306
"B40" 0.185028 0.734224 0.0807483
"B42" 0.165531 0.785824 0.0486446
"B43" 0.778357 0.070795 0.150848
"B44" 0.774681 0.0719116 0.153407
"B45" 0.88685 0.0619844 0.0511657
"B46" 0.6451 0.0656784 0.289222
"B48" 0.749282 0.0410714 0.209647
"B49" 0.55722 0.44268 9.9991e-05
"B5" 0.652875 9.9991e-05 0.347025
"B50" 0.527686 0.455342 0.0169711
"B51" 0.591933 0.407967 9.9991e-05
"B52" 9.9991e-05 0.984519 0.0153812
"B54" 0.113878 0.874259 0.0118627
"B55" 0.796279 0.0494607 0.15426
"B56" 0.909408 0.0178568 0.0727348
"B57" 0.838136 0.053583 0.108281
"B58" 0.707305 0.0890652 0.20363
"B59" 0.730584 0.0529236 0.216492
"B6" 0.654041 9.9991e-05 0.345859
"B60" 0.681742 0.132063 0.186195
"B61" 0.883604 0.0378999 0.0784958
"B63" 0.782776 0.128001 0.0892225
"B64" 0.829426 0.0530943 0.11748
"B65" 0.815271 0.127193 0.0575357
"B66" 0.784219 0.0879281 0.127853
"B67" 0.850521 0.149379 9.9991e-05
"B68" 0.810289 0.189611 9.9991e-05
"B70" 0.650585 0.0678726 0.281542
"B71" 0.695861 9.9991e-05 0.304039
"B72" 0.709665 0.0650463 0.225289
"B73" 0.688446 0.0218546 0.289699
"B75" 0.78822 0.0925062 0.119274
"B76" 0.770981 0.21847 0.010549
"B77" 0.851733 0.148167 9.9991e-05
"B78" 0.901115 0.0712264 0.0276589
"B79" 0.902971 0.0766837 0.0203454
"B80" 0.797513 0.178438 0.0240496
"B81" 0.925174 0.0747259 9.9991e-05
"B82" 0.737639 9.9991e-05 0.262261
"B84" 0.738567 0.0630239 0.198409
"B85" 0.806175 0.090669 0.103156
"B86" 0.834407 0.0329798 0.132613
"B87" 0.817258 0.100122 0.0826201
"B88" 0.577946 0.375448 0.0466061
"B89" 0.540889 0.438071 0.0210399
"B90" 0.570706 0.421315 0.00797976
"B91" 0.807282 0.0868768 0.105841
"B92" 0.816005 0.0500196 0.133976
"B93" 0.767155 0.115288 0.117556
"B94" 0.889695 0.0575293 0.0527759
"B95" 0.864751 0.0814846 0.0537646
"B96" 0.913865 0.0413679 0.0447673
"C10" 0.8359 0.101548 0.062552
"C12" 0.736205 0.0259895 0.237806
"C13" 0.858341 0.0840889 0.0575705
"C15" 0.928161 9.9991e-05 0.0717392
"C16" 0.0711598 0.862571 0.0662696
"C19" 0.271283 0.728617 9.9991e-05
"C2" 0.114601 0.885299 9.9991e-05
"C20" 0.311897 0.688003 9.9991e-05
"C21" 0.260373 0.739527 9.9991e-05
"C22" 0.807028 0.0739958 0.118976
"C23" 0.836296 0.0321919 0.131512
"C24" 0.810222 0.0440125 0.145765
"C25" 0.0793894 0.892895 0.0277159
"C26" 0.141702 0.809567 0.0487306
"C27" 0.121703 0.847648 0.030649
"C28" 0.664734 0.0512297 0.284036
"C30" 0.653728 0.102736 0.243536
"C31" 0.321029 0.639684 0.0392868
"C32" 0.444819 0.555081 9.9991e-05
"C33" 0.395686 0.604214 9.9991e-05
"C34" 0.825682 0.130629 0.0436883
"C35" 0.847038 0.109041 0.0439217
"C36" 0.813957 0.160016 0.0260273
"C37" 0.794597 0.0147513 0.190652
"C38" 0.761604 0.0198109 0.218585
"C39" 0.768807 0.00998363 0.221209
"C4" 0.578148 0.394451 0.0274013
"C40" 0.909034 9.9991e-05 0.0908656
"C41" 0.830445 0.13366 0.0358949
"C43" 0.240658 0.0603296 0.699012
"C44" 0.200049 0.0393636 0.760587
"C48" 0.797338 0.0320027 0.17066
"C49" 0.650663 0.349237 9.9991e-05
"C5" 0.578621 0.41176 0.0096185
"C50" 0.657077 0.342823 9.9991e-05
"C51" 0.623707 0.373728 0.00256577
"C52" 0.54671 0.0188291 0.434461
"C53" 0.602484 9.9991e-05 0.397416
"C54" 0.511289 9.9991e-05 0.488611
"C55" 0.617201 0.0505985 0.332201
"C56" 0.658687 9.9991e-05 0.341213
"C57" 0.651727 0.0269966 0.321277
"C58" 0.0304026 0.0120623 0.957535
"C61" 0.811143 0.0546724 0.134185
"C62" 0.813907 0.0579546 0.128139
"C63" 0.805163 0.0821456 0.112691
"C64" 0.364659 0.617009 0.0183323
"C65" 0.240015 0.743378 0.016607
"C66" 0.291886 0.698637 0.00947744
"C67" 0.477316 0.504995 0.017689
"C68" 0.570153 0.410156 0.0196911
"C70" 0.871411 0.00151067 0.127078
"C71" 0.751685 0.0854451 0.16287
"C73" 0.763039 0.0425966 0.194364
"C75" 0.836676 0.0206872 0.142637
"C76" 0.717596 0.0337212 0.248683
"C77" 0.818014 0.0398753 0.14211
"C78" 0.762682 0.0457733 0.191544
"C79" 0.651514 9.9991e-05 0.348386
"C80" 0.747204 9.9991e-05 0.252696
"C81" 0.718781 0.0208554 0.260364
"C82" 0.84809 0.142273 0.00963766
"C83" 0.802579 0.123304 0.0741168
"C84" 0.891273 0.0866273 0.0220999
"C85" 0.665483 0.17966 0.154857
"C90" 0.40194 0.526488 0.0715718
"C91" 0.805078 0.190467 0.00445449
"C92" 0.838644 0.161256 9.9991e-05
"C93" 0.851527 0.148373 9.9991e-05
"C94" 0.226243 0.720242 0.0535151
"C95" 0.0881165 0.882363 0.0295208
"C96" 0.176578 0.796783 0.0266389
"D1" 0.078442 0.921458 9.9991e-05
"D10" 0.846259 0.112737 0.0410047
"D11" 0.792061 0.035309 0.17263
"D12" 0.787427 0.0750656 0.137507
"D13" 0.528323 9.9991e-05 0.471577
"D14" 0.57771 0.00294368 0.419347
"D15" 0.52328 9.9991e-05 0.47662
"D16" 0.833301 0.0791527 0.087546
"D17" 0.826946 0.0905997 0.0824543
"D18" 0.766953 0.0704524 0.162595
"D22" 0.880231 0.119669 9.9991e-05
"D26" 0.493047 0.456196 0.0507569
"D27" 0.533824 0.466076 9.9991e-05
"D28" 0.818083 0.0412381 0.140678
"D29" 0.735076 0.0624345 0.202489
"D3" 0.107145 0.884703 0.00815142
"D30" 0.827703 9.9991e-05 0.172197
"D31" 0.790335 0.108918 0.100747
"D32" 0.909869 0.0641659 0.0259651
"D33" 0.834348 0.165552 9.9991e-05
"D35" 0.395633 0.564234 0.040133
"D36" 0.0874366 0.883215 0.0293488
"D38" 0.211437 0.788463 9.9991e-05
"D39" 0.130058 0.816764 0.0531783
"D4" 0.580909 9.9991e-05 0.418992
"D40" 0.720906 9.9991e-05 0.278994
"D41" 0.68247 0.0292262 0.288304
"D42" 0.697963 0.0681131 0.233924
"D44" 0.856074 0.0130804 0.130846
"D45" 0.768281 0.136811 0.0949084
"D46" 0.151266 0.841965 0.00676866
"D48" 0.0780219 0.837145 0.084833
"D49" 0.266801 0.693839 0.0393593
"D5" 0.475587 9.9991e-05 0.524313
"D50" 0.201497 0.783795 0.0147073
"D52" 0.86917 0.0347632 0.0960667
"D53" 0.889983 0.0415755 0.0684415
"D54" 0.829668 0.0790227 0.0913088
"D58" 0.880447 0.0712095 0.0483431
"D59" 0.753248 0.150797 0.0959554
"D6" 0.476065 9.9991e-05 0.523835
"D60" 0.863687 0.124123 0.0121902
"D61" 0.812439 0.0730608 0.1145
"D62" 0.7934 0.0921163 0.114483
"D63" 0.835314 0.0992493 0.0654365
"D64" 0.888084 0.0560579 0.0558584
"D65" 0.844222 9.9991e-05 0.155678
"D66" 0.745466 0.113693 0.140841
"D67" 0.831775 0.00420435 0.16402
"D68" 0.806158 0.0371282 0.156714
"D69" 0.705318 0.0721974 0.222485
"D7" 0.486314 0.0226933 0.490993
"D70" 0.740606 0.0278037 0.231591
"D72" 0.685731 0.00201159 0.312258
"D73" 0.0792902 0.910335 0.0103746
"D74" 9.999e-05 0.9998 9.999e-05
"D77" 9.9991e-05 0.0609702 0.93893
"D78" 0.00568747 0.0964432 0.897869
"D8" 0.328311 0.00828594 0.663404
"D80" 0.956644 9.9991e-05 0.0432558
"D81" 0.708505 0.0877345 0.203761
"D82" 0.654219 0.331381 0.0143995
"D86" 0.758367 0.228291 0.0133425
"D87" 0.773456 0.215182 0.0113626
"D88" 0.899318 0.0842483 0.0164337
"D89" 0.777001 0.0773408 0.145658
"D9" 0.373458 0.0337985 0.592744
"D92" 0.163375 0.76201 0.0746144
"D96" 0.587161 0.40487 0.00796938
"E1" 0.201284 0.0189289 0.779787
"E10" 0.810613 0.151876 0.0375107
"E13" 0.487464 0.47067 0.041866
"E15" 0.526211 0.473689 9.9991e-05
"E17" 0.870394 0.113253 0.016353
"E18" 0.968735 0.0281741 0.00309138
"E19" 0.61018 0.380993 0.00882698
"E2" 9.9991e-05 0.105352 0.894548
"E20" 0.531413 0.468487 9.9991e-05
"E21" 0.580673 0.419227 9.9991e-05
"E22" 0.547966 9.9991e-05 0.451934
"E23" 0.453061 0.0344059 0.512533
"E24" 0.594544 9.9991e-05 0.405356
"E25" 0.860819 0.0562323 0.0829489
"E29" 0.361671 0.606926 0.0314033
"E3" 0.273268 9.9991e-05 0.726632
"E31" 0.890827 0.109073 9.9991e-05
"E32" 0.78073 0.21917 9.9991e-05
"E38" 0.737259 0.100074 0.162667
"E4" 0.0802532 0.0713725 0.848374
"E40" 0.76266 0.16216 0.0751801
"E41" 0.785759 0.097969 0.116272
"E42" 0.894143 0.0207015 0.0851553
"E43" 0.892443 0.0469256 0.0606319
"E44" 0.77633 0.0717782 0.151892
"E45" 0.770327 0.0820665 0.147607
"E48" 0.763225 0.159868 0.0769066
"E49" 9.9991e-05 0.0582873 0.941613
"E5" 0.0274777 0.119499 0.853023
"E52" 0.763974 0.235926 9.9991e-05
"E53" 0.821763 0.178137 9.9991e-05
"E54" 0.884703 0.115197 9.9991e-05
"E55" 0.813028 0.186872 9.9991e-05
"E56" 0.820394 0.0952573 0.0843488
"E57" 0.790854 0.0389551 0.170191
"E58" 0.782712 0.10265 0.114638
"E59" 0.822259 0.0478815 0.12986
"E6" 0.00535805 0.127843 0.866799
"E60" 0.848282 0.0343525 0.117365
"E61" 0.757516 9.9991e-05 0.242384
"E62" 0.631084 0.0998568 0.269059
"E63" 0.70372 9.9991e-05 0.29618
"E64" 0.514683 9.9991e-05 0.485217
"E65" 0.536129 9.9991e-05 0.463771
"E67" 0.871891 0.128009 9.9991e-05
"E69" 0.881488 0.11108 0.00743219
"E7" 0.739959 9.9991e-05 0.259941
"E70" 9.9991e-05 0.0398086 0.960091
"E71" 0.00122324 0.108046 0.89073
"E72" 0.0292285 0.0496249 0.921147
"E73" 0.809435 0.0364996 0.154066
"E74" 0.79998 0.0854746 0.114545
"E75" 0.797675 0.107859 0.0944662
"E76" 0.628471 0.0645473 0.306982
"E78" 0.76809 0.00197753 0.229932
"E79" 0.00116751 0.938166 0.0606667
"E8" 0.749052 0.0493224 0.201626
"E81" 0.020664 0.95038 0.0289559
"E82" 0.914772 0.0154837 0.0697446
"E83" 0.787979 0.0533385 0.158683
"E84" 0.784396 0.131883 0.0837204
"E85" 0.805976 0.106364 0.0876593
"E86" 0.902441 0.0377858 0.0597729
"E87" 0.721766 0.128801 0.149433
"E88" 0.826296 0.0680016 0.105702
"E89" 0.785196 0.10064 0.114164
"E90" 0.782537 0.0578068 0.159656
"E91" 0.745019 0.254881 9.9991e-05
"E92" 0.819483 0.180417 9.9991e-05
"F1" 0.0438486 0.869586 0.0865658
"F10" 0.425117 0.0391748 0.535708
"F13" 0.514331 0.422117 0.0635525
"F14" 0.444111 0.508948 0.0469414
"F15" 0.520886 0.441487 0.037627
"F16" 0.823739 0.126016 0.0502451
"F17" 0.801136 0.086061 0.112803
"F18" 0.870149 0.05343 0.0764211
"F19" 0.758423 0.14036 0.101217
"F2" 0.0828127 0.848623 0.0685643
"F20" 0.73613 0.170384 0.0934854
"F21" 0.821983 0.103529 0.0744885
"F22" 0.456619 0.499608 0.043773
"F25" 0.723219 0.0801171 0.196664
"F26" 0.864166 0.120727 0.0151066
"F27" 0.863395 0.0253924 0.111213
"F28" 0.0492076 0.886475 0.0643179
"F3" 0.167974 0.803659 0.0283669
"F31" 0.175363 0.754057 0.0705796
"F34" 0.11976 0.88014 9.9991e-05
"F36" 0.0668625 0.924166 0.00897101
"F37" 0.713158 9.9991e-05 0.286742
"F39" 0.737787 0.0192736 0.242939
"F40" 0.805362 0.0472122 0.147426
"F41" 0.709756 0.0772893 0.212955
"F42" 0.792058 0.00826694 0.199675
"F43" 0.788549 0.0569262 0.154525
"F44" 0.644948 0.0486337 0.306418
"F45" 0.642689 0.0609623 0.296349
"F46" 0.62682 9.9991e-05 0.37308
"F47" 0.616582 0.0142893 0.369129
"F5" 0.683915 0.0598768 0.256209
"F50" 0.677972 0.0356501 0.286377
"F51" 0.70085 0.0792761 0.219874
"F52" 0.512551 0.0079435 0.479505
"F53" 0.56047 9.9991e-05 0.43943
"F54" 0.445295 9.9991e-05 0.554605
"F55" 0.813043 0.107667 0.0792906
"F56" 0.853914 0.0774031 0.0686826
"F57" 0.854003 0.101903 0.0440943
"F58" 0.481395 0.463477 0.0551286
"F6" 0.644905 0.00403991 0.351055
"F60" 0.456779 0.50012 0.0431005
"F62" 0.520701 9.9991e-05 0.479199
"F63" 0.467735 9.9991e-05 0.532165
"F64" 0.811139 0.0883525 0.100509
"F65" 0.755613 0.12487 0.119517
"F66" 0.793881 0.0754482 0.130671
"F68" 0.188319 0.79225 0.0194303
"F69" 0.18946 0.804037 0.00650286
"F70" 0.813528 0.144932 0.0415403
"F71" 0.778363 0.164024 0.0576129
"F73" 0.650551 0.0629549 0.286494
"F74" 0.8739 0.0949852 0.031115
"F75" 0.810464 0.153479 0.036057
"F76" 9.9991e-05 0.0895122 0.910388
"F77" 0.00887835 0.220962 0.77016
"F78" 9.9991e-05 0.154051 0.845849
"F79" 0.498293 0.501607 9.9991e-05
"F8" 0.829614 0.0555919 0.114794
"F80" 0.600322 0.399578 9.9991e-05
"F81" 0.55664 0.44326 9.9991e-05
"F82" 0.762156 0.122772 0.115072
"F83" 0.734846 0.130897 0.134257
"F84" 0.824095 0.041799 0.134106
"F85" 0.554227 0.425902 0.0198713
"F86" 0.509557 0.487785 0.00265818
"F87" 0.508372 0.482513 0.00911515
"F88" 0.796325 0.17647 0.0272051
"F89" 0.796216 0.117198 0.086586
"F9" 0.710302 0.10281 0.186888
"F90" 0.815806 0.148485 0.0357096
"F91" 0.824949 0.174951 9.9991e-05
"F93" 0.839523 0.160377 9.9991e-05
"F94" 0.732031 9.9991e-05 0.267869
"F96" 0.716715 9.9991e-05 0.283185
"G1" 0.675178 0.0696993 0.255122
"G10" 0.693852 0.0239144 0.282233
"G11" 0.728976 0.0470909 0.223933
"G12" 0.709056 0.0305668 0.260377
"G13" 0.398595 0.00513868 0.596266
"G14" 0.459549 9.9991e-05 0.540351
"G15" 0.512293 9.9991e-05 0.487607
"G20" 0.0591109 0.890736 0.0501527
"G22" 0.694695 0.0639783 0.241327
"G23" 0.786866 0.0199348 0.193199
"G24" 0.750395 0.0156993 0.233906
"G26" 0.633361 9.9991e-05 0.366539
"G27" 0.672175 0.0142038 0.313621
"G28" 0.806435 0.0522792 0.141286
"G29" 0.780082 0.0515748 0.168343
"G30" 0.74108 0.0724762 0.186443
"G31" 0.686868 0.0477593 0.265372
"G32" 0.674083 0.0317863 0.294131
"G34" 0.756649 0.114284 0.129067
"G36" 0.748264 0.0988908 0.152845
"G37" 0.809732 0.0695617 0.120707
"G38" 0.775821 0.0114858 0.212693
"G41" 0.828849 0.103155 0.0679964
"G43" 0.802579 0.0663406 0.13108
"G44" 0.805278 0.0840778 0.110644
"G45" 0.800432 0.0561819 0.143386
"G46" 0.071152 0.0639556 0.864892
"G47" 9.9991e-05 0.168064 0.831836
"G48" 0.0854245 0.11732 0.797255
"G49" 0.802223 0.0403789 0.157398
"G50" 0.898429 0.0419467 0.0596248
"G51" 0.851931 0.0660753 0.081994
"G52" 0.763284 0.102038 0.134678
"G53" 0.849556 0.0581502 0.092294
"G54" 0.782065 0.0781818 0.139753
"G57" 0.1386 0.816663 0.0447372
"G58" 0.806583 0.0460353 0.147382
"G59" 0.741389 0.0311213 0.22749
"G60" 0.657399 0.148611 0.193989
"G61" 0.0491152 0.860874 0.0900108
"G64" 0.52852 0.00345186 0.468028
"G65" 0.562622 9.9991e-05 0.437278
"G66" 0.542773 9.9991e-05 0.457127
"G67" 0.656641 0.343259 9.9991e-05
"G68" 0.652046 0.347854 9.9991e-05
"G69" 0.569507 0.430393 9.9991e-05
"G7" 0.71819 0.0696174 0.212192
"G70" 0.790028 0.0115693 0.198403
"G71" 0.842573 0.0233315 0.134095
"G72" 0.812017 0.0129129 0.17507
"G79" 0.831899 0.0979176 0.0701836
"G8" 0.759287 0.0722868 0.168426
"G80" 0.826064 0.0841931 0.089743
"G81" 0.827631 0.113409 0.0589605
"G82" 0.454252 0.526629 0.0191196
"G83" 0.518106 0.464116 0.0177776
"G84" 0.560449 0.438235 0.00131643
"G85" 9.9991e-05 0.116401 0.883499
"G86" 9.9991e-05 0.154747 0.845153
"G87" 9.9991e-05 0.128997 0.870903
"G9" 0.704293 0.073402 0.222305
"G91" 0.69259 9.9991e-05 0.30731
"G92" 0.647334 9.9991e-05 0.352566
"G93" 0.688981 9.9991e-05 0.31092
"G94" 0.838366 0.118913 0.0427208
"G96" 0.857935 0.0938381 0.0482273
"H10" 9.9991e-05 0.069022 0.930878
"H12" 9.9991e-05 0.0684528 0.931447
"H13" 9.9991e-05 0.982417 0.0174831
"H16" 0.195395 0.119795 0.68481
"H17" 0.245833 9.9991e-05 0.754067
"H18" 0.495853 9.9991e-05 0.504047
"H2" 0.417889 9.9991e-05 0.582011
"H20" 0.765234 0.133211 0.101555
"H21" 0.820804 0.151173 0.0280235
"H23" 0.465185 0.508644 0.0261704
"H25" 0.889793 0.0658279 0.0443787
"H26" 0.822982 0.0286523 0.148366
"H27" 0.870402 0.0733785 0.0562199
"H28" 0.548922 9.9991e-05 0.450978
"H29" 0.538844 9.9991e-05 0.461056
"H31" 0.209118 0.718973 0.0719089
"H32" 0.211437 0.754853 0.0337099
"H33" 0.154879 0.747632 0.097489
"H34" 0.765063 0.127488 0.107449
"H35" 0.864742 0.0536003 0.0816577
"H37" 0.827262 0.0253082 0.147429
"H4" 0.804995 0.108046 0.0869584
"H40" 0.467541 0.514796 0.0176633
"H41" 0.439978 0.559922 9.9991e-05
"H42" 0.444248 0.541029 0.0147234
"H43" 0.0886915 0.851888 0.0594202
"H45" 0.0749332 0.896811 0.0282555
"H46" 0.762311 0.131482 0.106207
"H47" 0.856664 0.0111167 0.132219
"H49" 0.850268 0.0889854 0.060747
"H5" 0.806855 0.112236 0.0809088
"H50" 0.846163 0.119427 0.0344103
"H51" 0.784109 0.120344 0.0955471
"H55" 0.525561 9.9991e-05 0.474339
"H57" 0.615977 0.0212944 0.362729
"H58" 0.83355 0.107836 0.0586139
"H59" 0.84173 0.126256 0.0320138
"H60" 0.802762 0.113623 0.0836157
"H61" 0.757884 0.242016 9.9991e-05
"H62" 0.784015 0.215885 9.9991e-05
"H67" 0.908141 0.0327033 0.0591558
"H68" 0.894134 0.058753 0.0471131
"H69" 0.986991 0.0129094 9.9991e-05
"H7" 0.688201 9.9991e-05 0.311699
"H70" 0.116506 0.792242 0.0912517
"H71" 0.0126818 0.885099 0.102219
"H73" 0.476785 9.9991e-05 0.523115
"H74" 0.466259 0.0755725 0.458168
"H77" 0.205534 0.764808 0.0296578
"H78" 0.25203 0.74787 9.9991e-05
"H80" 0.191747 0.78947 0.0187835
"H81" 0.180718 0.81228 0.00700125
"H82" 0.823579 0.0322946 0.144127
"H83" 0.842798 0.0817892 0.075413
"H84" 0.812224 0.0678174 0.119958
"H85" 0.443032 9.9991e-05 0.556868
"H86" 0.467297 9.9991e-05 0.532603
"H87" 0.455287 9.9991e-05 0.544613
"H89" 0.57176 9.9991e-05 0.42814
"H9" 0.754431 0.00798854 0.23758
"H90" 0.644549 9.9991e-05 0.355351
"H91" 0.589141 0.410759 9.9991e-05
"H92" 0.454316 0.510721 0.0349624
"H93" 0.515407 0.450646 0.0339471
"H94" 0.952033 0.0237129 0.024254
"H95" 0.874807 0.0646342 0.0605584
"H96" 0.874605 0.0466163 0.0787784
"I10" 0.863687 0.136213 9.9991e-05
"I11" 0.843937 0.155963 9.9991e-05
"I12" 0.816428 0.183472 9.9991e-05
"I13" 0.444356 0.535856 0.0197882
"I15" 0.483543 0.51015 0.00630738
"I16" 0.608712 0.0568084 0.33448
"I17" 0.768725 0.0507261 0.180549
"I18" 0.70695 0.0304273 0.262623
"I2" 0.0536508 0.943667 0.00268244
"I22" 0.902948 0.0815183 0.0155334
"I23" 0.850281 0.149619 9.9991e-05
"I25" 0.654572 0.0521597 0.293269
"I26" 0.776981 9.9991e-05 0.222919
"I27" 0.72506 0.073344 0.201596
"I28" 0.0538231 0.900524 0.0456532
"I29" 9.999e-05 0.9998 9.999e-05
"I30" 0.0725843 0.927316 9.9991e-05
"I31" 0.798042 0.201858 9.9991e-05
"I32" 0.715883 0.199547 0.0845703
"I33" 0.823793 0.176107 9.9991e-05
"I4" 0.751437 0.0296691 0.218894
"I46" 0.82436 0.0754454 0.100195
"I47" 0.784767 0.123021 0.0922118
"I48" 0.782332 0.082602 0.135066
"I52" 0.839814 0.0660709 0.0941152
"I56" 0.924125 0.0390392 0.0368363
"I57" 0.853854 0.0797211 0.0664253
"I58" 0.845519 9.9991e-05 0.154381
"I59" 0.821663 0.126636 0.0517007
"I6" 0.661746 0.0947925 0.243462
"I60" 0.761332 0.100439 0.138228
"I62" 0.634742 0.0743646 0.290893
"I64" 0.647541 0.352359 9.9991e-05
"I65" 0.660636 0.339264 9.9991e-05
"I66" 0.673748 0.326152 9.9991e-05
"I69" 0.61381 0.38609 9.9991e-05
"I74" 0.872079 0.0682076 0.0597134
"I75" 0.892443 0.0594649 0.0480917
"I79" 0.09754 0.894376 0.00808441
"I80" 0.138469 0.861431 9.9991e-05
"I82" 0.646949 0.0577094 0.295341
"I83" 0.683239 0.0207151 0.296046
"I84" 0.572274 0.0377693 0.389957
"I86" 0.641029 0.0875322 0.271438
"I88" 0.0308528 0.0693936 0.899754
"I89" 9.9991e-05 0.127845 0.872055
"I90" 9.9991e-05 0.140269 0.859631
"I91" 0.872009 0.0447641 0.0832267
"I92" 0.753384 0.0624808 0.184136
"I93" 0.802181 0.0849798 0.11284
"I94" 0.775562 0.0993834 0.125055
"I95" 0.38106 0.615083 0.0038567
"I96" 0.393901 0.605999 9.9991e-05
"K14" 9.9991e-05 0.0440954 0.955805
"K15" 9.9991e-05 0.0390617 0.960838
"K16" 0.863571 0.0756981 0.0607309
"K17" 0.868284 0.0429404 0.0887755
"K19" 0.842456 0.139536 0.018008
"K20" 0.864277 0.124399 0.0113239
"K21" 0.861685 0.115363 0.022952
"K22" 0.825126 0.174774 9.9991e-05
"K23" 0.781591 0.218309 9.9991e-05
"K24" 0.733734 0.266166 9.9991e-05
"K29" 0.694062 0.0481637 0.257774
"K30" 0.767871 9.9991e-05 0.232029
"K31" 0.298724 0.68525 0.0160256
"K32" 0.19469 0.767259 0.0380509
"K33" 0.211046 0.743649 0.0453049
"K34" 0.774016 0.225884 9.9991e-05
