# Supplementary material for: Genomic variation of European beech reveals signals of local adaptation despite high levels of phenotypic plasticity
Source: Nat Commun. 2024 Oct 3;15:8553. doi: 10.1038/s41467-024-52933-y (PMC11450180; doi:10.1038/s41467-024-52933-y)
Supplement: Supplementary file 12 — Source Data 3 [file 41467_2024_52933_MOESM12_ESM.txt]

Population1 Population2 Pairwise_fst
pop146	pop139	0.030385
pop146	pop93	0.045799
pop146	pop77	0.031202
pop146	pop71	0.040692
pop146	pop144	0.023837
pop146	pop92	0.046229
pop146	pop138	0.019421
pop146	pop13	0.056613
pop146	pop20	0.061582
pop146	pop59	0.049949
pop146	pop7	0.074503
pop146	pop84	0.02802
pop146	pop8	0.069392
pop146	pop80	0.036502
pop146	pop38	0.046045
pop146	pop89	0.046124
pop146	pop24	0.062853
pop146	pop161	0.034527
pop146	pop36	0.042955
pop146	pop88	0.042423
pop146	pop110	0.032438
pop146	pop114	0.01772
pop146	pop117	0.028789
pop146	pop14	0.074188
pop146	pop10	0.056593
pop146	pop68	0.0395
pop146	pop75	0.036668
pop146	pop44	0.040049
pop146	pop95	0.042582
pop146	pop126	0.014902
pop146	pop137	0.043664
pop146	pop97	0.031992
pop146	pop11	0.079321
pop146	pop100	0.031489
pop146	pop99	0.042411
pop146	pop142	0.023194
pop146	pop2	0.095287
pop146	pop72	0.048073
pop146	pop43	0.037537
pop146	pop104	0.037704
pop146	pop135	0.014372
pop146	pop94	0.045701
pop146	pop145	0.0077016
pop146	pop73	0.040505
pop146	pop48	0.060902
pop146	pop109	0.036788
pop146	pop127	0.013607
pop146	pop70	0.043083
pop146	pop98	0.031873
pop146	pop26	0.066566
pop146	pop39	0.043853
pop146	pop102	0.052673
pop146	pop52	0.044598
pop146	pop69	0.035528
pop146	pop103	0.040645
pop146	pop27	0.055026
pop146	pop49	0.047646
pop146	pop74	0.037866
pop146	pop108	0.02584
pop146	pop61	0.033845
pop146	pop25	0.052518
pop146	pop101	0.038086
pop146	pop28	0.065662
pop146	pop150	0.011769
pop146	pop115	0.011076
pop146	pop116	0.023078
pop146	pop58	0.046298
pop146	pop111	0.01464
pop146	pop90	0.036204
pop146	pop120	0.016374
pop146	pop29	0.041306
pop146	pop53	0.049079
pop146	pop129	0.015248
pop146	pop30	0.043662
pop146	pop12	0.060042
pop146	pop55	0.037502
pop146	pop118	0.01735
pop146	pop18	0.053701
pop146	pop87	0.045795
pop146	pop5	0.099867
pop146	pop76	0.034317
pop146	pop132	0.012008
pop146	pop130	0.010869
pop146	pop66	0.039646
pop146	pop54	0.045231
pop146	pop67	0.039223
pop146	pop91	0.042577
pop146	pop46	0.035407
pop146	pop37	0.047721
pop146	pop136	0.047745
pop146	pop83	0.032585
pop146	pop124	0.012455
pop146	pop141	0.022749
pop146	pop40	0.036026
pop146	pop23	0.064442
pop146	pop9	0.063383
pop146	pop51	0.046574
pop139	pop93	0.032463
pop139	pop77	0.024252
pop139	pop71	0.030156
pop139	pop144	0.045151
pop139	pop92	0.040115
pop139	pop138	0.019739
pop139	pop13	0.041354
pop139	pop20	0.044036
pop139	pop59	0.037998
pop139	pop7	0.05819
pop139	pop84	0.023994
pop139	pop8	0.054019
pop139	pop80	0.031006
pop139	pop38	0.036287
pop139	pop89	0.029667
pop139	pop24	0.056394
pop139	pop161	0.035898
pop139	pop36	0.032419
pop139	pop88	0.030457
pop139	pop110	0.027448
pop139	pop114	0.036145
pop139	pop117	0.030645
pop139	pop14	0.065312
pop139	pop10	0.048273
pop139	pop68	0.031615
pop139	pop75	0.02905
pop139	pop44	0.028715
pop139	pop95	0.03075
pop139	pop126	0.023665
pop139	pop137	0.018664
pop139	pop97	0.024037
pop139	pop11	0.069868
pop139	pop100	0.026605
pop139	pop99	0.033734
pop139	pop142	0.041738
pop139	pop2	0.081827
pop139	pop72	0.034906
pop139	pop43	0.032155
pop139	pop104	0.032356
pop139	pop135	0.03676
pop139	pop94	0.032227
pop139	pop145	0.02412
pop139	pop73	0.026133
pop139	pop48	0.039422
pop139	pop109	0.027721
pop139	pop127	0.037586
pop139	pop70	0.033397
pop139	pop98	0.027971
pop139	pop26	0.056448
pop139	pop39	0.030025
pop139	pop102	0.043246
pop139	pop52	0.032819
pop139	pop69	0.029108
pop139	pop103	0.033436
pop139	pop27	0.051273
pop139	pop49	0.03622
pop139	pop74	0.029508
pop139	pop108	0.01931
pop139	pop61	0.027673
pop139	pop25	0.04301
pop139	pop101	0.027393
pop139	pop28	0.063126
pop139	pop150	0.041582
pop139	pop115	0.030081
pop139	pop116	0.043652
pop139	pop58	0.033213
pop139	pop111	0.033531
pop139	pop90	0.034168
pop139	pop120	0.034656
pop139	pop29	0.034626
pop139	pop53	0.037026
pop139	pop129	0.01714
pop139	pop30	0.037369
pop139	pop12	0.053064
pop139	pop55	0.027237
pop139	pop118	0.024536
pop139	pop18	0.042575
pop139	pop87	0.027581
pop139	pop5	0.091503
pop139	pop76	0.027077
pop139	pop132	0.028511
pop139	pop130	0.022449
pop139	pop66	0.031132
pop139	pop54	0.027727
pop139	pop67	0.027687
pop139	pop91	0.035364
pop139	pop46	0.032107
pop139	pop37	0.032292
pop139	pop136	0.02013
pop139	pop83	0.023946
pop139	pop124	0.027659
pop139	pop141	0.038271
pop139	pop40	0.029189
pop139	pop23	0.049362
pop139	pop9	0.045138
pop139	pop51	0.028094
pop93	pop77	0.0098726
pop93	pop71	0.0074935
pop93	pop144	0.053683
pop93	pop92	0.0089083
pop93	pop138	0.031348
pop93	pop13	0.013127
pop93	pop20	0.011512
pop93	pop59	0.008784
pop93	pop7	0.042769
pop93	pop84	0.01886
pop93	pop8	0.020635
pop93	pop80	0.0069914
pop93	pop38	0.01512
pop93	pop89	0.0047531
pop93	pop24	0.043088
pop93	pop161	0.019412
pop93	pop36	0.012918
pop93	pop88	0.0079559
pop93	pop110	0.022328
pop93	pop114	0.045486
pop93	pop117	0.029903
pop93	pop14	0.040372
pop93	pop10	0.015271
pop93	pop68	0.0083217
pop93	pop75	0.009026
pop93	pop44	0.014677
pop93	pop95	0.0044519
pop93	pop126	0.031427
pop93	pop137	0.037949
pop93	pop97	0.008597
pop93	pop11	0.038337
pop93	pop100	0.0034972
pop93	pop99	0.0064039
pop93	pop142	0.051421
pop93	pop2	0.054277
pop93	pop72	0.01141
pop93	pop43	0.018972
pop93	pop104	0.022796
pop93	pop135	0.041319
pop93	pop94	0.0069053
pop93	pop145	0.033031
pop93	pop73	0.0031586
pop93	pop48	0.018133
pop93	pop109	0.037228
pop93	pop127	0.045028
pop93	pop70	0.0064325
pop93	pop98	0.0095747
pop93	pop26	0.038849
pop93	pop39	0.0089144
pop93	pop102	0.032321
pop93	pop52	0.0025438
pop93	pop69	0.0046968
pop93	pop103	0.021376
pop93	pop27	0.036171
pop93	pop49	0.0085001
pop93	pop74	0.0076274
pop93	pop108	0.037834
pop93	pop61	0.0051618
pop93	pop25	0.02608
pop93	pop101	0.01441
pop93	pop28	0.039298
pop93	pop150	0.050382
pop93	pop115	0.04094
pop93	pop116	0.055123
pop93	pop58	0.0097628
pop93	pop111	0.039368
pop93	pop90	0.0090256
pop93	pop120	0.040111
pop93	pop29	0.020057
pop93	pop53	0.014742
pop93	pop129	0.030599
pop93	pop30	0.014044
pop93	pop12	0.024159
pop93	pop55	0.0040877
pop93	pop118	0.026973
pop93	pop18	0.012401
pop93	pop87	0.0078916
pop93	pop5	0.059618
pop93	pop76	0.007634
pop93	pop132	0.032163
pop93	pop130	0.029256
pop93	pop66	0.0059054
pop93	pop54	0.0079079
pop93	pop67	0.00059993
pop93	pop91	0.0051742
pop93	pop46	0.020129
pop93	pop37	0.0092657
pop93	pop136	0.04505
pop93	pop83	0.015464
pop93	pop124	0.038428
pop93	pop141	0.042197
pop93	pop40	0.0065487
pop93	pop23	0.01797
pop93	pop9	0.014633
pop93	pop51	-0.0010009
pop77	pop71	0.010673
pop77	pop144	0.041063
pop77	pop92	0.01784
pop77	pop138	0.027247
pop77	pop13	0.023615
pop77	pop20	0.023768
pop77	pop59	0.0094708
pop77	pop7	0.0531
pop77	pop84	0.0058338
pop77	pop8	0.031599
pop77	pop80	0.004677
pop77	pop38	0.01569
pop77	pop89	0.011977
pop77	pop24	0.039119
pop77	pop161	0.01291
pop77	pop36	0.0098649
pop77	pop88	0.01279
pop77	pop110	0.0054348
pop77	pop114	0.029802
pop77	pop117	0.018759
pop77	pop14	0.052454
pop77	pop10	0.027143
pop77	pop68	0.005935
pop77	pop75	0.0049945
pop77	pop44	0.0083682
pop77	pop95	0.010471
pop77	pop126	0.016811
pop77	pop137	0.029424
pop77	pop97	0.009883
pop77	pop11	0.05151
pop77	pop100	0.0015883
pop77	pop99	0.012443
pop77	pop142	0.037069
pop77	pop2	0.069983
pop77	pop72	0.012098
pop77	pop43	0.010394
pop77	pop104	0.014859
pop77	pop135	0.02954
pop77	pop94	0.014327
pop77	pop145	0.023988
pop77	pop73	0.0046027
pop77	pop48	0.021897
pop77	pop109	0.026695
pop77	pop127	0.032768
pop77	pop70	0.0095997
pop77	pop98	0.0085975
pop77	pop26	0.037011
pop77	pop39	0.0051269
pop77	pop102	0.021839
pop77	pop52	0.010927
pop77	pop69	0.0032434
pop77	pop103	0.01171
pop77	pop27	0.02983
pop77	pop49	0.013245
pop77	pop74	0.0089896
pop77	pop108	0.027147
pop77	pop61	0.0062667
pop77	pop25	0.017825
pop77	pop101	0.013957
pop77	pop28	0.035773
pop77	pop150	0.03375
pop77	pop115	0.026336
pop77	pop116	0.043001
pop77	pop58	0.010124
pop77	pop111	0.027548
pop77	pop90	0.011672
pop77	pop120	0.023906
pop77	pop29	0.010737
pop77	pop53	0.015316
pop77	pop129	0.01614
pop77	pop30	0.012155
pop77	pop12	0.036089
pop77	pop55	0.0033223
pop77	pop118	0.013097
pop77	pop18	0.020878
pop77	pop87	0.012386
pop77	pop5	0.073228
pop77	pop76	0.0018036
pop77	pop132	0.025009
pop77	pop130	0.01878
pop77	pop66	0.006116
pop77	pop54	0.009128
pop77	pop67	0.0045154
pop77	pop91	0.010695
pop77	pop46	0.012517
pop77	pop37	0.007103
pop77	pop136	0.040713
pop77	pop83	0.0031166
pop77	pop124	0.02672
pop77	pop141	0.037305
pop77	pop40	0.003722
pop77	pop23	0.032091
pop77	pop9	0.030096
pop77	pop51	0.010763
pop71	pop144	0.049402
pop71	pop92	0.01059
pop71	pop138	0.030234
pop71	pop13	0.023463
pop71	pop20	0.021429
pop71	pop59	0.0099933
pop71	pop7	0.055044
pop71	pop84	0.015724
pop71	pop8	0.032596
pop71	pop80	0.0075266
pop71	pop38	0.02099
pop71	pop89	0.0081759
pop71	pop24	0.040322
pop71	pop161	0.018373
pop71	pop36	0.016108
pop71	pop88	0.014071
pop71	pop110	0.015949
pop71	pop114	0.03917
pop71	pop117	0.025199
pop71	pop14	0.053704
pop71	pop10	0.027209
pop71	pop68	0.0078411
pop71	pop75	0.010724
pop71	pop44	0.013705
pop71	pop95	0.012414
pop71	pop126	0.025736
pop71	pop137	0.033204
pop71	pop97	0.0084197
pop71	pop11	0.056149
pop71	pop100	0.0037903
pop71	pop99	0.015292
pop71	pop142	0.046417
pop71	pop2	0.070595
pop71	pop72	0.0091424
pop71	pop43	0.018743
pop71	pop104	0.018827
pop71	pop135	0.03734
pop71	pop94	0.015298
pop71	pop145	0.03114
pop71	pop73	-0.00023727
pop71	pop48	0.016894
pop71	pop109	0.036225
pop71	pop127	0.041517
pop71	pop70	0.0066771
pop71	pop98	0.011816
pop71	pop26	0.035751
pop71	pop39	0.0084586
pop71	pop102	0.029374
pop71	pop52	0.009337
pop71	pop69	0.0061744
pop71	pop103	0.012139
pop71	pop27	0.03597
pop71	pop49	0.010645
pop71	pop74	0.0040844
pop71	pop108	0.034587
pop71	pop61	0.0075656
pop71	pop25	0.026662
pop71	pop101	0.015028
pop71	pop28	0.037812
pop71	pop150	0.044538
pop71	pop115	0.035947
pop71	pop116	0.048214
pop71	pop58	0.01068
pop71	pop111	0.035759
pop71	pop90	0.011348
pop71	pop120	0.035819
pop71	pop29	0.018419
pop71	pop53	0.013209
pop71	pop129	0.020902
pop71	pop30	0.016655
pop71	pop12	0.038844
pop71	pop55	0.0064927
pop71	pop118	0.020908
pop71	pop18	0.02182
pop71	pop87	0.010712
pop71	pop5	0.075748
pop71	pop76	0.0085218
pop71	pop132	0.0283
pop71	pop130	0.024158
pop71	pop66	0.0054163
pop71	pop54	0.010161
pop71	pop67	0.007283
pop71	pop91	0.0087011
pop71	pop46	0.019363
pop71	pop37	0.013305
pop71	pop136	0.043921
pop71	pop83	0.01089
pop71	pop124	0.03446
pop71	pop141	0.038944
pop71	pop40	0.0090194
pop71	pop23	0.031315
pop71	pop9	0.028567
pop71	pop51	0.012545
pop144	pop92	0.058263
pop144	pop138	0.037772
pop144	pop13	0.066468
pop144	pop20	0.068933
pop144	pop59	0.058451
pop144	pop7	0.098748
pop144	pop84	0.038106
pop144	pop8	0.082708
pop144	pop80	0.043333
pop144	pop38	0.059126
pop144	pop89	0.053289
pop144	pop24	0.081942
pop144	pop161	0.051001
pop144	pop36	0.05464
pop144	pop88	0.056644
pop144	pop110	0.034917
pop144	pop114	0.010195
pop144	pop117	0.032929
pop144	pop14	0.093708
pop144	pop10	0.076443
pop144	pop68	0.044078
pop144	pop75	0.046646
pop144	pop44	0.046827
pop144	pop95	0.050897
pop144	pop126	0.023036
pop144	pop137	0.040639
pop144	pop97	0.048025
pop144	pop11	0.094535
pop144	pop100	0.042991
pop144	pop99	0.053369
pop144	pop142	0.0097895
pop144	pop2	0.11358
pop144	pop72	0.056234
pop144	pop43	0.053116
pop144	pop104	0.038224
pop144	pop135	0.011833
pop144	pop94	0.057704
pop144	pop145	0.02238
pop144	pop73	0.045372
pop144	pop48	0.06326
pop144	pop109	0.038234
pop144	pop127	0.012675
pop144	pop70	0.056591
pop144	pop98	0.042152
pop144	pop26	0.077535
pop144	pop39	0.05318
pop144	pop102	0.054016
pop144	pop52	0.05633
pop144	pop69	0.049093
pop144	pop103	0.04047
pop144	pop27	0.067258
pop144	pop49	0.053408
pop144	pop74	0.046149
pop144	pop108	0.043674
pop144	pop61	0.047517
pop144	pop25	0.06418
pop144	pop101	0.042169
pop144	pop28	0.076345
pop144	pop150	0.016725
pop144	pop115	0.01349
pop144	pop116	0.026796
pop144	pop58	0.052509
pop144	pop111	0.0071309
pop144	pop90	0.054511
pop144	pop120	0.019128
pop144	pop29	0.052805
pop144	pop53	0.059349
pop144	pop129	0.028785
pop144	pop30	0.05794
pop144	pop12	0.078171
pop144	pop55	0.046276
pop144	pop118	0.032203
pop144	pop18	0.06761
pop144	pop87	0.055178
pop144	pop5	0.11628
pop144	pop76	0.044781
pop144	pop132	0.018037
pop144	pop130	0.024959
pop144	pop66	0.047899
pop144	pop54	0.050738
pop144	pop67	0.051227
pop144	pop91	0.054287
pop144	pop46	0.049611
pop144	pop37	0.052556
pop144	pop136	0.053651
pop144	pop83	0.034727
pop144	pop124	0.014231
pop144	pop141	0.0082014
pop144	pop40	0.045693
pop144	pop23	0.076864
pop144	pop9	0.081344
pop144	pop51	0.059989
pop92	pop138	0.037087
pop92	pop13	0.014844
pop92	pop20	0.014973
pop92	pop59	0.013266
pop92	pop7	0.049579
pop92	pop84	0.022256
pop92	pop8	0.025223
pop92	pop80	0.012578
pop92	pop38	0.018726
pop92	pop89	0.0077358
pop92	pop24	0.039537
pop92	pop161	0.022202
pop92	pop36	0.011763
pop92	pop88	0.012243
pop92	pop110	0.02452
pop92	pop114	0.046402
pop92	pop117	0.031828
pop92	pop14	0.043692
pop92	pop10	0.012893
pop92	pop68	0.01419
pop92	pop75	0.012342
pop92	pop44	0.025574
pop92	pop95	0.01115
pop92	pop126	0.032939
pop92	pop137	0.043769
pop92	pop97	0.010007
pop92	pop11	0.048757
pop92	pop100	0.0073601
pop92	pop99	0.013239
pop92	pop142	0.055983
pop92	pop2	0.064405
pop92	pop72	0.016158
pop92	pop43	0.015979
pop92	pop104	0.029276
pop92	pop135	0.047322
pop92	pop94	0.013356
pop92	pop145	0.035637
pop92	pop73	0.0095518
pop92	pop48	0.021441
pop92	pop109	0.043846
pop92	pop127	0.049647
pop92	pop70	0.0098714
pop92	pop98	0.0098369
pop92	pop26	0.035225
pop92	pop39	0.010283
pop92	pop102	0.038287
pop92	pop52	0.0082038
pop92	pop69	0.010916
pop92	pop103	0.021613
pop92	pop27	0.036363
pop92	pop49	0.013201
pop92	pop74	0.016795
pop92	pop108	0.039523
pop92	pop61	0.010638
pop92	pop25	0.02473
pop92	pop101	0.016262
pop92	pop28	0.038289
pop92	pop150	0.052956
pop92	pop115	0.0446
pop92	pop116	0.055664
pop92	pop58	0.01341
pop92	pop111	0.043873
pop92	pop90	0.0052551
pop92	pop120	0.038704
pop92	pop29	0.019632
pop92	pop53	0.010945
pop92	pop129	0.029432
pop92	pop30	0.016787
pop92	pop12	0.02705
pop92	pop55	0.012266
pop92	pop118	0.028367
pop92	pop18	0.012387
pop92	pop87	0.01207
pop92	pop5	0.072148
pop92	pop76	0.010944
pop92	pop132	0.037507
pop92	pop130	0.032895
pop92	pop66	0.012053
pop92	pop54	0.016523
pop92	pop67	0.0064012
pop92	pop91	0.0057679
pop92	pop46	0.023807
pop92	pop37	0.014195
pop92	pop136	0.059396
pop92	pop83	0.0183
pop92	pop124	0.042732
pop92	pop141	0.047766
pop92	pop40	0.011983
pop92	pop23	0.024245
pop92	pop9	0.018149
pop92	pop51	0.0087591
pop138	pop13	0.047244
pop138	pop20	0.046006
pop138	pop59	0.03291
pop138	pop7	0.072711
pop138	pop84	0.01798
pop138	pop8	0.061228
pop138	pop80	0.028169
pop138	pop38	0.034447
pop138	pop89	0.035858
pop138	pop24	0.06933
pop138	pop161	0.030317
pop138	pop36	0.030321
pop138	pop88	0.030525
pop138	pop110	0.027993
pop138	pop114	0.020017
pop138	pop117	0.025425
pop138	pop14	0.07247
pop138	pop10	0.046384
pop138	pop68	0.029589
pop138	pop75	0.028712
pop138	pop44	0.028102
pop138	pop95	0.031846
pop138	pop126	0.013975
pop138	pop137	0.030175
pop138	pop97	0.021412
pop138	pop11	0.076522
pop138	pop100	0.021626
pop138	pop99	0.035368
pop138	pop142	0.029704
pop138	pop2	0.09175
pop138	pop72	0.0398
pop138	pop43	0.026447
pop138	pop104	0.024684
pop138	pop135	0.018806
pop138	pop94	0.030396
pop138	pop145	0.011812
pop138	pop73	0.029124
pop138	pop48	0.047451
pop138	pop109	0.020197
pop138	pop127	0.025136
pop138	pop70	0.028533
pop138	pop98	0.017904
pop138	pop26	0.067412
pop138	pop39	0.03055
pop138	pop102	0.045874
pop138	pop52	0.035291
pop138	pop69	0.028699
pop138	pop103	0.029138
pop138	pop27	0.053131
pop138	pop49	0.038167
pop138	pop74	0.030021
pop138	pop108	0.016084
pop138	pop61	0.025925
pop138	pop25	0.047851
pop138	pop101	0.025145
pop138	pop28	0.065616
pop138	pop150	0.024932
pop138	pop115	0.013181
pop138	pop116	0.03597
pop138	pop58	0.034181
pop138	pop111	0.018173
pop138	pop90	0.031946
pop138	pop120	0.019251
pop138	pop29	0.036051
pop138	pop53	0.035368
pop138	pop129	0.011648
pop138	pop30	0.034502
pop138	pop12	0.05269
pop138	pop55	0.023671
pop138	pop118	0.015609
pop138	pop18	0.046254
pop138	pop87	0.034868
pop138	pop5	0.10043
pop138	pop76	0.029495
pop138	pop132	0.010235
pop138	pop130	0.0023797
pop138	pop66	0.032161
pop138	pop54	0.037178
pop138	pop67	0.025132
pop138	pop91	0.036099
pop138	pop46	0.030216
pop138	pop37	0.032627
pop138	pop136	0.022597
pop138	pop83	0.021117
pop138	pop124	0.018241
pop138	pop141	0.027594
pop138	pop40	0.030862
pop138	pop23	0.055321
pop138	pop9	0.051016
pop138	pop51	0.030668
pop13	pop20	0.0059804
pop13	pop59	0.02573
pop13	pop7	0.025812
pop13	pop84	0.034055
pop13	pop8	0.016436
pop13	pop80	0.018598
pop13	pop38	0.027514
pop13	pop89	0.012146
pop13	pop24	0.050333
pop13	pop161	0.031396
pop13	pop36	0.020263
pop13	pop88	0.010658
pop13	pop110	0.036744
pop13	pop114	0.061719
pop13	pop117	0.042719
pop13	pop14	0.024717
pop13	pop10	0.0067026
pop13	pop68	0.018798
pop13	pop75	0.019642
pop13	pop44	0.026866
pop13	pop95	0.016863
pop13	pop126	0.045027
pop13	pop137	0.052398
pop13	pop97	0.011745
pop13	pop11	0.027885
pop13	pop100	0.015295
pop13	pop99	0.014984
pop13	pop142	0.066073
pop13	pop2	0.039919
pop13	pop72	0.02602
pop13	pop43	0.025919
pop13	pop104	0.040203
pop13	pop135	0.058115
pop13	pop94	0.0065958
pop13	pop145	0.045381
pop13	pop73	0.017709
pop13	pop48	0.018885
pop13	pop109	0.054585
pop13	pop127	0.058231
pop13	pop70	0.017665
pop13	pop98	0.015109
pop13	pop26	0.045426
pop13	pop39	0.018637
pop13	pop102	0.04651
pop13	pop52	0.0075117
pop13	pop69	0.014877
pop13	pop103	0.035067
pop13	pop27	0.042229
pop13	pop49	0.017526
pop13	pop74	0.022508
pop13	pop108	0.05107
pop13	pop61	0.017592
pop13	pop25	0.031504
pop13	pop101	0.020376
pop13	pop28	0.047296
pop13	pop150	0.062682
pop13	pop115	0.054911
pop13	pop116	0.066784
pop13	pop58	0.020176
pop13	pop111	0.054285
pop13	pop90	0.011927
pop13	pop120	0.052077
pop13	pop29	0.027477
pop13	pop53	0.019756
pop13	pop129	0.041287
pop13	pop30	0.024662
pop13	pop12	0.0070672
pop13	pop55	0.014439
pop13	pop118	0.038635
pop13	pop18	0.0063482
pop13	pop87	0.010496
pop13	pop5	0.048512
pop13	pop76	0.018259
pop13	pop132	0.048836
pop13	pop130	0.043443
pop13	pop66	0.019607
pop13	pop54	0.022996
pop13	pop67	0.010993
pop13	pop91	0.0098505
pop13	pop46	0.037823
pop13	pop37	0.026222
pop13	pop136	0.064144
pop13	pop83	0.033114
pop13	pop124	0.051196
pop13	pop141	0.059942
pop13	pop40	0.01907
pop13	pop23	0.015295
pop13	pop9	0.0077161
pop13	pop51	0.010329
pop20	pop59	0.022984
pop20	pop7	0.037455
pop20	pop84	0.036727
pop20	pop8	0.016866
pop20	pop80	0.018214
pop20	pop38	0.028015
pop20	pop89	0.012327
pop20	pop24	0.05735
pop20	pop161	0.035894
pop20	pop36	0.022764
pop20	pop88	0.014724
pop20	pop110	0.036431
pop20	pop114	0.061958
pop20	pop117	0.042783
pop20	pop14	0.037186
pop20	pop10	0.011712
pop20	pop68	0.020787
pop20	pop75	0.019673
pop20	pop44	0.030498
pop20	pop95	0.014987
pop20	pop126	0.047326
pop20	pop137	0.044856
pop20	pop97	0.0092541
pop20	pop11	0.035023
pop20	pop100	0.014083
pop20	pop99	0.0098941
pop20	pop142	0.065147
pop20	pop2	0.047651
pop20	pop72	0.023219
pop20	pop43	0.028567
pop20	pop104	0.038515
pop20	pop135	0.057617
pop20	pop94	0.0072347
pop20	pop145	0.050598
pop20	pop73	0.015288
pop20	pop48	0.022314
pop20	pop109	0.050283
pop20	pop127	0.062554
pop20	pop70	0.019584
pop20	pop98	0.013485
pop20	pop26	0.046657
pop20	pop39	0.015834
pop20	pop102	0.047922
pop20	pop52	0.0072185
pop20	pop69	0.016246
pop20	pop103	0.035155
pop20	pop27	0.050763
pop20	pop49	0.017178
pop20	pop74	0.024333
pop20	pop108	0.052508
pop20	pop61	0.017563
pop20	pop25	0.037624
pop20	pop101	0.020601
pop20	pop28	0.052184
pop20	pop150	0.065828
pop20	pop115	0.055659
pop20	pop116	0.07139
pop20	pop58	0.018452
pop20	pop111	0.056169
pop20	pop90	0.016455
pop20	pop120	0.05736
pop20	pop29	0.02948
pop20	pop53	0.017878
pop20	pop129	0.045708
pop20	pop30	0.027604
pop20	pop12	0.017578
pop20	pop55	0.013843
pop20	pop118	0.042265
pop20	pop18	0.011066
pop20	pop87	0.011357
pop20	pop5	0.058067
pop20	pop76	0.018188
pop20	pop132	0.052287
pop20	pop130	0.048954
pop20	pop66	0.016659
pop20	pop54	0.01822
pop20	pop67	0.011278
pop20	pop91	0.0084276
pop20	pop46	0.036968
pop20	pop37	0.02355
pop20	pop136	0.055485
pop20	pop83	0.032284
pop20	pop124	0.055057
pop20	pop141	0.059129
pop20	pop40	0.01876
pop20	pop23	0.012472
pop20	pop9	0.016176
pop20	pop51	0.010009
pop59	pop7	0.059616
pop59	pop84	0.020495
pop59	pop8	0.029379
pop59	pop80	0.0072338
pop59	pop38	0.018593
pop59	pop89	0.0090145
pop59	pop24	0.040546
pop59	pop161	0.021178
pop59	pop36	0.018258
pop59	pop88	0.01433
pop59	pop110	0.019745
pop59	pop114	0.043684
pop59	pop117	0.029689
pop59	pop14	0.056265
pop59	pop10	0.022096
pop59	pop68	0.0055547
pop59	pop75	0.008737
pop59	pop44	0.017475
pop59	pop95	0.008683
pop59	pop126	0.027706
pop59	pop137	0.036901
pop59	pop97	0.015735
pop59	pop11	0.057447
pop59	pop100	0.0058818
pop59	pop99	0.020177
pop59	pop142	0.052223
pop59	pop2	0.072542
pop59	pop72	0.014071
pop59	pop43	0.017792
pop59	pop104	0.027187
pop59	pop135	0.043719
pop59	pop94	0.012309
pop59	pop145	0.039853
pop59	pop73	0.0080882
pop59	pop48	0.017888
pop59	pop109	0.039798
pop59	pop127	0.047065
pop59	pop70	0.0092124
pop59	pop98	0.011565
pop59	pop26	0.036437
pop59	pop39	0.0036395
pop59	pop102	0.040538
pop59	pop52	0.010391
pop59	pop69	0.0066276
pop59	pop103	0.016504
pop59	pop27	0.038152
pop59	pop49	0.012969
pop59	pop74	0.011054
pop59	pop108	0.038522
pop59	pop61	0.0063145
pop59	pop25	0.02611
pop59	pop101	0.01483
pop59	pop28	0.041084
pop59	pop150	0.050227
pop59	pop115	0.040978
pop59	pop116	0.056307
pop59	pop58	0.0084864
pop59	pop111	0.038338
pop59	pop90	0.015275
pop59	pop120	0.038203
pop59	pop29	0.019793
pop59	pop53	0.016131
pop59	pop129	0.024297
pop59	pop30	0.014479
pop59	pop12	0.043838
pop59	pop55	0.0056136
pop59	pop118	0.022578
pop59	pop18	0.022267
pop59	pop87	0.016127
pop59	pop5	0.082635
pop59	pop76	0.0085013
pop59	pop132	0.031737
pop59	pop130	0.026464
pop59	pop66	0.0066501
pop59	pop54	0.011881
pop59	pop67	0.0093482
pop59	pop91	0.0085399
pop59	pop46	0.021892
pop59	pop37	0.012943
pop59	pop136	0.041755
pop59	pop83	0.013457
pop59	pop124	0.042925
pop59	pop141	0.042553
pop59	pop40	0.0067888
pop59	pop23	0.03236
pop59	pop9	0.027581
pop59	pop51	0.0093631
pop7	pop84	0.063794
pop7	pop8	0.034381
pop7	pop80	0.053409
pop7	pop38	0.054324
pop7	pop89	0.042647
pop7	pop24	0.081206
pop7	pop161	0.060562
pop7	pop36	0.050386
pop7	pop88	0.035181
pop7	pop110	0.072388
pop7	pop114	0.093096
pop7	pop117	0.075332
pop7	pop14	0.014881
pop7	pop10	0.028359
pop7	pop68	0.051685
pop7	pop75	0.053541
pop7	pop44	0.057257
pop7	pop95	0.04597
pop7	pop126	0.070261
pop7	pop137	0.080991
pop7	pop97	0.036735
pop7	pop11	0.020136
pop7	pop100	0.046736
pop7	pop99	0.045854
pop7	pop142	0.095293
pop7	pop2	0.028805
pop7	pop72	0.058057
pop7	pop43	0.052562
pop7	pop104	0.077023
pop7	pop135	0.081707
pop7	pop94	0.03565
pop7	pop145	0.069605
pop7	pop73	0.04973
pop7	pop48	0.050999
pop7	pop109	0.085502
pop7	pop127	0.086514
pop7	pop70	0.04622
pop7	pop98	0.047505
pop7	pop26	0.07655
pop7	pop39	0.047422
pop7	pop102	0.089813
pop7	pop52	0.043225
pop7	pop69	0.043198
pop7	pop103	0.074546
pop7	pop27	0.073397
pop7	pop49	0.048346
pop7	pop74	0.054533
pop7	pop108	0.072029
pop7	pop61	0.043924
pop7	pop25	0.061524
pop7	pop101	0.050003
pop7	pop28	0.079934
pop7	pop150	0.083079
pop7	pop115	0.080615
pop7	pop116	0.092103
pop7	pop58	0.052111
pop7	pop111	0.080918
pop7	pop90	0.040566
pop7	pop120	0.080732
pop7	pop29	0.053925
pop7	pop53	0.047368
pop7	pop129	0.067112
pop7	pop30	0.054268
pop7	pop12	0.012216
pop7	pop55	0.046209
pop7	pop118	0.064475
pop7	pop18	0.027293
pop7	pop87	0.034691
pop7	pop5	0.033287
pop7	pop76	0.052709
pop7	pop132	0.072856
pop7	pop130	0.065637
pop7	pop66	0.047429
pop7	pop54	0.050215
pop7	pop67	0.040969
pop7	pop91	0.0383
pop7	pop46	0.06576
pop7	pop37	0.063789
pop7	pop136	0.096919
pop7	pop83	0.065246
pop7	pop124	0.074276
pop7	pop141	0.094569
pop7	pop40	0.048372
pop7	pop23	0.043259
pop7	pop9	0.017426
pop7	pop51	0.042766
pop84	pop8	0.042911
pop84	pop80	0.0077674
pop84	pop38	0.017475
pop84	pop89	0.019614
pop84	pop24	0.031646
pop84	pop161	0.011229
pop84	pop36	0.011983
pop84	pop88	0.020208
pop84	pop110	0.0066589
pop84	pop114	0.027037
pop84	pop117	0.01539
pop84	pop14	0.065226
pop84	pop10	0.03507
pop84	pop68	0.0097092
pop84	pop75	0.0095297
pop84	pop44	0.011604
pop84	pop95	0.017383
pop84	pop126	0.01715
pop84	pop137	0.029902
pop84	pop97	0.016131
pop84	pop11	0.063978
pop84	pop100	0.0070046
pop84	pop99	0.021428
pop84	pop142	0.032371
pop84	pop2	0.086215
pop84	pop72	0.014018
pop84	pop43	0.011911
pop84	pop104	0.017587
pop84	pop135	0.025535
pop84	pop94	0.022175
pop84	pop145	0.021664
pop84	pop73	0.011839
pop84	pop48	0.030168
pop84	pop109	0.025231
pop84	pop127	0.026981
pop84	pop70	0.016525
pop84	pop98	0.011663
pop84	pop26	0.028738
pop84	pop39	0.008499
pop84	pop102	0.02215
pop84	pop52	0.019506
pop84	pop69	0.012696
pop84	pop103	0.012355
pop84	pop27	0.027435
pop84	pop49	0.016609
pop84	pop74	0.012842
pop84	pop108	0.024374
pop84	pop61	0.0079089
pop84	pop25	0.018921
pop84	pop101	0.013757
pop84	pop28	0.029878
pop84	pop150	0.031302
pop84	pop115	0.018792
pop84	pop116	0.039061
pop84	pop58	0.013569
pop84	pop111	0.024557
pop84	pop90	0.015587
pop84	pop120	0.019215
pop84	pop29	0.010279
pop84	pop53	0.022773
pop84	pop129	0.013252
pop84	pop30	0.012463
pop84	pop12	0.0483
pop84	pop55	0.0078059
pop84	pop118	0.0094738
pop84	pop18	0.033505
pop84	pop87	0.020065
pop84	pop5	0.087677
pop84	pop76	0.0074613
pop84	pop132	0.021139
pop84	pop130	0.015562
pop84	pop66	0.014434
pop84	pop54	0.015912
pop84	pop67	0.010764
pop84	pop91	0.019645
pop84	pop46	0.010894
pop84	pop37	0.0076242
pop84	pop136	0.035517
pop84	pop83	0.00019283
pop84	pop124	0.021452
pop84	pop141	0.030108
pop84	pop40	0.0079482
pop84	pop23	0.045353
pop84	pop9	0.044504
pop84	pop51	0.01753
pop8	pop80	0.025261
pop8	pop38	0.030956
pop8	pop89	0.018974
pop8	pop24	0.049934
pop8	pop161	0.038163
pop8	pop36	0.024392
pop8	pop88	0.0193
pop8	pop110	0.044217
pop8	pop114	0.072818
pop8	pop117	0.049714
pop8	pop14	0.035708
pop8	pop10	0.0088489
pop8	pop68	0.02481
pop8	pop75	0.026014
pop8	pop44	0.036347
pop8	pop95	0.023713
pop8	pop126	0.054946
pop8	pop137	0.060617
pop8	pop97	0.021379
pop8	pop11	0.035951
pop8	pop100	0.025018
pop8	pop99	0.023783
pop8	pop142	0.079265
pop8	pop2	0.047962
pop8	pop72	0.030271
pop8	pop43	0.028513
pop8	pop104	0.051852
pop8	pop135	0.069502
pop8	pop94	0.01865
pop8	pop145	0.05629
pop8	pop73	0.023582
pop8	pop48	0.029575
pop8	pop109	0.061055
pop8	pop127	0.073102
pop8	pop70	0.026152
pop8	pop98	0.026274
pop8	pop26	0.044042
pop8	pop39	0.023996
pop8	pop102	0.059553
pop8	pop52	0.017468
pop8	pop69	0.020009
pop8	pop103	0.045153
pop8	pop27	0.043714
pop8	pop49	0.025433
pop8	pop74	0.033035
pop8	pop108	0.063369
pop8	pop61	0.022337
pop8	pop25	0.031287
pop8	pop101	0.028051
pop8	pop28	0.047138
pop8	pop150	0.075066
pop8	pop115	0.067644
pop8	pop116	0.080133
pop8	pop58	0.024516
pop8	pop111	0.066058
pop8	pop90	0.021732
pop8	pop120	0.063845
pop8	pop29	0.027087
pop8	pop53	0.024739
pop8	pop129	0.052922
pop8	pop30	0.023945
pop8	pop12	0.021019
pop8	pop55	0.016576
pop8	pop118	0.047006
pop8	pop18	0.014998
pop8	pop87	0.020515
pop8	pop5	0.05547
pop8	pop76	0.026861
pop8	pop132	0.058541
pop8	pop130	0.056177
pop8	pop66	0.027426
pop8	pop54	0.02479
pop8	pop67	0.017775
pop8	pop91	0.016656
pop8	pop46	0.044133
pop8	pop37	0.033966
pop8	pop136	0.075891
pop8	pop83	0.041442
pop8	pop124	0.0619
pop8	pop141	0.074985
pop8	pop40	0.023742
pop8	pop23	0.029719
pop8	pop9	0.012263
pop8	pop51	0.017013
pop80	pop38	0.013056
pop80	pop89	0.0074916
pop80	pop24	0.028724
pop80	pop161	0.011698
pop80	pop36	0.007211
pop80	pop88	0.011934
pop80	pop110	0.0075855
pop80	pop114	0.03657
pop80	pop117	0.020763
pop80	pop14	0.05118
pop80	pop10	0.02034
pop80	pop68	0.0021267
pop80	pop75	0.0035081
pop80	pop44	0.0061449
pop80	pop95	0.0070054
pop80	pop126	0.022146
pop80	pop137	0.031253
pop80	pop97	0.0057855
pop80	pop11	0.050079
pop80	pop100	0.0035636
pop80	pop99	0.0086347
pop80	pop142	0.038452
pop80	pop2	0.067713
pop80	pop72	0.0075522
pop80	pop43	0.011504
pop80	pop104	0.017409
pop80	pop135	0.032334
pop80	pop94	0.012247
pop80	pop145	0.0314
pop80	pop73	0.0022028
pop80	pop48	0.015461
pop80	pop109	0.032548
pop80	pop127	0.037668
pop80	pop70	0.0065088
pop80	pop98	0.0068497
pop80	pop26	0.024661
pop80	pop39	0.0039786
pop80	pop102	0.023517
pop80	pop52	0.0058881
pop80	pop69	0.0039062
pop80	pop103	0.011372
pop80	pop27	0.024869
pop80	pop49	0.0065738
pop80	pop74	0.0043468
pop80	pop108	0.034991
pop80	pop61	0.004107
pop80	pop25	0.015586
pop80	pop101	0.01154
pop80	pop28	0.024766
pop80	pop150	0.041666
pop80	pop115	0.031104
pop80	pop116	0.048009
pop80	pop58	0.005532
pop80	pop111	0.031395
pop80	pop90	0.0098706
pop80	pop120	0.027259
pop80	pop29	0.0094872
pop80	pop53	0.012475
pop80	pop129	0.018866
pop80	pop30	0.0076814
pop80	pop12	0.034184
pop80	pop55	0.0003042
pop80	pop118	0.017098
pop80	pop18	0.017454
pop80	pop87	0.010136
pop80	pop5	0.070265
pop80	pop76	0.0028994
pop80	pop132	0.027006
pop80	pop130	0.023871
pop80	pop66	0.0020577
pop80	pop54	0.0080117
pop80	pop67	0.0036972
pop80	pop91	0.0073081
pop80	pop46	0.013534
pop80	pop37	0.0049808
pop80	pop136	0.040245
pop80	pop83	0.0060447
pop80	pop124	0.031047
pop80	pop141	0.03441
pop80	pop40	0.00060204
pop80	pop23	0.030138
pop80	pop9	0.026016
pop80	pop51	0.0056938
pop38	pop89	0.016354
pop38	pop24	0.02897
pop38	pop161	0.01828
pop38	pop36	0.010472
pop38	pop88	0.017126
pop38	pop110	0.021961
pop38	pop114	0.048094
pop38	pop117	0.029706
pop38	pop14	0.055172
pop38	pop10	0.023764
pop38	pop68	0.012402
pop38	pop75	0.013148
pop38	pop44	0.02357
pop38	pop95	0.017703
pop38	pop126	0.031237
pop38	pop137	0.046201
pop38	pop97	0.017188
pop38	pop11	0.056188
pop38	pop100	0.010105
pop38	pop99	0.019372
pop38	pop142	0.053678
pop38	pop2	0.073945
pop38	pop72	0.021735
pop38	pop43	0.013191
pop38	pop104	0.031865
pop38	pop135	0.045829
pop38	pop94	0.02245
pop38	pop145	0.037125
pop38	pop73	0.016617
pop38	pop48	0.028294
pop38	pop109	0.044413
pop38	pop127	0.046824
pop38	pop70	0.016186
pop38	pop98	0.018682
pop38	pop26	0.03077
pop38	pop39	0.012466
pop38	pop102	0.033706
pop38	pop52	0.016367
pop38	pop69	0.014077
pop38	pop103	0.023133
pop38	pop27	0.027501
pop38	pop49	0.020915
pop38	pop74	0.020333
pop38	pop108	0.039693
pop38	pop61	0.011307
pop38	pop25	0.019001
pop38	pop101	0.015464
pop38	pop28	0.028758
pop38	pop150	0.050967
pop38	pop115	0.043403
pop38	pop116	0.05454
pop38	pop58	0.017275
pop38	pop111	0.044525
pop38	pop90	0.013899
pop38	pop120	0.039895
pop38	pop29	0.014502
pop38	pop53	0.018035
pop38	pop129	0.028735
pop38	pop30	0.012278
pop38	pop12	0.037182
pop38	pop55	0.013902
pop38	pop118	0.023823
pop38	pop18	0.026065
pop38	pop87	0.019187
pop38	pop5	0.078726
pop38	pop76	0.01273
pop38	pop132	0.03527
pop38	pop130	0.033514
pop38	pop66	0.014105
pop38	pop54	0.017723
pop38	pop67	0.010001
pop38	pop91	0.012607
pop38	pop46	0.019278
pop38	pop37	0.018781
pop38	pop136	0.056161
pop38	pop83	0.018624
pop38	pop124	0.040533
pop38	pop141	0.049648
pop38	pop40	0.011578
pop38	pop23	0.039226
pop38	pop9	0.032122
pop38	pop51	0.014388
pop89	pop24	0.0399
pop89	pop161	0.02192
pop89	pop36	0.013812
pop89	pop88	0.0080759
pop89	pop110	0.020232
pop89	pop114	0.042586
pop89	pop117	0.025155
pop89	pop14	0.041306
pop89	pop10	0.017988
pop89	pop68	0.0080288
pop89	pop75	0.012488
pop89	pop44	0.01133
pop89	pop95	0.0056947
pop89	pop126	0.031463
pop89	pop137	0.033401
pop89	pop97	0.0060743
pop89	pop11	0.040637
pop89	pop100	0.0036975
pop89	pop99	0.0093686
pop89	pop142	0.04933
pop89	pop2	0.055689
pop89	pop72	0.0092009
pop89	pop43	0.017517
pop89	pop104	0.0231
pop89	pop135	0.041864
pop89	pop94	0.0057448
pop89	pop145	0.036034
pop89	pop73	0.0038495
pop89	pop48	0.010189
pop89	pop109	0.036433
pop89	pop127	0.04653
pop89	pop70	0.0080347
pop89	pop98	0.0087207
pop89	pop26	0.030754
pop89	pop39	0.0071222
pop89	pop102	0.03174
pop89	pop52	0.0039866
pop89	pop69	0.0079209
pop89	pop103	0.017303
pop89	pop27	0.034395
pop89	pop49	0.0036949
pop89	pop74	0.010417
pop89	pop108	0.038058
pop89	pop61	0.006903
pop89	pop25	0.023272
pop89	pop101	0.012701
pop89	pop28	0.039148
pop89	pop150	0.052872
pop89	pop115	0.042262
pop89	pop116	0.056393
pop89	pop58	0.009602
pop89	pop111	0.040363
pop89	pop90	0.0068866
pop89	pop120	0.037668
pop89	pop29	0.01567
pop89	pop53	0.016109
pop89	pop129	0.028247
pop89	pop30	0.013686
pop89	pop12	0.027261
pop89	pop55	0.0031197
pop89	pop118	0.028763
pop89	pop18	0.01305
pop89	pop87	0.0027302
pop89	pop5	0.063598
pop89	pop76	0.0072495
pop89	pop132	0.038892
pop89	pop130	0.033115
pop89	pop66	0.0062366
pop89	pop54	0.007036
pop89	pop67	0.0067702
pop89	pop91	0.0059052
pop89	pop46	0.022985
pop89	pop37	0.0054147
pop89	pop136	0.041573
pop89	pop83	0.014902
pop89	pop124	0.038552
pop89	pop141	0.044606
pop89	pop40	0.0086552
pop89	pop23	0.021983
pop89	pop9	0.014579
pop89	pop51	-0.00072708
pop24	pop161	0.035551
pop24	pop36	0.019692
pop24	pop88	0.038116
pop24	pop110	0.033986
pop24	pop114	0.066261
pop24	pop117	0.043091
pop24	pop14	0.084727
pop24	pop10	0.04489
pop24	pop68	0.032494
pop24	pop75	0.030256
pop24	pop44	0.041928
pop24	pop95	0.041563
pop24	pop126	0.050453
pop24	pop137	0.06919
pop24	pop97	0.040639
pop24	pop11	0.090987
pop24	pop100	0.032286
pop24	pop99	0.047811
pop24	pop142	0.071727
pop24	pop2	0.10829
pop24	pop72	0.040851
pop24	pop43	0.025606
pop24	pop104	0.05763
pop24	pop135	0.060534
pop24	pop94	0.042024
pop24	pop145	0.058936
pop24	pop73	0.035993
pop24	pop48	0.045701
pop24	pop109	0.068506
pop24	pop127	0.070085
pop24	pop70	0.037074
pop24	pop98	0.03978
pop24	pop26	0.0099002
pop24	pop39	0.032108
pop24	pop102	0.056647
pop24	pop52	0.041685
pop24	pop69	0.033146
pop24	pop103	0.045609
pop24	pop27	0.016061
pop24	pop49	0.037442
pop24	pop74	0.037238
pop24	pop108	0.060537
pop24	pop61	0.032441
pop24	pop25	0.0091463
pop24	pop101	0.039561
pop24	pop28	0.011764
pop24	pop150	0.076249
pop24	pop115	0.057308
pop24	pop116	0.074292
pop24	pop58	0.039356
pop24	pop111	0.063442
pop24	pop90	0.03813
pop24	pop120	0.053311
pop24	pop29	0.019389
pop24	pop53	0.040717
pop24	pop129	0.037456
pop24	pop30	0.020983
pop24	pop12	0.068531
pop24	pop55	0.034717
pop24	pop118	0.041977
pop24	pop18	0.051711
pop24	pop87	0.042173
pop24	pop5	0.11682
pop24	pop76	0.029915
pop24	pop132	0.054815
pop24	pop130	0.054366
pop24	pop66	0.037019
pop24	pop54	0.037321
pop24	pop67	0.03424
pop24	pop91	0.035176
pop24	pop46	0.033874
pop24	pop37	0.049327
pop24	pop136	0.09328
pop24	pop83	0.03448
pop24	pop124	0.058023
pop24	pop141	0.07034
pop24	pop40	0.033094
pop24	pop23	0.073199
pop24	pop9	0.060817
pop24	pop51	0.043223
pop161	pop36	0.013532
pop161	pop88	0.019928
pop161	pop110	0.017364
pop161	pop114	0.03978
pop161	pop117	0.024955
pop161	pop14	0.062262
pop161	pop10	0.029645
pop161	pop68	0.012829
pop161	pop75	0.012538
pop161	pop44	0.023518
pop161	pop95	0.018291
pop161	pop126	0.022044
pop161	pop137	0.046617
pop161	pop97	0.014759
pop161	pop11	0.061432
pop161	pop100	0.010704
pop161	pop99	0.024111
pop161	pop142	0.046609
pop161	pop2	0.08075
pop161	pop72	0.021988
pop161	pop43	0.013271
pop161	pop104	0.028159
pop161	pop135	0.035212
pop161	pop94	0.020713
pop161	pop145	0.032234
pop161	pop73	0.015821
pop161	pop48	0.036048
pop161	pop109	0.038665
pop161	pop127	0.040023
pop161	pop70	0.018819
pop161	pop98	0.017233
pop161	pop26	0.034292
pop161	pop39	0.014099
pop161	pop102	0.029472
pop161	pop52	0.02181
pop161	pop69	0.016404
pop161	pop103	0.0224
pop161	pop27	0.029855
pop161	pop49	0.021394
pop161	pop74	0.020518
pop161	pop108	0.035229
pop161	pop61	0.011234
pop161	pop25	0.023026
pop161	pop101	0.020265
pop161	pop28	0.032871
pop161	pop150	0.040605
pop161	pop115	0.031882
pop161	pop116	0.044981
pop161	pop58	0.017245
pop161	pop111	0.034586
pop161	pop90	0.013513
pop161	pop120	0.027364
pop161	pop29	0.017623
pop161	pop53	0.020256
pop161	pop129	0.020259
pop161	pop30	0.013931
pop161	pop12	0.043803
pop161	pop55	0.015056
pop161	pop118	0.014829
pop161	pop18	0.026937
pop161	pop87	0.024286
pop161	pop5	0.081434
pop161	pop76	0.0118
pop161	pop132	0.026336
pop161	pop130	0.020186
pop161	pop66	0.017879
pop161	pop54	0.023007
pop161	pop67	0.010963
pop161	pop91	0.017077
pop161	pop46	0.011097
pop161	pop37	0.02021
pop161	pop136	0.056339
pop161	pop83	0.012888
pop161	pop124	0.029368
pop161	pop141	0.042832
pop161	pop40	0.013482
pop161	pop23	0.042276
pop161	pop9	0.039097
pop161	pop51	0.019433
pop36	pop88	0.0097845
pop36	pop110	0.017454
pop36	pop114	0.044271
pop36	pop117	0.024702
pop36	pop14	0.048851
pop36	pop10	0.015573
pop36	pop68	0.0072423
pop36	pop75	0.0085706
pop36	pop44	0.017448
pop36	pop95	0.0136
pop36	pop126	0.028735
pop36	pop137	0.042259
pop36	pop97	0.012931
pop36	pop11	0.051307
pop36	pop100	0.0068429
pop36	pop99	0.013662
pop36	pop142	0.048585
pop36	pop2	0.065916
pop36	pop72	0.01587
pop36	pop43	0.007668
pop36	pop104	0.028276
pop36	pop135	0.04246
pop36	pop94	0.014822
pop36	pop145	0.032091
pop36	pop73	0.0092328
pop36	pop48	0.022685
pop36	pop109	0.037347
pop36	pop127	0.045034
pop36	pop70	0.010287
pop36	pop98	0.014338
pop36	pop26	0.017078
pop36	pop39	0.008335
pop36	pop102	0.027794
pop36	pop52	0.011601
pop36	pop69	0.0098764
pop36	pop103	0.020803
pop36	pop27	0.01729
pop36	pop49	0.015748
pop36	pop74	0.015922
pop36	pop108	0.038009
pop36	pop61	0.0062839
pop36	pop25	0.0092667
pop36	pop101	0.013195
pop36	pop28	0.019876
pop36	pop150	0.046331
pop36	pop115	0.036327
pop36	pop116	0.048431
pop36	pop58	0.011543
pop36	pop111	0.038085
pop36	pop90	0.0129
pop36	pop120	0.034794
pop36	pop29	0.0073565
pop36	pop53	0.013953
pop36	pop129	0.025352
pop36	pop30	0.0062073
pop36	pop12	0.029694
pop36	pop55	0.0016635
pop36	pop118	0.022785
pop36	pop18	0.018427
pop36	pop87	0.013927
pop36	pop5	0.072403
pop36	pop76	0.007905
pop36	pop132	0.032667
pop36	pop130	0.028557
pop36	pop66	0.0073282
pop36	pop54	0.01286
pop36	pop67	0.0038387
pop36	pop91	0.0081572
pop36	pop46	0.014309
pop36	pop37	0.011205
pop36	pop136	0.051754
pop36	pop83	0.012596
pop36	pop124	0.036486
pop36	pop141	0.048324
pop36	pop40	0.0067722
pop36	pop23	0.035378
pop36	pop9	0.026537
pop36	pop51	0.0070475
pop88	pop110	0.023861
pop88	pop114	0.048605
pop88	pop117	0.031
pop88	pop14	0.03631
pop88	pop10	0.010849
pop88	pop68	0.011639
pop88	pop75	0.012202
pop88	pop44	0.017
pop88	pop95	0.011328
pop88	pop126	0.029802
pop88	pop137	0.041057
pop88	pop97	0.0087201
pop88	pop11	0.038354
pop88	pop100	0.0080709
pop88	pop99	0.0086337
pop88	pop142	0.0538
pop88	pop2	0.051156
pop88	pop72	0.017972
pop88	pop43	0.017876
pop88	pop104	0.028919
pop88	pop135	0.043568
pop88	pop94	0.010121
pop88	pop145	0.036828
pop88	pop73	0.010988
pop88	pop48	0.019081
pop88	pop109	0.041407
pop88	pop127	0.046759
pop88	pop70	0.01044
pop88	pop98	0.011499
pop88	pop26	0.035889
pop88	pop39	0.0097228
pop88	pop102	0.035992
pop88	pop52	0.0059325
pop88	pop69	0.0072058
pop88	pop103	0.02353
pop88	pop27	0.034528
pop88	pop49	0.012774
pop88	pop74	0.015606
pop88	pop108	0.036577
pop88	pop61	0.0085938
pop88	pop25	0.025078
pop88	pop101	0.01202
pop88	pop28	0.037248
pop88	pop150	0.049611
pop88	pop115	0.040089
pop88	pop116	0.052796
pop88	pop58	0.014608
pop88	pop111	0.041911
pop88	pop90	0.012935
pop88	pop120	0.040903
pop88	pop29	0.017077
pop88	pop53	0.010537
pop88	pop129	0.029836
pop88	pop30	0.015459
pop88	pop12	0.018768
pop88	pop55	0.0031313
pop88	pop118	0.026281
pop88	pop18	0.010786
pop88	pop87	0.008078
pop88	pop5	0.055571
pop88	pop76	0.010359
pop88	pop132	0.033803
pop88	pop130	0.029626
pop88	pop66	0.007966
pop88	pop54	0.012809
pop88	pop67	0.0058673
pop88	pop91	0.0068223
pop88	pop46	0.022275
pop88	pop37	0.018341
pop88	pop136	0.049173
pop88	pop83	0.018188
pop88	pop124	0.040447
pop88	pop141	0.048696
pop88	pop40	0.012735
pop88	pop23	0.020694
pop88	pop9	0.012416
pop88	pop51	0.0070275
pop110	pop114	0.021177
pop110	pop117	0.011265
pop110	pop14	0.070376
pop110	pop10	0.039985
pop110	pop68	0.0099489
pop110	pop75	0.010653
pop110	pop44	0.012042
pop110	pop95	0.018678
pop110	pop126	0.017843
pop110	pop137	0.028813
pop110	pop97	0.017657
pop110	pop11	0.066552
pop110	pop100	0.0063446
pop110	pop99	0.018429
pop110	pop142	0.0303
pop110	pop2	0.088078
pop110	pop72	0.016887
pop110	pop43	0.016369
pop110	pop104	0.010565
pop110	pop135	0.023926
pop110	pop94	0.02614
pop110	pop145	0.026291
pop110	pop73	0.01083
pop110	pop48	0.02872
pop110	pop109	0.020591
pop110	pop127	0.028743
pop110	pop70	0.020029
pop110	pop98	0.014383
pop110	pop26	0.032886
pop110	pop39	0.016158
pop110	pop102	0.020884
pop110	pop52	0.022693
pop110	pop69	0.013475
pop110	pop103	0.0072927
pop110	pop27	0.03109
pop110	pop49	0.019034
pop110	pop74	0.010667
pop110	pop108	0.029714
pop110	pop61	0.013312
pop110	pop25	0.021627
pop110	pop101	0.016186
pop110	pop28	0.030799
pop110	pop150	0.029572
pop110	pop115	0.019506
pop110	pop116	0.040112
pop110	pop58	0.016553
pop110	pop111	0.024448
pop110	pop90	0.016411
pop110	pop120	0.018982
pop110	pop29	0.015743
pop110	pop53	0.024021
pop110	pop129	0.015265
pop110	pop30	0.015216
pop110	pop12	0.051677
pop110	pop55	0.011992
pop110	pop118	0.011402
pop110	pop18	0.03616
pop110	pop87	0.020742
pop110	pop5	0.089028
pop110	pop76	0.0062804
pop110	pop132	0.019196
pop110	pop130	0.018046
pop110	pop66	0.01653
pop110	pop54	0.015602
pop110	pop67	0.012817
pop110	pop91	0.024348
pop110	pop46	0.013776
pop110	pop37	0.017536
pop110	pop136	0.038993
pop110	pop83	0.0038671
pop110	pop124	0.023943
pop110	pop141	0.028157
pop110	pop40	0.012259
pop110	pop23	0.04942
pop110	pop9	0.045562
pop110	pop51	0.023343
pop114	pop117	0.014224
pop114	pop14	0.087772
pop114	pop10	0.066326
pop114	pop68	0.033935
pop114	pop75	0.037671
pop114	pop44	0.034628
pop114	pop95	0.037006
pop114	pop126	0.014629
pop114	pop137	0.030463
pop114	pop97	0.035658
pop114	pop11	0.087808
pop114	pop100	0.029437
pop114	pop99	0.038615
pop114	pop142	0.0064901
pop114	pop2	0.1078
pop114	pop72	0.046175
pop114	pop43	0.039437
pop114	pop104	0.028785
pop114	pop135	0.0015039
pop114	pop94	0.049354
pop114	pop145	0.014261
pop114	pop73	0.03596
pop114	pop48	0.056889
pop114	pop109	0.021046
pop114	pop127	0.0050782
pop114	pop70	0.045756
pop114	pop98	0.029627
pop114	pop26	0.063251
pop114	pop39	0.042114
pop114	pop102	0.045713
pop114	pop52	0.051134
pop114	pop69	0.041805
pop114	pop103	0.031904
pop114	pop27	0.05676
pop114	pop49	0.046133
pop114	pop74	0.036819
pop114	pop108	0.031271
pop114	pop61	0.036606
pop114	pop25	0.050176
pop114	pop101	0.033363
pop114	pop28	0.067378
pop114	pop150	0.0094643
pop114	pop115	-0.003435
pop114	pop116	0.020888
pop114	pop58	0.046042
pop114	pop111	0.0028992
pop114	pop90	0.043307
pop114	pop120	0.0099514
pop114	pop29	0.041466
pop114	pop53	0.051569
pop114	pop129	0.017687
pop114	pop30	0.043932
pop114	pop12	0.072188
pop114	pop55	0.036964
pop114	pop118	0.018253
pop114	pop18	0.060119
pop114	pop87	0.04643
pop114	pop5	0.10946
pop114	pop76	0.033527
pop114	pop132	0.0035829
pop114	pop130	0.016434
pop114	pop66	0.03845
pop114	pop54	0.042123
pop114	pop67	0.042552
pop114	pop91	0.051021
pop114	pop46	0.035468
pop114	pop37	0.04034
pop114	pop136	0.029357
pop114	pop83	0.022254
pop114	pop124	0.0056752
pop114	pop141	0.0060508
pop114	pop40	0.037227
pop114	pop23	0.075178
pop114	pop9	0.074267
pop114	pop51	0.048344
pop117	pop14	0.072581
pop117	pop10	0.046437
pop117	pop68	0.019473
pop117	pop75	0.020909
pop117	pop44	0.019547
pop117	pop95	0.020696
pop117	pop126	0.017024
pop117	pop137	0.026937
pop117	pop97	0.022014
pop117	pop11	0.068795
pop117	pop100	0.014683
pop117	pop99	0.02891
pop117	pop142	0.028121
pop117	pop2	0.091806
pop117	pop72	0.028246
pop117	pop43	0.025073
pop117	pop104	0.017105
pop117	pop135	0.019952
pop117	pop94	0.034
pop117	pop145	0.02022
pop117	pop73	0.022396
[truncated: 2,754 more rows]
