# Supplementary material for: Genomic variation of European beech reveals signals of local adaptation despite high levels of phenotypic plasticity
Source: Nat Commun. 2024 Oct 3;15:8553. doi: 10.1038/s41467-024-52933-y (PMC11450180; doi:10.1038/s41467-024-52933-y)
Supplement: Supplementary file 13 — Source Data 4 [file 41467_2024_52933_MOESM13_ESM.txt]

"CHR" "BP" "lfmm.p.value.bio6"
"Bhaga_1" 6435 0.44932228665121
"Bhaga_1" 6625 0.823649309653741
"Bhaga_1" 6918 3.72734393471318e-05
"Bhaga_1" 6924 0.0979226630930748
"Bhaga_1" 6997 5.75204800016619e-08
"Bhaga_1" 7132 0.316736050437361
"Bhaga_1" 7959 0.910414569281615
"Bhaga_1" 29470 0.092612182778784
"Bhaga_1" 56849 0.094854543965378
"Bhaga_1" 80846 0.933924424807699
"Bhaga_1" 80847 0.285930575409094
"Bhaga_1" 86301 0.301809521970266
"Bhaga_1" 86332 0.167696274844641
"Bhaga_1" 86373 0.608635844281247
"Bhaga_1" 109119 0.539504457262712
"Bhaga_1" 110056 0.224098861447405
"Bhaga_1" 110225 0.031502174899771
"Bhaga_1" 110479 0.724657184215965
"Bhaga_1" 110569 0.413433844682939
"Bhaga_1" 110630 0.00111428970990106
"Bhaga_1" 111674 0.20656975879202
"Bhaga_1" 150939 0.879174487272091
"Bhaga_1" 150942 0.492255324489823
"Bhaga_1" 150986 0.473413787826736
"Bhaga_1" 150987 0.217027234837756
"Bhaga_1" 151011 0.96887380458493
"Bhaga_1" 163706 0.147671516862764
"Bhaga_1" 163712 0.522790176820304
"Bhaga_1" 163727 0.524097978114486
"Bhaga_1" 163755 0.136966284215256
"Bhaga_1" 163838 0.227566216046862
"Bhaga_1" 164249 0.318573034835855
"Bhaga_1" 164289 0.680761533396843
"Bhaga_1" 164321 0.931228759840906
"Bhaga_1" 164328 0.727088612264656
"Bhaga_1" 164729 0.300685620448386
"Bhaga_1" 164743 0.512999128252462
"Bhaga_1" 167355 0.793317763700329
"Bhaga_1" 179676 0.387620610992154
"Bhaga_1" 179700 0.711062312399778
"Bhaga_1" 179714 0.351586894568205
"Bhaga_1" 179764 0.368326622378167
"Bhaga_1" 195539 0.0273080006629643
"Bhaga_1" 218630 0.471474358598664
"Bhaga_1" 223094 0.668411535254422
"Bhaga_1" 223109 0.896991220232968
"Bhaga_1" 223245 0.704586661155177
"Bhaga_1" 223258 0.756561306884109
"Bhaga_1" 223880 0.181222141432721
"Bhaga_1" 228032 0.0930085933544103
"Bhaga_1" 228071 0.945191168567897
"Bhaga_1" 228153 0.0729906146589187
"Bhaga_1" 228174 0.566840038982131
"Bhaga_1" 228259 0.402899191700641
"Bhaga_1" 228336 0.658852718771151
"Bhaga_1" 229470 0.89132102622106
"Bhaga_1" 232256 0.620104125266876
"Bhaga_1" 235895 0.474248058659411
"Bhaga_1" 235898 0.405127077180889
"Bhaga_1" 235907 0.0445166856641905
"Bhaga_1" 235909 0.170775587711787
"Bhaga_1" 235922 0.204767211774859
"Bhaga_1" 235943 0.822281204275935
"Bhaga_1" 235955 0.563859779643677
"Bhaga_1" 242353 0.889833740668053
"Bhaga_1" 242361 0.83522511068241
"Bhaga_1" 242497 0.829150182911575
"Bhaga_1" 242726 0.255878174329243
"Bhaga_1" 246940 0.197048236089272
"Bhaga_1" 246968 0.473721297819679
"Bhaga_1" 247023 0.755700231901081
"Bhaga_1" 247138 0.436875847738554
"Bhaga_1" 253927 0.254232095863134
"Bhaga_1" 253929 0.773628207378042
"Bhaga_1" 253939 0.391944874094981
"Bhaga_1" 253973 0.599502486991686
"Bhaga_1" 256576 0.965132124083168
"Bhaga_1" 256645 0.0932639747914574
"Bhaga_1" 256657 0.345584624681571
"Bhaga_1" 256684 9.7371399702596e-08
"Bhaga_1" 256710 0.0106674700364098
"Bhaga_1" 256861 0.481423073328987
"Bhaga_1" 256923 0.920160120782874
"Bhaga_1" 258191 0.481095134934492
"Bhaga_1" 266041 0.013603990839656
"Bhaga_1" 266090 0.127603745379857
"Bhaga_1" 266105 0.473533573948135
"Bhaga_1" 266131 0.589674057555819
"Bhaga_1" 266143 0.416217697112904
"Bhaga_1" 266179 0.953086453298589
"Bhaga_1" 275662 0.317477071323551
"Bhaga_1" 278856 0.804964564510563
"Bhaga_1" 278872 0.635965862648224
"Bhaga_1" 279614 0.474601703166742
"Bhaga_1" 287474 0.289895242402122
"Bhaga_1" 287530 0.331996460122276
"Bhaga_1" 287612 0.258325477775554
"Bhaga_1" 287613 0.701050709390746
"Bhaga_1" 287617 0.229133887202916
"Bhaga_1" 287619 0.24214293824129
"Bhaga_1" 287647 0.764657414406921
"Bhaga_1" 287648 0.570313087631094
"Bhaga_1" 287716 0.521819868173043
"Bhaga_1" 287864 0.803766802201034
"Bhaga_1" 288547 0.0628663282945946
"Bhaga_1" 288633 0.145231378152798
"Bhaga_1" 288692 0.0918710806435233
"Bhaga_1" 288718 0.733829426911449
"Bhaga_1" 288955 0.000253987380263624
"Bhaga_1" 288959 0.36027397550206
"Bhaga_1" 288986 0.622182900820431
"Bhaga_1" 289011 0.838270153943965
"Bhaga_1" 289066 0.253566787089051
"Bhaga_1" 289096 0.164816687214618
"Bhaga_1" 289121 0.963564689646338
"Bhaga_1" 289178 0.153174865846637
"Bhaga_1" 289208 4.41546647972894e-06
"Bhaga_1" 293329 0.55102997548128
"Bhaga_1" 293340 0.042552872824651
"Bhaga_1" 293444 0.940468610984724
"Bhaga_1" 293461 0.191050785778874
"Bhaga_1" 293892 0.362689361452767
"Bhaga_1" 293917 0.959751609894734
"Bhaga_1" 293924 0.761113261821447
"Bhaga_1" 295077 0.16971245218375
"Bhaga_1" 325608 0.444365977435945
"Bhaga_1" 325646 0.526538573575667
"Bhaga_1" 334771 0.329340075149145
"Bhaga_1" 334877 0.86512579333379
"Bhaga_1" 334915 0.264604307290757
"Bhaga_1" 334919 0.96723292310749
"Bhaga_1" 334927 0.781233712796233
"Bhaga_1" 334931 0.816418576120345
"Bhaga_1" 335014 0.158431079241479
"Bhaga_1" 335116 0.922101548622504
"Bhaga_1" 335142 0.929329271659002
"Bhaga_1" 335381 1.93360086829796e-05
"Bhaga_1" 335616 0.382119161279582
"Bhaga_1" 335624 0.842008054969906
"Bhaga_1" 335924 0.955106774056209
"Bhaga_1" 335938 0.503864491632234
"Bhaga_1" 335979 0.969017031986601
"Bhaga_1" 336589 0.4196227387936
"Bhaga_1" 336703 0.0191147451929655
"Bhaga_1" 336778 0.663138481546462
"Bhaga_1" 343510 0.986217840678682
"Bhaga_1" 343650 0.655665595535125
"Bhaga_1" 343801 0.87347986050205
"Bhaga_1" 343802 0.936216002797388
"Bhaga_1" 343986 0.464222365012767
"Bhaga_1" 355025 0.172228048400491
"Bhaga_1" 355038 0.882120270559026
"Bhaga_1" 355153 0.286413735864631
"Bhaga_1" 384568 0.752713271442106
"Bhaga_1" 384656 0.908201790238634
"Bhaga_1" 384684 0.340681485823249
"Bhaga_1" 384699 0.271101663240745
"Bhaga_1" 384710 0.250208514164413
"Bhaga_1" 389885 0.473419891175119
"Bhaga_1" 389889 0.292671276001455
"Bhaga_1" 389897 0.64830258775658
"Bhaga_1" 389943 0.0566992819558625
"Bhaga_1" 389961 0.0509824674381491
"Bhaga_1" 389969 0.0866225246152458
"Bhaga_1" 391185 0.333620902391694
"Bhaga_1" 396836 0.222584013325965
"Bhaga_1" 406068 0.811289029120569
"Bhaga_1" 412641 0.668332335639857
"Bhaga_1" 412799 0.629356286643241
"Bhaga_1" 412917 0.925444885572936
"Bhaga_1" 413395 0.606640219296714
"Bhaga_1" 413409 0.545452168091504
"Bhaga_1" 413425 0.511087102481433
"Bhaga_1" 413508 0.962406031372977
"Bhaga_1" 413730 0.846732149944737
"Bhaga_1" 413788 0.968339544713631
"Bhaga_1" 413815 0.379590639748822
"Bhaga_1" 425796 0.652123767579017
"Bhaga_1" 425825 0.19687229275035
"Bhaga_1" 426909 0.714837620721201
"Bhaga_1" 426911 0.697951187039235
"Bhaga_1" 426955 0.0990665517930761
"Bhaga_1" 427096 0.208124583704073
"Bhaga_1" 427310 0.107502056444984
"Bhaga_1" 427398 0.0021427083736919
"Bhaga_1" 427941 0.219049324713149
"Bhaga_1" 428362 0.568407608327056
"Bhaga_1" 433153 0.663973086796713
"Bhaga_1" 433175 0.594362816402429
"Bhaga_1" 448718 0.0758755897544727
"Bhaga_1" 453470 0.0019781584099828
"Bhaga_1" 453487 0.451925884865755
"Bhaga_1" 453503 0.206814227116195
"Bhaga_1" 475890 0.83272659980436
"Bhaga_1" 475896 0.477721237979058
"Bhaga_1" 477960 0.165437856723515
"Bhaga_1" 477965 0.429950066470018
"Bhaga_1" 478011 0.797637944092063
"Bhaga_1" 484514 0.393587442879978
"Bhaga_1" 484685 0.839882992325575
"Bhaga_1" 488244 0.196992436717615
"Bhaga_1" 488261 0.549725074091381
"Bhaga_1" 488280 0.00726061841498191
"Bhaga_1" 488307 0.563321230705394
"Bhaga_1" 488618 0.0035365421860935
"Bhaga_1" 488690 0.128966004429988
"Bhaga_1" 490376 0.632741448608936
"Bhaga_1" 490564 0.331811628362715
"Bhaga_1" 490584 0.748738291002987
"Bhaga_1" 490592 0.161255885748261
"Bhaga_1" 490602 0.58717646197866
"Bhaga_1" 491417 0.695128003175762
"Bhaga_1" 491436 0.929869429134627
"Bhaga_1" 491464 0.550879681566272
"Bhaga_1" 491465 0.848526668701496
"Bhaga_1" 493880 0.476220534628351
"Bhaga_1" 498619 0.198714643892352
"Bhaga_1" 498690 0.00406152285810015
"Bhaga_1" 508215 0.151298678961409
"Bhaga_1" 508221 0.37038307964619
"Bhaga_1" 513902 0.697836825071821
"Bhaga_1" 521086 0.926600195981904
"Bhaga_1" 521097 0.626711417507599
"Bhaga_1" 521116 0.354126638541275
"Bhaga_1" 521120 0.0209847274838889
"Bhaga_1" 527674 0.673975471717453
"Bhaga_1" 528167 0.702611972399567
"Bhaga_1" 528192 0.0969957556642548
"Bhaga_1" 535117 0.459813914522646
"Bhaga_1" 535209 0.949350934229023
"Bhaga_1" 541293 0.907443255413339
"Bhaga_1" 542606 0.396590225839218
"Bhaga_1" 542624 0.223657231945123
"Bhaga_1" 543420 0.642515094688486
"Bhaga_1" 543653 0.185488323396114
"Bhaga_1" 549628 0.337605349561791
"Bhaga_1" 552309 0.823776334032843
"Bhaga_1" 552373 0.861525602893715
"Bhaga_1" 552408 0.608530283157156
"Bhaga_1" 552472 0.215507936798496
"Bhaga_1" 552525 0.564250695946444
"Bhaga_1" 574224 0.78492081971935
"Bhaga_1" 577024 0.924602517506498
"Bhaga_1" 578812 0.464846721856164
"Bhaga_1" 579249 0.555610336009079
"Bhaga_1" 579263 0.820741529724807
"Bhaga_1" 579470 0.51845311968392
"Bhaga_1" 579659 0.216461423125593
"Bhaga_1" 579785 0.0137830802720547
"Bhaga_1" 585057 0.163852668778087
"Bhaga_1" 585058 0.755742526542433
"Bhaga_1" 585069 0.625915823811857
"Bhaga_1" 585127 0.0256968137782736
"Bhaga_1" 585146 0.444884514100366
"Bhaga_1" 585155 0.49932604132327
"Bhaga_1" 588403 0.112060599279402
"Bhaga_1" 588466 0.566264974288892
"Bhaga_1" 588467 0.0927633791499455
"Bhaga_1" 588471 0.06519740475779
"Bhaga_1" 588560 0.00187739852771436
"Bhaga_1" 596670 0.32997249362763
"Bhaga_1" 596710 0.00295467925308788
"Bhaga_1" 596715 0.985141267979885
"Bhaga_1" 601084 0.0142054947152291
"Bhaga_1" 601117 0.999066817860527
"Bhaga_1" 601175 0.244186784223736
"Bhaga_1" 602824 0.720128300868285
"Bhaga_1" 612721 0.00648761938503373
"Bhaga_1" 612743 0.864004803966691
"Bhaga_1" 612745 0.15922803745653
"Bhaga_1" 612761 0.284583439940289
"Bhaga_1" 612786 0.901772303083299
"Bhaga_1" 616185 0.897741584306125
"Bhaga_1" 616254 0.522931740786286
"Bhaga_1" 616265 0.143683939919658
"Bhaga_1" 616425 0.573564676349914
"Bhaga_1" 616695 0.927393051387963
"Bhaga_1" 616706 0.0193235183377578
"Bhaga_1" 616812 0.375720906844766
"Bhaga_1" 617106 0.960864364852854
"Bhaga_1" 617178 0.952706728502953
"Bhaga_1" 617183 0.0953347027276814
"Bhaga_1" 617243 0.107637183360289
"Bhaga_1" 617257 0.94203955529336
"Bhaga_1" 618745 0.0117350578660602
"Bhaga_1" 618769 0.0390070469088111
"Bhaga_1" 618771 0.521300928835498
"Bhaga_1" 618779 0.12425463226571
"Bhaga_1" 618787 0.926581925111434
"Bhaga_1" 618789 0.0861237024464702
"Bhaga_1" 618797 0.31332797685003
"Bhaga_1" 618800 0.538285029060238
"Bhaga_1" 619414 0.00181154966000766
"Bhaga_1" 620661 0.319582496982859
"Bhaga_1" 620738 0.649036201936468
"Bhaga_1" 624614 0.383112414169829
"Bhaga_1" 624685 0.763092096082834
"Bhaga_1" 626233 0.869716585513357
"Bhaga_1" 645792 0.588547786479901
"Bhaga_1" 645793 0.0620903588257558
"Bhaga_1" 651607 0.110917988284719
"Bhaga_1" 651617 0.921258736308962
"Bhaga_1" 654312 0.383787162416011
"Bhaga_1" 654335 0.046930623329506
"Bhaga_1" 654341 0.68041259294441
"Bhaga_1" 659055 0.129505933281064
"Bhaga_1" 659210 0.75861556831204
"Bhaga_1" 659567 0.628299520684611
"Bhaga_1" 659651 0.488900521646647
"Bhaga_1" 659953 0.397830389866223
"Bhaga_1" 660024 0.830530578890333
"Bhaga_1" 660182 0.338196195512377
"Bhaga_1" 663559 0.855297234870952
"Bhaga_1" 663595 0.239089424425766
"Bhaga_1" 663604 0.657280281277756
"Bhaga_1" 663612 0.569027331024186
"Bhaga_1" 663649 0.482420721883522
"Bhaga_1" 663654 0.929199371433774
"Bhaga_1" 663678 0.705977112087865
"Bhaga_1" 663684 0.933672656617381
"Bhaga_1" 664496 0.831640480517077
"Bhaga_1" 664555 0.734606074843211
"Bhaga_1" 692239 0.525147037513975
"Bhaga_1" 692288 0.0230665777341353
"Bhaga_1" 692303 0.061863951091829
"Bhaga_1" 692306 0.216403521933729
"Bhaga_1" 706032 0.802548465777595
"Bhaga_1" 706078 0.141981293658182
"Bhaga_1" 706579 1.80458438197218e-05
"Bhaga_1" 706669 0.0119540768125864
"Bhaga_1" 706830 0.44004851111116
"Bhaga_1" 707770 0.00514320995512985
"Bhaga_1" 707819 0.0232372563885385
"Bhaga_1" 707885 0.01834075118359
"Bhaga_1" 708704 0.757261858342927
"Bhaga_1" 708715 0.298590428636139
"Bhaga_1" 710791 0.263879078305282
"Bhaga_1" 710949 0.533737326516914
"Bhaga_1" 725729 0.914991581911808
"Bhaga_1" 725770 0.431824334719371
"Bhaga_1" 725779 0.519825896357277
"Bhaga_1" 725792 0.563519087303804
"Bhaga_1" 727979 0.397019434643424
"Bhaga_1" 727983 0.00366143893072609
"Bhaga_1" 727985 0.202030228450858
"Bhaga_1" 727998 0.587417401267479
"Bhaga_1" 727999 0.835821757671144
"Bhaga_1" 728022 0.547863222283939
"Bhaga_1" 728666 0.13183528895854
"Bhaga_1" 740632 0.0685704721802914
"Bhaga_1" 740683 0.744320010191602
"Bhaga_1" 740945 0.918737605064997
"Bhaga_1" 741326 0.681305472922896
"Bhaga_1" 741418 0.455914463853766
"Bhaga_1" 741457 0.936546800240378
"Bhaga_1" 741524 0.584930188288973
"Bhaga_1" 741536 0.175586009603064
"Bhaga_1" 741880 0.265188236253561
"Bhaga_1" 741956 0.346740410641079
"Bhaga_1" 752392 0.966178798267544
"Bhaga_1" 752493 8.18629236912454e-06
"Bhaga_1" 752495 0.583813221011948
"Bhaga_1" 752497 0.678381037265258
"Bhaga_1" 752516 0.639183933434137
"Bhaga_1" 752576 0.0607438381342124
"Bhaga_1" 758345 0.571487589454251
"Bhaga_1" 758373 0.953269032243507
"Bhaga_1" 758378 0.148055819124009
"Bhaga_1" 758391 0.734538084014349
"Bhaga_1" 758470 0.0892587823638531
"Bhaga_1" 758481 0.797222729265559
"Bhaga_1" 758487 0.878223802976648
"Bhaga_1" 758520 0.727116458390804
"Bhaga_1" 758580 0.416480024882629
"Bhaga_1" 758589 0.0555154003525339
"Bhaga_1" 758601 0.0232763363033977
"Bhaga_1" 758603 0.998361156917756
"Bhaga_1" 761359 0.621025712098875
"Bhaga_1" 761379 0.000758368264031657
"Bhaga_1" 761417 0.634089395926894
"Bhaga_1" 761434 0.000272919749781908
"Bhaga_1" 761466 0.0460982725445919
"Bhaga_1" 767046 0.781571636710577
"Bhaga_1" 767047 0.0453076473524076
"Bhaga_1" 767054 0.663533296514252
"Bhaga_1" 767060 0.707111139019078
"Bhaga_1" 768181 0.962403469364867
"Bhaga_1" 768381 0.73406127533606
"Bhaga_1" 768425 0.384107247056257
"Bhaga_1" 768431 0.999440589203014
"Bhaga_1" 768453 0.559144054566179
"Bhaga_1" 769177 0.597169470735355
"Bhaga_1" 771990 0.29389334008223
"Bhaga_1" 774215 0.14453260810496
"Bhaga_1" 774245 0.339504268857317
"Bhaga_1" 774289 0.377636341769319
"Bhaga_1" 774365 0.493267366124118
"Bhaga_1" 781904 0.11689139782804
"Bhaga_1" 782059 0.270267517417934
"Bhaga_1" 785064 0.101525620942079
"Bhaga_1" 786328 0.31012975112776
"Bhaga_1" 786330 0.173955772520406
"Bhaga_1" 786635 0.877443885398651
"Bhaga_1" 786645 0.298134897133003
"Bhaga_1" 786689 0.411558968032247
"Bhaga_1" 786732 0.996309461818493
"Bhaga_1" 788496 0.0664928310838932
"Bhaga_1" 788498 0.142172694123454
"Bhaga_1" 788636 0.744555740346161
"Bhaga_1" 788716 0.807781869765522
"Bhaga_1" 788748 0.395852339414068
"Bhaga_1" 788771 0.805818201816069
"Bhaga_1" 788814 0.860644458133085
"Bhaga_1" 788851 0.947592652858519
"Bhaga_1" 788955 0.120992281488165
"Bhaga_1" 804134 0.178186166478152
"Bhaga_1" 804619 0.790126290832807
"Bhaga_1" 804669 0.000571989220383225
"Bhaga_1" 804675 0.806042176423193
"Bhaga_1" 804746 0.25662751500034
"Bhaga_1" 804754 0.814962187895445
"Bhaga_1" 805879 0.848586725592523
"Bhaga_1" 805936 0.486306395091548
"Bhaga_1" 806019 0.456602830864668
"Bhaga_1" 806141 0.756004769652751
"Bhaga_1" 806156 0.00409791385778079
"Bhaga_1" 806435 0.448599426116628
"Bhaga_1" 806465 0.0723640348668036
"Bhaga_1" 806661 0.272187985629971
"Bhaga_1" 806680 0.0122583042600619
"Bhaga_1" 806728 0.730918033205427
"Bhaga_1" 806826 0.0139560773901391
"Bhaga_1" 807173 0.203050712941428
"Bhaga_1" 807183 0.000583208418837202
"Bhaga_1" 807218 0.863179549501066
"Bhaga_1" 807244 0.727005076049117
"Bhaga_1" 807794 0.268777344285433
"Bhaga_1" 807904 0.363271786170506
"Bhaga_1" 808006 0.0700888467732286
"Bhaga_1" 812999 0.858105947724508
"Bhaga_1" 814862 0.594710428245473
"Bhaga_1" 814874 0.000117497320846419
"Bhaga_1" 814906 0.0629293107623834
"Bhaga_1" 822579 0.333113640575741
"Bhaga_1" 822585 0.292091539478311
"Bhaga_1" 822627 0.184161531381332
"Bhaga_1" 822693 0.0417891164261685
"Bhaga_1" 822848 0.681746185445215
"Bhaga_1" 833416 0.417575053773942
"Bhaga_1" 850072 0.307506678261229
"Bhaga_1" 850084 0.138790662485027
"Bhaga_1" 850094 0.256017880522775
"Bhaga_1" 850120 0.522578671897945
"Bhaga_1" 887131 0.359500051815826
"Bhaga_1" 887213 0.986111316530681
"Bhaga_1" 889145 0.199428251940208
"Bhaga_1" 900077 0.997123796617863
"Bhaga_1" 900263 0.958356392845855
"Bhaga_1" 914740 0.349495410632474
"Bhaga_1" 914769 0.700850027703464
"Bhaga_1" 914784 0.340563082839147
"Bhaga_1" 920306 0.995473320073288
"Bhaga_1" 920333 0.440032402647066
"Bhaga_1" 920339 0.755032073813462
"Bhaga_1" 920340 0.0150734037635127
"Bhaga_1" 920383 0.744829853510213
"Bhaga_1" 928083 0.949747790339556
"Bhaga_1" 928176 0.0334811989046482
"Bhaga_1" 930427 0.227286248228288
"Bhaga_1" 932105 0.761668120687825
"Bhaga_1" 932197 0.632517055761965
"Bhaga_1" 934962 0.841607704475323
"Bhaga_1" 937134 0.25576386165162
"Bhaga_1" 937313 0.920466956156942
"Bhaga_1" 937331 0.0633610884148521
"Bhaga_1" 937483 0.70579613247582
"Bhaga_1" 956701 0.670918123147147
"Bhaga_1" 956720 0.904968931319442
"Bhaga_1" 959601 0.122817320149519
"Bhaga_1" 959666 0.497349375243128
"Bhaga_1" 959938 0.740872869023329
"Bhaga_1" 960055 0.441381558122809
"Bhaga_1" 960140 0.31470900813574
"Bhaga_1" 960183 0.65611043449015
"Bhaga_1" 960195 0.22780114032992
"Bhaga_1" 960639 0.416281497593256
"Bhaga_1" 960654 0.300776862097985
"Bhaga_1" 960689 0.519690378565939
"Bhaga_1" 960737 0.0902010595465495
"Bhaga_1" 960758 0.00212063983977044
"Bhaga_1" 960791 0.38077331988584
"Bhaga_1" 960838 0.531695062310622
"Bhaga_1" 960840 0.00182842317797813
"Bhaga_1" 960916 0.613009042954576
"Bhaga_1" 960972 0.188134045747555
"Bhaga_1" 960978 0.198718963159737
"Bhaga_1" 961382 0.649428491806122
"Bhaga_1" 961393 0.595907230184463
"Bhaga_1" 961432 0.493027899771113
"Bhaga_1" 961486 0.467943663334671
"Bhaga_1" 961544 0.189302609653537
"Bhaga_1" 961545 0.749227536573574
"Bhaga_1" 961564 0.897186873460616
"Bhaga_1" 964069 0.0221673507741274
"Bhaga_1" 982509 0.774898724330655
"Bhaga_1" 982515 0.186253187237001
"Bhaga_1" 1018026 0.427816825856028
"Bhaga_1" 1018237 0.769439441852609
"Bhaga_1" 1048255 0.520506166054748
"Bhaga_1" 1048279 0.119027466423756
"Bhaga_1" 1048318 0.0469224020596086
"Bhaga_1" 1048990 0.568057218004253
"Bhaga_1" 1050089 0.621566199277144
"Bhaga_1" 1050407 0.0391796516034855
"Bhaga_1" 1050408 0.885875087659542
"Bhaga_1" 1051592 0.592415857299945
"Bhaga_1" 1053992 0.664093376139164
"Bhaga_1" 1054035 0.726799033927143
"Bhaga_1" 1054048 0.182156178014166
"Bhaga_1" 1054066 0.451972720591854
"Bhaga_1" 1055836 0.980652130808303
"Bhaga_1" 1055902 0.992028264729082
"Bhaga_1" 1056041 0.971887994737148
"Bhaga_1" 1056049 0.198883146181846
"Bhaga_1" 1056058 0.192051452202229
"Bhaga_1" 1066201 0.987597251269689
"Bhaga_1" 1066354 3.86609986213e-07
"Bhaga_1" 1066381 0.730456881964272
"Bhaga_1" 1066391 0.0124694086346917
"Bhaga_1" 1066397 0.305256304980461
"Bhaga_1" 1066400 0.36522288162788
"Bhaga_1" 1066714 0.844818420899993
"Bhaga_1" 1066717 0.614765328343409
"Bhaga_1" 1066718 0.0977121799041345
"Bhaga_1" 1067118 0.355667367218151
"Bhaga_1" 1067171 0.0256346042085053
"Bhaga_1" 1067222 0.362554437227629
"Bhaga_1" 1067237 0.514621252026542
"Bhaga_1" 1067302 0.0395256221289054
"Bhaga_1" 1067379 0.498930374586273
"Bhaga_1" 1067447 0.87484372431655
"Bhaga_1" 1067509 0.8094468143316
"Bhaga_1" 1067597 0.669588263621125
"Bhaga_1" 1067598 0.38729127314836
"Bhaga_1" 1069792 0.687114118615217
"Bhaga_1" 1070366 0.321491810542355
"Bhaga_1" 1124926 0.0105255408345243
"Bhaga_1" 1129304 0.647875914673002
"Bhaga_1" 1129313 0.0965981826474339
"Bhaga_1" 1129317 0.0110545629187716
"Bhaga_1" 1154547 0.221901617400969
"Bhaga_1" 1154550 0.680527690418922
"Bhaga_1" 1154555 0.527329965400524
"Bhaga_1" 1154557 0.796555642211304
"Bhaga_1" 1154611 0.30607882615825
"Bhaga_1" 1154624 0.564838986629359
"Bhaga_1" 1156488 0.963238014616618
"Bhaga_1" 1156581 0.496541087873971
"Bhaga_1" 1156593 0.942761352670175
"Bhaga_1" 1157351 0.915668124726697
"Bhaga_1" 1157407 0.885408400428018
"Bhaga_1" 1157488 0.259998779835631
"Bhaga_1" 1157603 0.4626940250247
"Bhaga_1" 1157651 0.574092719610155
"Bhaga_1" 1158443 0.700400173409311
"Bhaga_1" 1158564 0.609126550900333
"Bhaga_1" 1158579 0.82229370912806
"Bhaga_1" 1158619 0.33977565437917
"Bhaga_1" 1190437 0.835906724805689
"Bhaga_1" 1191193 0.00423158270071641
"Bhaga_1" 1191210 0.0466640516178907
"Bhaga_1" 1191285 3.8726932754096e-05
"Bhaga_1" 1191291 0.733018614036596
"Bhaga_1" 1194353 0.620611098862564
"Bhaga_1" 1198946 0.522636570015953
"Bhaga_1" 1198977 0.118029765087214
"Bhaga_1" 1199001 0.056871260178694
"Bhaga_1" 1199076 0.489756522561665
"Bhaga_1" 1204733 0.531634220666063
"Bhaga_1" 1204864 0.131452202985374
"Bhaga_1" 1227472 0.782181143037187
"Bhaga_1" 1227628 0.52964381133166
"Bhaga_1" 1227691 0.134570140699467
"Bhaga_1" 1227702 0.480610378646611
"Bhaga_1" 1227724 0.0254203307462769
"Bhaga_1" 1302995 0.00295420329517923
"Bhaga_1" 1320159 0.790103439174244
"Bhaga_1" 1320703 0.494400799745397
"Bhaga_1" 1320712 0.827936024639107
"Bhaga_1" 1320720 0.00590438937429819
"Bhaga_1" 1354448 0.661935770597044
"Bhaga_1" 1354451 0.0358678925825559
"Bhaga_1" 1354454 0.618761213598334
"Bhaga_1" 1427792 0.676633939617889
"Bhaga_1" 1427795 0.448560931588811
"Bhaga_1" 1427984 0.332508174583907
"Bhaga_1" 1428001 0.277027761065755
"Bhaga_1" 1428029 0.112628369350502
"Bhaga_1" 1429658 0.345394339568863
"Bhaga_1" 1429672 0.732503981487298
"Bhaga_1" 1429734 1.81849262783112e-05
"Bhaga_1" 1429746 0.612937865490636
"Bhaga_1" 1429931 0.339744381679054
"Bhaga_1" 1429942 0.861685917912508
"Bhaga_1" 1430271 0.857336137456943
"Bhaga_1" 1435671 0.88466256452324
"Bhaga_1" 1435886 0.0771144610479525
"Bhaga_1" 1436442 0.0218016480693237
"Bhaga_1" 1436504 0.779223162787206
"Bhaga_1" 1436565 0.204528915331754
"Bhaga_1" 1436591 0.40443682404817
"Bhaga_1" 1437396 0.884808990232529
"Bhaga_1" 1437571 0.30716511498129
"Bhaga_1" 1440149 0.407256637313719
"Bhaga_1" 1440207 0.421729890625825
"Bhaga_1" 1440371 0.888686782313659
"Bhaga_1" 1440375 0.162390451331495
"Bhaga_1" 1440408 0.00212591719585492
"Bhaga_1" 1441860 0.812262317372879
"Bhaga_1" 1441870 0.367038631414949
"Bhaga_1" 1441877 0.94627802121496
"Bhaga_1" 1441907 0.685403007805298
"Bhaga_1" 1441935 0.0424822688128396
"Bhaga_1" 1443391 0.420928814019754
"Bhaga_1" 1443489 0.847013913540713
"Bhaga_1" 1443648 0.991548218202227
"Bhaga_1" 1466492 0.0262717864782879
"Bhaga_1" 1473035 0.490197265406653
"Bhaga_1" 1473144 0.568450366371717
"Bhaga_1" 1505292 0.65283953310866
"Bhaga_1" 1526928 0.791797806251149
"Bhaga_1" 1526986 0.304820829827969
"Bhaga_1" 1527081 0.150272513541454
"Bhaga_1" 1527230 0.873607463309142
"Bhaga_1" 1527268 0.147419193391344
"Bhaga_1" 1527349 0.693815672354945
"Bhaga_1" 1527434 0.758391623455104
"Bhaga_1" 1527683 0.353812709871258
"Bhaga_1" 1540248 0.0923773817817023
"Bhaga_1" 1540294 0.821576196124771
"Bhaga_1" 1540348 0.61497654427469
"Bhaga_1" 1540473 0.318357721596064
"Bhaga_1" 1540475 0.000912707021789666
"Bhaga_1" 1540651 0.0062138289424614
"Bhaga_1" 1540765 0.689824074447452
"Bhaga_1" 1542278 0.20229265605536
"Bhaga_1" 1542348 0.786536047674213
"Bhaga_1" 1542414 0.323367362977534
"Bhaga_1" 1542423 0.418783463792585
"Bhaga_1" 1542446 0.688984352824541
"Bhaga_1" 1542477 0.00297772752982036
"Bhaga_1" 1544221 0.394462801678713
"Bhaga_1" 1544440 0.249349305204113
"Bhaga_1" 1570651 0.0392231983527
"Bhaga_1" 1570727 0.121384111692327
"Bhaga_1" 1586713 0.0912626724728416
"Bhaga_1" 1588301 0.0016707254029047
"Bhaga_1" 1588302 0.988414164152914
"Bhaga_1" 1588393 0.246587889252693
"Bhaga_1" 1588422 0.76859568936272
"Bhaga_1" 1588497 0.973234634894488
"Bhaga_1" 1605333 0.990989172304559
"Bhaga_1" 1605417 0.686869445875126
"Bhaga_1" 1608216 0.809230265095521
"Bhaga_1" 1608244 0.832599258420041
"Bhaga_1" 1608430 0.707130443328313
"Bhaga_1" 1609452 0.400635701163047
"Bhaga_1" 1609456 0.276626906063674
"Bhaga_1" 1609660 0.728541732120669
"Bhaga_1" 1609661 0.466149027132385
"Bhaga_1" 1625473 0.57728860711612
"Bhaga_1" 1627475 0.312626516469542
"Bhaga_1" 1636882 0.219021051236345
"Bhaga_1" 1639727 0.994148304261764
"Bhaga_1" 1639756 0.462744497541884
"Bhaga_1" 1639776 0.530476469359283
"Bhaga_1" 1639802 0.283947321529916
"Bhaga_1" 1640042 0.0064055639479566
"Bhaga_1" 1641162 0.980841381781921
"Bhaga_1" 1641216 0.369314732181968
"Bhaga_1" 1641226 0.10023640968106
"Bhaga_1" 1642818 0.953764390897824
"Bhaga_1" 1642935 0.0164117805034358
"Bhaga_1" 1646450 0.882634487813264
"Bhaga_1" 1646529 0.519414588021755
"Bhaga_1" 1646632 0.794785100578225
"Bhaga_1" 1646696 0.131139411322398
"Bhaga_1" 1646718 0.731827604148331
"Bhaga_1" 1659338 0.781982706492413
"Bhaga_1" 1659958 0.0113957203218599
"Bhaga_1" 1659988 0.0700410430922077
"Bhaga_1" 1660019 0.729768125853221
"Bhaga_1" 1667980 0.957597165150753
"Bhaga_1" 1668030 0.853410581974563
"Bhaga_1" 1669649 0.0801333193009783
"Bhaga_1" 1671355 0.0558347753277671
"Bhaga_1" 1671433 0.426336505066197
"Bhaga_1" 1672170 0.684313719517495
"Bhaga_1" 1672423 0.737836627636801
"Bhaga_1" 1672624 0.941390017686054
"Bhaga_1" 1673068 0.350038256693713
"Bhaga_1" 1673173 0.406929224507441
"Bhaga_1" 1673215 0.485637753963444
"Bhaga_1" 1673224 0.00498557902137437
"Bhaga_1" 1673245 0.630895395312668
"Bhaga_1" 1673255 0.108181751167188
"Bhaga_1" 1673288 0.648759611588218
"Bhaga_1" 1673341 0.10913520572161
"Bhaga_1" 1673353 0.314800663402447
"Bhaga_1" 1673479 0.00319790370317244
"Bhaga_1" 1673526 0.437788589485981
"Bhaga_1" 1673669 3.36768703827234e-08
"Bhaga_1" 1674770 0.216406278880524
"Bhaga_1" 1674788 0.990134138829733
"Bhaga_1" 1674793 0.847416743566007
"Bhaga_1" 1674914 0.34375283175914
"Bhaga_1" 1674923 8.48513938417453e-06
"Bhaga_1" 1674924 0.767525567012232
"Bhaga_1" 1674925 0.993168668847444
"Bhaga_1" 1674926 0.746893753382674
"Bhaga_1" 1674974 0.503134167464874
"Bhaga_1" 1675000 0.756507715874837
"Bhaga_1" 1675020 0.000211719084710197
"Bhaga_1" 1675055 0.445323772143812
"Bhaga_1" 1675449 0.908120847111912
"Bhaga_1" 1675606 0.833588198693129
"Bhaga_1" 1675678 0.600132601078543
"Bhaga_1" 1675713 0.100190426495243
"Bhaga_1" 1675881 0.908184641191502
"Bhaga_1" 1675933 0.258998908836807
"Bhaga_1" 1676149 0.451219221848942
"Bhaga_1" 1676166 0.376298908285241
"Bhaga_1" 1676275 0.107350873834775
"Bhaga_1" 1676290 0.844597776364281
"Bhaga_1" 1676466 0.377474599296153
"Bhaga_1" 1676603 0.475055618927496
"Bhaga_1" 1676642 0.0223119290333501
"Bhaga_1" 1676699 0.477354058517229
"Bhaga_1" 1676843 0.83904025068725
"Bhaga_1" 1676906 0.551328145600788
"Bhaga_1" 1676917 0.12871069607839
"Bhaga_1" 1676951 0.367585963580048
"Bhaga_1" 1676967 0.00896830407711973
"Bhaga_1" 1677015 5.01901294893531e-13
"Bhaga_1" 1677030 0.00267493698254125
"Bhaga_1" 1677040 0.166140194671586
"Bhaga_1" 1677045 0.295636918486339
"Bhaga_1" 1677174 0.927323105093295
"Bhaga_1" 1677219 0.963610020602517
"Bhaga_1" 1677326 6.20354399104667e-09
"Bhaga_1" 1677370 0.614630618812663
"Bhaga_1" 1677549 0.0232515289784454
"Bhaga_1" 1677574 0.763877463502663
"Bhaga_1" 1677663 1.86029086943849e-10
"Bhaga_1" 1677755 0.645921811030341
"Bhaga_1" 1677758 0.83952538451987
"Bhaga_1" 1677796 0.306430113910272
"Bhaga_1" 1678065 2.02858721780366e-07
"Bhaga_1" 1678076 0.956644121468587
"Bhaga_1" 1678081 7.82475136431176e-05
"Bhaga_1" 1678093 0.725246002121475
"Bhaga_1" 1678136 0.180754444439204
"Bhaga_1" 1678178 0.786149982362503
"Bhaga_1" 1678197 0.100756163517459
"Bhaga_1" 1678202 0.296785971582064
"Bhaga_1" 1678203 0.763351344124501
"Bhaga_1" 1678325 0.729677051607807
"Bhaga_1" 1678411 0.0671309118759233
"Bhaga_1" 1678510 0.96793107220041
"Bhaga_1" 1678896 0.270826108875509
"Bhaga_1" 1678909 0.615095638933533
"Bhaga_1" 1678915 0.470120509237193
"Bhaga_1" 1679073 2.04338530075801e-05
"Bhaga_1" 1679118 0.44214108512271
"Bhaga_1" 1679171 0.914240168764697
"Bhaga_1" 1679296 0.663967700909235
"Bhaga_1" 1679418 0.70737865836123
"Bhaga_1" 1679433 0.000479063580624442
"Bhaga_1" 1679582 0.0530542833050719
"Bhaga_1" 1679682 3.76053865271734e-06
"Bhaga_1" 1679692 0.00272701078453201
"Bhaga_1" 1679760 0.670721642566814
"Bhaga_1" 1679809 0.951197193131211
"Bhaga_1" 1679854 0.0262843175507488
"Bhaga_1" 1679977 0.00166487719237778
"Bhaga_1" 1679995 0.96843841129705
"Bhaga_1" 1680036 0.159583620848242
"Bhaga_1" 1680043 0.732113201659099
"Bhaga_1" 1680053 0.407284628599426
"Bhaga_1" 1680062 0.738665986726362
"Bhaga_1" 1680132 0.746448995105816
"Bhaga_1" 1680443 0.959630525880651
"Bhaga_1" 1680600 0.000149197482177869
"Bhaga_1" 1680692 0.338120121167718
"Bhaga_1" 1680696 0.944682667061729
"Bhaga_1" 1680701 0.0148821349555175
"Bhaga_1" 1680860 0.964143456498463
"Bhaga_1" 1680879 0.465405036613797
"Bhaga_1" 1680888 0.797935788617741
"Bhaga_1" 1681072 0.321450775641425
"Bhaga_1" 1681227 0.371605544910754
"Bhaga_1" 1681473 0.106200962008725
"Bhaga_1" 1681792 0.0547049179075175
"Bhaga_1" 1681836 0.236344903896355
"Bhaga_1" 1681969 0.85469865382976
"Bhaga_1" 1681972 0.775380769806688
"Bhaga_1" 1682192 0.531202751913167
"Bhaga_1" 1682198 0.00940414537070061
"Bhaga_1" 1683340 0.00253962154589161
"Bhaga_1" 1683351 0.587787838836292
"Bhaga_1" 1683414 0.826078003438416
"Bhaga_1" 1683606 0.334819668013397
"Bhaga_1" 1683649 0.0771827329491521
"Bhaga_1" 1683664 0.629402822876117
"Bhaga_1" 1684004 0.00225587093796273
"Bhaga_1" 1684007 0.521038347215476
"Bhaga_1" 1684021 0.981350757238434
"Bhaga_1" 1684096 0.485193816203381
"Bhaga_1" 1684162 0.855528152264512
"Bhaga_1" 1684276 0.540425865354691
"Bhaga_1" 1684779 0.418556552498809
"Bhaga_1" 1684925 0.973957232353964
"Bhaga_1" 1685181 0.584924239826585
"Bhaga_1" 1685367 0.591620295778933
"Bhaga_1" 1685448 0.243786951344198
"Bhaga_1" 1685472 0.701317400893679
"Bhaga_1" 1685475 0.0122163799557094
"Bhaga_1" 1685602 0.0121528813137267
"Bhaga_1" 1686163 0.389499391463944
"Bhaga_1" 1686168 0.133334717666727
"Bhaga_1" 1686264 0.945049647995034
"Bhaga_1" 1686265 0.773310199535775
"Bhaga_1" 1686299 0.0636308657193165
"Bhaga_1" 1686304 0.335267826873627
"Bhaga_1" 1686394 0.850665039171374
"Bhaga_1" 1686489 0.198360697486064
"Bhaga_1" 1686536 0.0201428273810455
"Bhaga_1" 1687562 0.224985407421389
"Bhaga_1" 1687625 0.646262715450253
"Bhaga_1" 1687817 0.654832521236711
"Bhaga_1" 1687927 0.202419585080625
"Bhaga_1" 1687928 0.563792134300098
"Bhaga_1" 1687984 0.75096601656543
"Bhaga_1" 1688207 0.931105613766512
"Bhaga_1" 1688420 0.220846564399747
"Bhaga_1" 1688619 0.470986573158213
"Bhaga_1" 1688709 0.107483149402438
"Bhaga_1" 1688966 0.762165619580283
"Bhaga_1" 1689062 0.216778238750944
"Bhaga_1" 1689136 0.328352232649774
"Bhaga_1" 1689370 0.467118564434956
"Bhaga_1" 1689490 0.937928026746548
"Bhaga_1" 1689889 0.175649089500179
"Bhaga_1" 1689926 0.0846032335318456
"Bhaga_1" 1690061 0.185640288356849
"Bhaga_1" 1690281 0.0359104713731982
"Bhaga_1" 1690426 0.700280168933892
"Bhaga_1" 1690499 0.619030566083498
"Bhaga_1" 1690854 0.030898794275633
"Bhaga_1" 1691403 0.0568117420465671
"Bhaga_1" 1691457 0.0275029092310682
"Bhaga_1" 1691466 0.426469517999732
"Bhaga_1" 1691611 0.684818762538264
"Bhaga_1" 1691626 0.294375835582262
"Bhaga_1" 1691646 0.00647718981710671
"Bhaga_1" 1691687 0.438260346549468
"Bhaga_1" 1691841 0.175712186298789
"Bhaga_1" 1691930 0.39668871930083
"Bhaga_1" 1692524 0.595567867753697
"Bhaga_1" 1692595 0.821356932353826
"Bhaga_1" 1692700 0.700326887344249
"Bhaga_1" 1693124 0.000675716289475345
"Bhaga_1" 1693316 0.0677665820374003
"Bhaga_1" 1693676 0.274044546777199
"Bhaga_1" 1693711 0.950453518066164
"Bhaga_1" 1693730 0.251456477595652
"Bhaga_1" 1693752 0.692040876004581
"Bhaga_1" 1694094 3.05556653379233e-05
"Bhaga_1" 1694246 0.781339072284738
"Bhaga_1" 1694292 0.828057422016028
"Bhaga_1" 1694330 0.945306413650376
"Bhaga_1" 1694419 0.000156051040183411
"Bhaga_1" 1694924 0.00369776976241544
"Bhaga_1" 1695179 0.0217002534392107
"Bhaga_1" 1695205 0.00301557652207978
"Bhaga_1" 1695251 0.993084475646216
"Bhaga_1" 1695291 0.103128218545855
"Bhaga_1" 1695419 0.269870157592944
"Bhaga_1" 1695422 0.00758658487096618
"Bhaga_1" 1695556 0.10590166846452
"Bhaga_1" 1695585 0.667853616618845
"Bhaga_1" 1695803 0.0504952667423344
"Bhaga_1" 1696029 3.92762128231266e-09
"Bhaga_1" 1696066 0.249876082544285
"Bhaga_1" 1696166 0.12338525990901
"Bhaga_1" 1696198 0.193479182103684
"Bhaga_1" 1696238 0.738482176725803
"Bhaga_1" 1696302 0.608621999734851
"Bhaga_1" 1696682 0.661762745178912
"Bhaga_1" 1696696 0.801017141609588
"Bhaga_1" 1696955 0.23864917124467
"Bhaga_1" 1697396 0.0497883429077434
"Bhaga_1" 1697397 0.860360818837911
"Bhaga_1" 1697747 0.108035235590246
"Bhaga_1" 1698591 0.788617517709577
"Bhaga_1" 1698592 0.714065393194795
"Bhaga_1" 1698742 0.220624710854336
"Bhaga_1" 1698987 0.00011148884000081
"Bhaga_1" 1699017 0.115184345162307
"Bhaga_1" 1699095 0.77061529225725
"Bhaga_1" 1699289 0.791823529371961
"Bhaga_1" 1699436 0.674883160241694
"Bhaga_1" 1699551 0.526668546294154
"Bhaga_1" 1700109 0.231401188117677
"Bhaga_1" 1700226 0.0209071931170975
"Bhaga_1" 1700259 0.30636345976918
"Bhaga_1" 1700558 0.200373948044148
"Bhaga_1" 1700627 0.00488844531480006
"Bhaga_1" 1701226 0.275611797590965
"Bhaga_1" 1701284 3.29914272826292e-07
"Bhaga_1" 1701432 0.0139704998081488
"Bhaga_1" 1701509 0.897704406352427
"Bhaga_1" 1701874 0.0076154065463563
"Bhaga_1" 1701985 0.182728056383975
"Bhaga_1" 1702136 0.0260554001269641
"Bhaga_1" 1702522 0.206130244659893
"Bhaga_1" 1702602 0.245636329551604
"Bhaga_1" 1702751 0.950864094662968
"Bhaga_1" 1702801 0.0871236770828271
"Bhaga_1" 1702838 0.745557860243721
"Bhaga_1" 1702895 0.0398920967792266
"Bhaga_1" 1702896 0.281913681215315
"Bhaga_1" 1703052 0.582776139735909
"Bhaga_1" 1703147 0.46886214488766
"Bhaga_1" 1703318 0.592203887487219
"Bhaga_1" 1703663 0.236755204619599
"Bhaga_1" 1703746 0.038273456689414
"Bhaga_1" 1704061 0.0784536225023777
"Bhaga_1" 1704804 0.260586675680812
"Bhaga_1" 1705080 0.704135940545224
"Bhaga_1" 1705166 0.971848954292934
"Bhaga_1" 1705475 0.00228194880375736
"Bhaga_1" 1705477 0.64269756585538
"Bhaga_1" 1705765 0.0373681900863362
"Bhaga_1" 1705774 0.115953660993027
"Bhaga_1" 1705798 0.0801567932758908
"Bhaga_1" 1705799 0.000170749294788741
"Bhaga_1" 1705810 0.493726972667545
"Bhaga_1" 1705909 0.985202517995914
"Bhaga_1" 1705973 0.178876630037517
"Bhaga_1" 1705997 0.658902832634823
"Bhaga_1" 1706191 0.624317193001997
"Bhaga_1" 1706252 0.960396257437651
"Bhaga_1" 1706268 0.164820446581774
"Bhaga_1" 1706291 0.564774627969745
"Bhaga_1" 1706296 0.586636005073927
"Bhaga_1" 1706707 0.186446827675937
"Bhaga_1" 1706712 0.732867841246379
"Bhaga_1" 1706775 0.334564458388677
"Bhaga_1" 1706964 0.0645888274883278
"Bhaga_1" 1706997 0.986662877532783
"Bhaga_1" 1707592 0.164963350379683
"Bhaga_1" 1707639 0.000442079162975019
"Bhaga_1" 1707699 0.661297548821408
"Bhaga_1" 1707741 9.1112678999628e-06
"Bhaga_1" 1707747 0.939914782099403
"Bhaga_1" 1707748 0.822354310204683
"Bhaga_1" 1707857 0.680248569251202
"Bhaga_1" 1707876 0.664770389395447
"Bhaga_1" 1707880 0.0154067833313103
"Bhaga_1" 1707942 0.277435027995874
"Bhaga_1" 1707986 0.566984058229805
"Bhaga_1" 1708110 0.791296727004627
"Bhaga_1" 1708121 0.930914263962049
"Bhaga_1" 1708268 0.24640190593023
"Bhaga_1" 1708383 0.871959595724799
"Bhaga_1" 1708558 0.481984545801272
"Bhaga_1" 1708579 0.207959344549909
"Bhaga_1" 1708634 0.342989005837747
"Bhaga_1" 1708744 0.691982505202484
"Bhaga_1" 1708745 0.933976430853812
"Bhaga_1" 1709142 0.451786880697194
"Bhaga_1" 1709385 0.13188283916619
"Bhaga_1" 1709412 0.149178450957707
"Bhaga_1" 1709492 0.56658469914266
"Bhaga_1" 1709549 0.110693890977309
"Bhaga_1" 1709556 0.674289722172203
"Bhaga_1" 1709662 0.474904287204349
"Bhaga_1" 1709742 0.563818022796894
"Bhaga_1" 1709747 0.0335656583562042
"Bhaga_1" 1709751 0.114896532977162
"Bhaga_1" 1709829 0.124230418673278
"Bhaga_1" 1710140 0.0121091574294369
"Bhaga_1" 1710379 0.449051136557323
"Bhaga_1" 1710496 0.980805286932177
"Bhaga_1" 1710840 0.230142604684031
"Bhaga_1" 1710854 0.179268641594015
"Bhaga_1" 1710895 0.7666163584809
"Bhaga_1" 1710902 0.326317112662188
"Bhaga_1" 1711003 0.209167331412279
"Bhaga_1" 1711384 0.861117554057002
"Bhaga_1" 1711464 0.170050882733803
"Bhaga_1" 1711482 0.926313858570357
"Bhaga_1" 1711551 0.0133611582673327
"Bhaga_1" 1711868 0.0378008286699402
"Bhaga_1" 1711910 0.547069650309536
"Bhaga_1" 1711991 0.288501257706097
"Bhaga_1" 1712349 0.620348427371598
"Bhaga_1" 1712355 0.888129018668402
"Bhaga_1" 1712639 0.407972174394235
"Bhaga_1" 1713161 0.883701133790182
"Bhaga_1" 1714910 0.4395705266348
"Bhaga_1" 1716225 0.0082431713067051
"Bhaga_1" 1716495 0.827967818793031
"Bhaga_1" 1716628 0.499095215475555
"Bhaga_1" 1716730 0.485975107887915
"Bhaga_1" 1716769 0.736372700892331
"Bhaga_1" 1716771 0.0193824333421998
"Bhaga_1" 1717071 0.45886560999027
"Bhaga_1" 1717140 0.0349782925163285
"Bhaga_1" 1717172 0.277999861809963
"Bhaga_1" 1720510 0.201702543031581
"Bhaga_1" 1720511 0.887772508738042
"Bhaga_1" 1720512 0.0116438662031183
"Bhaga_1" 1720520 0.931508277067393
"Bhaga_1" 1720558 0.911898149627515
"Bhaga_1" 1720589 0.753869108128324
"Bhaga_1" 1720592 0.16836759875504
"Bhaga_1" 1720662 0.00122357904757767
"Bhaga_1" 1720672 0.25929065387238
"Bhaga_1" 1720706 0.224089438540112
"Bhaga_1" 1739338 0.228825286968893
"Bhaga_1" 1739470 0.0783090173095089
"Bhaga_1" 1739473 0.443229940839233
"Bhaga_1" 1739525 0.822934402647856
"Bhaga_1" 1739529 0.782391938052137
"Bhaga_1" 1739544 0.316245055462459
"Bhaga_1" 1739560 0.0494781022186436
"Bhaga_1" 1739577 1.51401458198702e-08
"Bhaga_1" 1739828 0.147547042150318
"Bhaga_1" 1740037 0.182906787069259
"Bhaga_1" 1740196 0.00894238067002224
"Bhaga_1" 1740212 0.534134057476287
"Bhaga_1" 1740622 0.63688247078531
"Bhaga_1" 1740662 0.168528098780695
"Bhaga_1" 1740675 0.978764909227303
"Bhaga_1" 1741258 0.558483821280271
"Bhaga_1" 1741409 0.592095351906779
"Bhaga_1" 1741410 0.200591311600495
"Bhaga_1" 1741419 0.891067906461825
"Bhaga_1" 1741449 0.000374361743853596
"Bhaga_1" 1741467 0.169685553269243
"Bhaga_1" 1741510 0.215503355644259
"Bhaga_1" 1741555 0.000676327501074563
"Bhaga_1" 1741576 0.265259300809483
"Bhaga_1" 1741609 0.809675835813907
"Bhaga_1" 1753166 0.0783006410572023
"Bhaga_1" 1772760 0.582846552573973
"Bhaga_1" 1776398 0.7589966974885
"Bhaga_1" 1790716 0.0371573916961527
"Bhaga_1" 1790972 0.0177980259358306
"Bhaga_1" 1790997 0.480898891992389
"Bhaga_1" 1791027 0.7726411823631
"Bhaga_1" 1791057 0.0279473874736913
"Bhaga_1" 1791088 0.493853424155709
"Bhaga_1" 1791143 0.990384972902169
"Bhaga_1" 1791144 0.417332908588894
"Bhaga_1" 1791241 0.332334874487428
"Bhaga_1" 1791242 0.0074808206491814
"Bhaga_1" 1791299 0.363717641279468
"Bhaga_1" 1791306 1.65748435310951e-09
"Bhaga_1" 1791423 0.0261068595683575
"Bhaga_1" 1791424 0.0133648578288073
"Bhaga_1" 1791440 0.0384016467403253
"Bhaga_1" 1791456 0.963124394247526
"Bhaga_1" 1791469 0.938031196032052
"Bhaga_1" 1791520 0.0585358664463828
"Bhaga_1" 1791552 0.105209458843799
"Bhaga_1" 1798216 0.368748014464722
"Bhaga_1" 1798226 0.779308526680112
"Bhaga_1" 1798525 0.830097702705529
"Bhaga_1" 1798582 0.881294894845839
"Bhaga_1" 1798610 0.00841935889651577
"Bhaga_1" 1798690 0.0797032439776902
"Bhaga_1" 1798705 0.146111048792978
"Bhaga_1" 1798723 0.373838053894108
"Bhaga_1" 1803417 0.00250512201976465
"Bhaga_1" 1803565 2.50895853369142e-05
"Bhaga_1" 1803575 0.715294451888724
"Bhaga_1" 1803597 0.119743308186807
"Bhaga_1" 1803651 0.0046011735090958
"Bhaga_1" 1823019 0.347857382294541
"Bhaga_1" 1823119 0.00256272273868663
"Bhaga_1" 1827840 0.0304881463723096
"Bhaga_1" 1830687 0.0170521242723907
"Bhaga_1" 1830770 0.563909889826305
"Bhaga_1" 1830855 0.213157918888067
"Bhaga_1" 1830930 0.763936870932574
"Bhaga_1" 1831148 0.654082853893067
"Bhaga_1" 1831219 0.937884162904527
"Bhaga_1" 1831233 0.308073183692638
"Bhaga_1" 1831412 0.158577083428691
"Bhaga_1" 1831446 0.0571066219933274
"Bhaga_1" 1832168 0.21684955672113
"Bhaga_1" 1832175 0.856456797738046
"Bhaga_1" 1832278 0.000333550796506039
"Bhaga_1" 1844880 0.523952226223384
"Bhaga_1" 1846986 0.00165820657649532
"Bhaga_1" 1846997 0.36151585817577
"Bhaga_1" 1853560 0.540360433339458
"Bhaga_1" 1853893 0.529958814860633
"Bhaga_1" 1867855 0.172799927508579
"Bhaga_1" 1867962 0.348547988206532
"Bhaga_1" 1868430 0.190246326031063
"Bhaga_1" 1868510 0.628617172687033
"Bhaga_1" 1868534 0.0025246359223883
"Bhaga_1" 1868756 0.112925740326117
"Bhaga_1" 1869008 0.821068448657338
"Bhaga_1" 1869043 0.502675437995904
"Bhaga_1" 1869164 0.0151264582102342
"Bhaga_1" 1873857 0.988260683793659
"Bhaga_1" 1873890 0.776857749531233
"Bhaga_1" 1873896 0.223771110849965
"Bhaga_1" 1873899 0.433860911270518
"Bhaga_1" 1873953 0.342835490206067
"Bhaga_1" 1898372 0.420240545993698
"Bhaga_1" 1898681 0.073099434374267
"Bhaga_1" 1898692 1.36598948531046e-06
"Bhaga_1" 1898745 2.92418364990558e-10
"Bhaga_1" 1898790 0.97971240116943
"Bhaga_1" 1913147 0.376213540229062
"Bhaga_1" 1917998 0.63048937864981
"Bhaga_1" 1918097 0.821179992819159
"Bhaga_1" 1918307 0.0325419841364931
"Bhaga_1" 1918476 0.00326752273943516
"Bhaga_1" 1918601 0.467915616428212
"Bhaga_1" 1918937 0.399346703255557
"Bhaga_1" 1918963 0.420415938035244
"Bhaga_1" 1919210 0.0385394808952473
"Bhaga_1" 1919271 0.734905072893949
"Bhaga_1" 1920620 0.103151743158908
"Bhaga_1" 1920726 0.532139718987581
"Bhaga_1" 1920740 0.971784281382301
"Bhaga_1" 1920798 0.519400159201182
"Bhaga_1" 1921033 0.346111575908444
"Bhaga_1" 1921664 0.0825631542013499
"Bhaga_1" 1921714 0.873384404065231
"Bhaga_1" 1921823 0.866996008090533
"Bhaga_1" 1957327 0.12632321112181
"Bhaga_1" 1968774 0.970209514858848
"Bhaga_1" 1968895 0.615749536182167
"Bhaga_1" 1968981 0.945816517253759
"Bhaga_1" 1968996 0.965328050666755
"Bhaga_1" 1969054 0.66350009256465
"Bhaga_1" 1969587 0.233849946214287
"Bhaga_1" 1969647 0.954800959364561
"Bhaga_1" 1975387 0.909919752240601
"Bhaga_1" 1975544 0.0699665227823102
"Bhaga_1" 1975601 0.000347987001274069
"Bhaga_1" 1975622 0.41927167491238
"Bhaga_1" 1975667 0.00788937167227575
"Bhaga_1" 1994702 0.454564095399555
"Bhaga_1" 2012182 0.0430639019318453
"Bhaga_1" 2012242 0.507553792862314
"Bhaga_1" 2017512 0.999138594319363
"Bhaga_1" 2017514 0.355621650531439
"Bhaga_1" 2019007 0.122691389064884
"Bhaga_1" 2019059 0.710172754918685
"Bhaga_1" 2019144 0.570568389261912
"Bhaga_1" 2019146 0.192068302993134
"Bhaga_1" 2019171 0.916509155400133
"Bhaga_1" 2019409 0.981468314094358
"Bhaga_1" 2019451 0.735122127803618
"Bhaga_1" 2019466 0.317712353922089
"Bhaga_1" 2019467 0.662699808302575
"Bhaga_1" 2019475 0.898853112751912
"Bhaga_1" 2024706 0.853842159078796
"Bhaga_1" 2024741 0.830287621995908
"Bhaga_1" 2024766 0.334204776395131
"Bhaga_1" 2024936 0.091485694936624
"Bhaga_1" 2024937 0.906487196597208
"Bhaga_1" 2026117 0.814427603005709
"Bhaga_1" 2026121 0.416341758901667
"Bhaga_1" 2026122 0.783821396989997
"Bhaga_1" 2028122 0.924843522233244
"Bhaga_1" 2028135 0.409967997026838
"Bhaga_1" 2028246 0.625652182280132
"Bhaga_1" 2036084 0.000443975782813752
"Bhaga_1" 2036087 0.780092101713157
"Bhaga_1" 2036095 0.56232077369542
"Bhaga_1" 2036151 0.785804850256065
"Bhaga_1" 2067045 0.403423638917961
"Bhaga_1" 2070646 0.12034143114746
"Bhaga_1" 2070695 0.00783802353961709
"Bhaga_1" 2070713 0.59113260570868
"Bhaga_1" 2070739 0.764325410910182
"Bhaga_1" 2070745 0.239322353936613
"Bhaga_1" 2099218 0.000587458127105051
"Bhaga_1" 2099254 0.0868933127467535
"Bhaga_1" 2099445 0.0601513255951221
"Bhaga_1" 2113299 0.896837636836845
"Bhaga_1" 2113325 0.803166180980871
"Bhaga_1" 2113485 0.450403363302897
"Bhaga_1" 2113494 0.438070440148831
"Bhaga_1" 2113505 0.459455170431296
"Bhaga_1" 2113732 0.618535485099942
"Bhaga_1" 2113888 0.500845092873989
"Bhaga_1" 2113911 0.788882090790961
"Bhaga_1" 2113928 0.00875357082808972
"Bhaga_1" 2186816 5.26999069292126e-07
"Bhaga_1" 2187920 0.00116851447890346
"Bhaga_1" 2188051 0.149712486352135
"Bhaga_1" 2188673 0.287945604204009
"Bhaga_1" 2188686 0.251744848664052
"Bhaga_1" 2188860 0.283824546048718
"Bhaga_1" 2188883 0.0989071839815071
"Bhaga_1" 2191160 0.923332398009072
"Bhaga_1" 2191274 0.437606829270535
"Bhaga_1" 2210973 0.319921654573037
"Bhaga_1" 2254617 0.485329913127592
"Bhaga_1" 2254635 0.268382024389865
"Bhaga_1" 2254711 0.714725043672296
"Bhaga_1" 2254737 0.202012742104777
"Bhaga_1" 2254747 0.288310907154591
"Bhaga_1" 2254827 0.486963137695728
"Bhaga_1" 2254911 0.13714265678338
"Bhaga_1" 2264240 0.981195922065048
"Bhaga_1" 2278730 0.00370375920399694
"Bhaga_1" 2278772 0.667182557746744
"Bhaga_1" 2287867 0.124788263344883
"Bhaga_1" 2287953 0.000550100769809776
"Bhaga_1" 2318501 7.36726730306079e-06
"Bhaga_1" 2318515 0.124151749920828
"Bhaga_1" 2329476 0.804477559426385
"Bhaga_1" 2331748 0.00212310110914237
"Bhaga_1" 2331771 0.137365004705776
"Bhaga_1" 2353358 0.880095110702969
"Bhaga_1" 2353565 0.135435334479929
"Bhaga_1" 2353571 0.146819093950851
"Bhaga_1" 2354118 0.153530839358925
"Bhaga_1" 2354182 0.244018087707321
"Bhaga_1" 2358310 0.223946716146675
"Bhaga_1" 2358321 0.772285451350078
"Bhaga_1" 2358359 0.864067019987171
"Bhaga_1" 2358404 0.873500315692462
"Bhaga_1" 2358476 0.41053377189567
"Bhaga_1" 2367635 0.908205906016313
"Bhaga_1" 2389119 0.852634823434858
"Bhaga_1" 2389142 0.892618071685561
"Bhaga_1" 2389259 0.0380962100579664
"Bhaga_1" 2389293 1.37830110528751e-09
"Bhaga_1" 2390988 0.0318297983750035
"Bhaga_1" 2391061 0.413613912058354
"Bhaga_1" 2411366 0.799844790005902
"Bhaga_1" 2411438 0.571600227280451
"Bhaga_1" 2431828 0.000620219493812934
"Bhaga_1" 2431867 0.654862872250291
"Bhaga_1" 2431926 0.823999600187674
"Bhaga_1" 2431959 0.0482224583511591
"Bhaga_1" 2433905 1.21486010069263e-08
"Bhaga_1" 2433999 0.150177897080589
"Bhaga_1" 2460304 0.0579400464439032
"Bhaga_1" 2460736 0.000272618519242181
"Bhaga_1" 2460737 0.0141757481742835
"Bhaga_1" 2460760 0.765578195638341
"Bhaga_1" 2460873 0.388129552543695
"Bhaga_1" 2472574 0.752660703890591
"Bhaga_1" 2472726 0.0651325534569148
"Bhaga_1" 2473196 0.133389082937297
"Bhaga_1" 2473253 0.547941457781584
"Bhaga_1" 2473284 0.111339483173391
"Bhaga_1" 2473350 0.465702856006693
"Bhaga_1" 2473965 0.579143837241729
"Bhaga_1" 2474049 7.92886610265071e-05
"Bhaga_1" 2474241 0.438863247458204
"Bhaga_1" 2474595 0.123858597918962
"Bhaga_1" 2476053 0.256581381699862
"Bhaga_1" 2476212 7.60191388701978e-07
"Bhaga_1" 2476270 0.554993576150294
"Bhaga_1" 2476463 0.280626807251354
"Bhaga_1" 2476624 0.970223710316436
"Bhaga_1" 2476727 0.483363161840052
"Bhaga_1" 2477279 0.0246189018649082
"Bhaga_1" 2478356 0.682038239987529
"Bhaga_1" 2479492 0.255469708617857
"Bhaga_1" 2479519 0.024289213020552
"Bhaga_1" 2479536 0.000920165109922939
"Bhaga_1" 2487608 0.672275173461775
"Bhaga_1" 2487800 0.0849136279950038
"Bhaga_1" 2489707 0.36416775975225
"Bhaga_1" 2489733 0.795769452938568
"Bhaga_1" 2489830 0.756014169569381
"Bhaga_1" 2490876 0.593069079731477
"Bhaga_1" 2491314 0.0935876203968625
"Bhaga_1" 2491381 0.000104952032935867
"Bhaga_1" 2491450 0.423258119393971
"Bhaga_1" 2492748 0.618142507095718
"Bhaga_1" 2492820 0.862802451048517
"Bhaga_1" 2492829 0.632223196303697
"Bhaga_1" 2493321 0.290959799803607
"Bhaga_1" 2495527 0.618882372298238
"Bhaga_1" 2497468 0.000826773751475015
"Bhaga_1" 2499343 0.232793881888699
"Bhaga_1" 2526920 0.686329281020939
"Bhaga_1" 2527570 0.891047383724264
"Bhaga_1" 2527726 0.424940254461064
"Bhaga_1" 2527810 0.797548214655007
"Bhaga_1" 2527820 0.266494412592445
"Bhaga_1" 2527822 0.695167286746472
"Bhaga_1" 2527846 0.0221673507741274
"Bhaga_1" 2527853 0.0010143550177226
"Bhaga_1" 2527864 0.222387618098662
"Bhaga_1" 2529053 0.860427841567894
"Bhaga_1" 2529893 0.0484655095362871
"Bhaga_1" 2533879 0.190761395362794
"Bhaga_1" 2534007 0.65742601245018
"Bhaga_1" 2538791 0.0324316905991711
"Bhaga_1" 2538839 0.774090143572414
"Bhaga_1" 2538840 0.489793048692873
"Bhaga_1" 2538851 0.555578826725477
"Bhaga_1" 2538906 0.789855891112464
"Bhaga_1" 2538925 0.749502195667723
"Bhaga_1" 2538932 0.139338963441556
"Bhaga_1" 2538949 0.301730225509953
"Bhaga_1" 2538987 0.129681083492338
"Bhaga_1" 2539092 0.83693806920303
"Bhaga_1" 2539151 0.215471289528846
"Bhaga_1" 2539164 0.734558574182096
"Bhaga_1" 2539214 0.484332091638064
"Bhaga_1" 2539281 0.0547095922804898
"Bhaga_1" 2539387 0.701894900301066
"Bhaga_1" 2539397 0.263735359397655
"Bhaga_1" 2539398 0.935556210873192
"Bhaga_1" 2539410 0.00578267055789588
"Bhaga_1" 2539417 0.518095208014452
"Bhaga_1" 2539437 0.519712028113886
"Bhaga_1" 2539451 0.427948666672837
"Bhaga_1" 2539481 0.505782867816649
"Bhaga_1" 2539537 2.774178825827e-06
"Bhaga_1" 2539629 0.141565597340608
"Bhaga_1" 2543106 0.0827053501533029
"Bhaga_1" 2543125 0.218659289590409
"Bhaga_1" 2544235 0.560956232500338
"Bhaga_1" 2544354 0.648812079990213
"Bhaga_1" 2545773 0.972035678642268
"Bhaga_1" 2546053 0.525713104991801
"Bhaga_1" 2546260 0.587884085121863
"Bhaga_1" 2547894 0.600810329165481
"Bhaga_1" 2547976 0.37068763555395
"Bhaga_1" 2550216 0.100336097637318
"Bhaga_1" 2550221 0.50857366585436
"Bhaga_1" 2567062 0.00175527395748095
"Bhaga_1" 2567072 0.0036418115553463
"Bhaga_1" 2567085 0.222870156690449
"Bhaga_1" 2567150 0.319306053314959
"Bhaga_1" 2567182 0.921689997830715
"Bhaga_1" 2569852 0.312938280591611
"Bhaga_1" 2570602 0.138609363481858
"Bhaga_1" 2570759 0.0987278243333386
"Bhaga_1" 2570804 0.145115305942325
"Bhaga_1" 2570816 0.205492164470511
"Bhaga_1" 2571780 0.508159089085302
"Bhaga_1" 2571857 0.000471054657570196
"Bhaga_1" 2572280 0.00142399014088736
"Bhaga_1" 2573711 0.849608795848454
"Bhaga_1" 2573718 1.45239266454615e-05
"Bhaga_1" 2573769 0.749937215665556
"Bhaga_1" 2577476 0.522487006617146
"Bhaga_1" 2577572 0.823736878996424
"Bhaga_1" 2580311 0.806378168161199
"Bhaga_1" 2580390 0.912052083983219
"Bhaga_1" 2583828 0.0056372870747177
"Bhaga_1" 2591227 0.0432771833267237
"Bhaga_1" 2591229 0.118887040715837
"Bhaga_1" 2609388 0.297192568967595
"Bhaga_1" 2610051 0.426226518057691
"Bhaga_1" 2610157 2.23551165690602e-05
"Bhaga_1" 2611152 0.0286374054572416
"Bhaga_1" 2611162 0.301604652930621
"Bhaga_1" 2611198 0.583314092616407
"Bhaga_1" 2612309 0.308128933192375
"Bhaga_1" 2612326 0.784574887534261
"Bhaga_1" 2612348 0.672234581689014
"Bhaga_1" 2619671 0.899315003476275
"Bhaga_1" 2619719 0.000182143718318036
"Bhaga_1" 2619724 0.088232143749732
"Bhaga_1" 2620109 0.260096611463358
"Bhaga_1" 2620190 0.448078428634558
"Bhaga_1" 2620236 0.979159661100888
"Bhaga_1" 2620242 0.400676585629599
"Bhaga_1" 2620252 0.839506055311248
"Bhaga_1" 2620280 0.999711346197449
"Bhaga_1" 2632656 0.749586568322186
"Bhaga_1" 2632787 0.462658620762999
"Bhaga_1" 2632999 0.0299155146587301
"Bhaga_1" 2633003 0.0083159756975976
"Bhaga_1" 2633099 0.865576988071781
"Bhaga_1" 2634198 0.331201540260305
"Bhaga_1" 2634212 0.430878290650244
"Bhaga_1" 2638951 0.68742341729928
"Bhaga_1" 2638969 0.171305152617242
"Bhaga_1" 2639010 0.666469512156051
"Bhaga_1" 2683433 0.201536663747583
"Bhaga_1" 2683437 0.811678309512666
"Bhaga_1" 2683554 0.0337361596592932
"Bhaga_1" 2683595 0.0270208679404009
"Bhaga_1" 2683718 0.177481793327516
"Bhaga_1" 2684030 0.106364251988987
"Bhaga_1" 2684739 0.578100506851164
"Bhaga_1" 2686933 0.74593786149896
"Bhaga_1" 2687044 0.000259031615563054
"Bhaga_1" 2687482 0.83787115590342
"Bhaga_1" 2688844 0.188956891273087
"Bhaga_1" 2688955 0.372561320055218
"Bhaga_1" 2688983 0.664929356572528
"Bhaga_1" 2689066 0.18545547820672
"Bhaga_1" 2689597 0.907211821566135
"Bhaga_1" 2689716 0.0277751675037738
"Bhaga_1" 2690697 0.000780807953326206
"Bhaga_1" 2690825 0.294527863244578
"Bhaga_1" 2690966 0.00437735396308005
"Bhaga_1" 2691185 0.803339278056252
"Bhaga_1" 2691188 0.834887245846703
"Bhaga_1" 2691578 0.262819893732474
"Bhaga_1" 2691639 0.442870493239415
"Bhaga_1" 2691875 0.165562301761349
"Bhaga_1" 2691933 0.6618828749001
"Bhaga_1" 2692069 0.901370437042265
"Bhaga_1" 2693130 0.48638381623798
"Bhaga_1" 2693611 0.683066251346333
"Bhaga_1" 2694007 0.764206579274043
"Bhaga_1" 2694041 0.116539770721801
"Bhaga_1" 2696011 0.000285337245395364
"Bhaga_1" 2696399 0.210565043149054
"Bhaga_1" 2707125 0.883437624248045
"Bhaga_1" 2735591 0.329925848172174
"Bhaga_1" 2750544 0.698603638781557
"Bhaga_1" 2750569 0.729639879542159
"Bhaga_1" 2750609 0.210907631242798
"Bhaga_1" 2750759 0.753210842521217
"Bhaga_1" 2750827 0.000430656519459522
"Bhaga_1" 2750887 0.0012204052676815
"Bhaga_1" 2782408 0.546243755307316
"Bhaga_1" 2784444 9.85384873308377e-08
"Bhaga_1" 2784485 0.437361631317886
"Bhaga_1" 2784650 0.428419307782184
"Bhaga_1" 2797207 0.469992841200469
"Bhaga_1" 2800902 0.550879681566272
"Bhaga_1" 2801433 0.0010169853836584
"Bhaga_1" 2810776 0.00698790850845366
"Bhaga_1" 2811471 0.364293253912957
"Bhaga_1" 2819857 0.443371119209038
"Bhaga_1" 2819927 0.227966119365319
"Bhaga_1" 2819939 0.903262020467347
"Bhaga_1" 2820304 0.360778593390602
"Bhaga_1" 2820368 0.144321781036265
"Bhaga_1" 2863056 0.880499885295002
"Bhaga_1" 2863117 0.0729985243479116
"Bhaga_1" 2863223 0.415788257488884
"Bhaga_1" 2865383 0.206400976005906
"Bhaga_1" 2881236 0.216117855590597
"Bhaga_1" 2881306 0.374692929374337
"Bhaga_1" 2881388 0.0407260012949847
"Bhaga_1" 2885353 0.918691383040326
"Bhaga_1" 2889079 0.451801746298502
"Bhaga_1" 2889193 0.107512861651847
"Bhaga_1" 2889431 0.0496516940774307
"Bhaga_1" 2889523 0.53769826971044
"Bhaga_1" 2893152 0.486071075729981
"Bhaga_1" 2893167 0.318349326910979
"Bhaga_1" 2905968 0.907092090464955
"Bhaga_1" 2906073 0.0159595372202649
"Bhaga_1" 2906361 0.0474966721539944
"Bhaga_1" 2906386 0.265302794544637
"Bhaga_1" 2906394 0.711074286357065
"Bhaga_1" 2910619 0.505912530176041
"Bhaga_1" 2910764 0.000327997048672301
"Bhaga_1" 2913374 0.50305217896254
"Bhaga_1" 2918701 0.382701848762932
"Bhaga_1" 2918713 0.828671216016082
"Bhaga_1" 2924724 0.74204719561342
"Bhaga_1" 2924770 0.222863586515282
"Bhaga_1" 2924776 0.865129682755947
"Bhaga_1" 2924780 3.06836961640251e-13
"Bhaga_1" 2938980 0.271571947841158
"Bhaga_1" 2940369 0.290400396440867
"Bhaga_1" 2940494 0.00694624361175056
"Bhaga_1" 2940576 0.139530931083614
"Bhaga_1" 2941177 0.859936364924899
"Bhaga_1" 2943040 0.700720832730948
"Bhaga_1" 2943063 0.00459405846300637
"Bhaga_1" 2943152 0.446448837451289
"Bhaga_1" 2943238 3.07917967166289e-06
"Bhaga_1" 2967157 0.324557315265718
"Bhaga_1" 2968240 0.705033812391783
"Bhaga_1" 2968320 0.178138346719791
"Bhaga_1" 2968331 0.00669491217337557
"Bhaga_1" 2987867 0.0483080413488907
"Bhaga_1" 2987995 0.91446280900219
"Bhaga_1" 2992946 0.0665074854227172
"Bhaga_1" 3009506 0.177493714555694
"Bhaga_1" 3009554 0.94149666433614
"Bhaga_1" 3012156 0.419864239951979
"Bhaga_1" 3028558 0.275196023205703
"Bhaga_1" 3028600 0.962142343656149
"Bhaga_1" 3028708 0.0826593882336787
"Bhaga_1" 3028723 0.816131472332194
"Bhaga_1" 3035783 0.135438570842665
"Bhaga_1" 3048498 0.746297328429087
"Bhaga_1" 3048543 0.913077351088107
"Bhaga_1" 3048555 0.614920912290446
"Bhaga_1" 3050726 0.524819796193657
"Bhaga_1" 3052723 0.912224651260709
"Bhaga_1" 3052733 0.548468661837221
"Bhaga_1" 3052745 0.50236028825918
"Bhaga_1" 3053283 0.274647031209864
"Bhaga_1" 3053515 0.705281763576796
"Bhaga_1" 3054527 0.0762887798803477
"Bhaga_1" 3054699 0.828017919243998
"Bhaga_1" 3055288 0.851254326325979
"Bhaga_1" 3055385 0.991516701844745
"Bhaga_1" 3055454 0.169086920849898
"Bhaga_1" 3055460 0.00454048478832094
"Bhaga_1" 3055556 0.0582233731041111
"Bhaga_1" 3055619 0.980427871294427
"Bhaga_1" 3055630 0.852296443377432
"Bhaga_1" 3055650 0.435082025692278
"Bhaga_1" 3055654 0.0215204630943567
"Bhaga_1" 3062138 0.584279423435642
"Bhaga_1" 3062165 0.532734782155511
"Bhaga_1" 3062167 7.83648036655763e-05
"Bhaga_1" 3062183 0.000134831160094441
"Bhaga_1" 3062209 0.201982143653916
"Bhaga_1" 3062239 0.850887950509817
"Bhaga_1" 3064395 0.00781074135083752
"Bhaga_1" 3094747 0.261872452328973
"Bhaga_1" 3094751 0.0336100208625215
"Bhaga_1" 3094900 0.789668339969914
"Bhaga_1" 3095434 0.358011591476216
"Bhaga_1" 3095602 0.6058999547964
"Bhaga_1" 3103768 0.0164245327337871
"Bhaga_1" 3104412 0.254865598746779
"Bhaga_1" 3104443 0.0214993967909976
"Bhaga_1" 3106364 0.597008192945276
"Bhaga_1" 3106439 0.766178391304835
"Bhaga_1" 3119087 0.814329717100605
"Bhaga_1" 3119112 0.0176763911879415
"Bhaga_1" 3119113 0.986998038797267
"Bhaga_1" 3133901 0.718867695909811
"Bhaga_1" 3133908 0.486111323359179
"Bhaga_1" 3133948 0.268221122282889
"Bhaga_1" 3140729 0.0998231662020559
"Bhaga_1" 3160771 0.255162366089559
"Bhaga_1" 3160802 0.624708370567402
"Bhaga_1" 3160876 0.936493797176852
"Bhaga_1" 3160903 0.00825611934924624
"Bhaga_1" 3160920 0.143727976258459
"Bhaga_1" 3160922 0.415131848889928
"Bhaga_1" 3194450 0.955732803694644
"Bhaga_1" 3194463 0.43072278272388
"Bhaga_1" 3197630 0.531027619817462
"Bhaga_1" 3197666 0.357134194925332
"Bhaga_1" 3198000 0.682383869156848
"Bhaga_1" 3205119 0.925215747642872
"Bhaga_1" 3205168 0.279880589410108
"Bhaga_1" 3205176 0.897736692457286
"Bhaga_1" 3205198 0.014989266928866
"Bhaga_1" 3205211 0.76828017928869
"Bhaga_1" 3214509 0.653781300407741
"Bhaga_1" 3220172 0.380934586328206
"Bhaga_1" 3220174 0.739639402032859
"Bhaga_1" 3230873 0.627839836945317
"Bhaga_1" 3230884 0.578172344848239
"Bhaga_1" 3230892 0.102112909912481
"Bhaga_1" 3230908 0.443883106136822
"Bhaga_1" 3267135 0.634810971972596
"Bhaga_1" 3276594 0.182638739607461
"Bhaga_1" 3276608 0.025357080682384
"Bhaga_1" 3276749 0.887498060392496
"Bhaga_1" 3288354 0.104336061601323
"Bhaga_1" 3292950 0.204983618397113
"Bhaga_1" 3293094 0.72174794841667
"Bhaga_1" 3314170 0.0637917710411737
"Bhaga_1" 3321756 0.0170400908481457
"Bhaga_1" 3321985 0.532254970959349
"Bhaga_1" 3323454 0.472569654470684
"Bhaga_1" 3324836 0.0315989818801684
"Bhaga_1" 3329566 0.144948150415239
"Bhaga_1" 3329571 1.38356975738688e-06
"Bhaga_1" 3329633 0.00805318189456638
"Bhaga_1" 3350683 0.671504994912445
"Bhaga_1" 3356676 0.0180603689668028
"Bhaga_1" 3357452 0.343632487089253
"Bhaga_1" 3378071 0.486864750702656
"Bhaga_1" 3380831 0.393298202387268
"Bhaga_1" 3380854 0.359347725696995
"Bhaga_1" 3380893 0.282852502955838
"Bhaga_1" 3385122 0.664469560583735
"Bhaga_1" 3385586 0.706904318955018
"Bhaga_1" 3385716 0.980318602046662
"Bhaga_1" 3385791 0.834043682276294
"Bhaga_1" 3385816 0.00381368870513625
"Bhaga_1" 3385900 0.489862996439494
"Bhaga_1" 3385969 0.00014797620077095
"Bhaga_1" 3387586 0.120628058353569
"Bhaga_1" 3389649 5.97868797159085e-05
"Bhaga_1" 3389666 0.42517421276412
"Bhaga_1" 3390122 0.722251682103964
"Bhaga_1" 3390322 0.000103695163872892
"Bhaga_1" 3390342 0.106699484412835
"Bhaga_1" 3390346 0.89769462271772
"Bhaga_1" 3390417 0.101846096555731
"Bhaga_1" 3391308 0.315780802882511
"Bhaga_1" 3391333 5.53542866672955e-06
"Bhaga_1" 3392948 0.689356806850181
"Bhaga_1" 3392982 1.46016867916873e-05
"Bhaga_1" 3393107 0.727801586502338
"Bhaga_1" 3394910 0.000106709812198287
"Bhaga_1" 3401933 0.969241288870974
"Bhaga_1" 3402236 0.388550466881278
"Bhaga_1" 3402244 0.481832782194559
"Bhaga_1" 3402270 0.863340894963997
"Bhaga_1" 3403689 5.27016449996396e-05
"Bhaga_1" 3466017 0.0336110531451214
"Bhaga_1" 3466031 0.493091855370957
"Bhaga_1" 3511655 0.264396278571583
"Bhaga_1" 3511828 0.165856724559912
"Bhaga_1" 3511848 7.36940257682497e-06
"Bhaga_1" 3531559 0.164542427760493
"Bhaga_1" 3531711 0.589336327747317
"Bhaga_1" 3535681 0.922962122262229
"Bhaga_1" 3539097 0.121508992858081
"Bhaga_1" 3539237 0.850139790984028
"Bhaga_1" 3539368 0.953762421245413
"Bhaga_1" 3539369 0.692023546981754
"Bhaga_1" 3539397 0.324151853847034
"Bhaga_1" 3539404 0.880220928851975
"Bhaga_1" 3553025 0.0630466670138984
"Bhaga_1" 3560515 0.0367599974435432
"Bhaga_1" 3560895 0.815026497453719
"Bhaga_1" 3560908 4.18828279792069e-09
"Bhaga_1" 3562563 0.00465143866191609
"Bhaga_1" 3562576 0.0372451949060543
"Bhaga_1" 3563345 0.63081805021025
"Bhaga_1" 3563686 0.404256358846665
"Bhaga_1" 3564693 0.650789360354728
"Bhaga_1" 3564971 0.787279799127715
"Bhaga_1" 3564996 0.0604706844311471
"Bhaga_1" 3565015 0.36881717773381
"Bhaga_1" 3565340 0.628276708548285
"Bhaga_1" 3565358 0.000888144400375727
"Bhaga_1" 3565387 0.614263927123697
"Bhaga_1" 3565599 0.1029610554119
"Bhaga_1" 3566148 0.0240413701921948
"Bhaga_1" 3566223 0.0538458713768431
"Bhaga_1" 3566283 0.605925861543125
"Bhaga_1" 3566358 0.955843218625519
"Bhaga_1" 3566859 0.273898675337847
"Bhaga_1" 3566961 0.468610999302349
"Bhaga_1" 3567113 0.356499284683347
"Bhaga_1" 3567209 0.735368086827439
"Bhaga_1" 3567624 0.739657138304633
"Bhaga_1" 3567678 0.777490852789682
"Bhaga_1" 3567980 0.251648187994963
"Bhaga_1" 3570565 0.745508258733891
"Bhaga_1" 3570566 0.00977157169438099
"Bhaga_1" 3575380 0.254295448310059
"Bhaga_1" 3575381 0.773534504687744
"Bhaga_1" 3575392 0.276612168259572
"Bhaga_1" 3575404 0.00239915803066542
"Bhaga_1" 3575468 0.527114291382343
"Bhaga_1" 3575477 0.000601037988166998
"Bhaga_1" 3578714 0.00149520805773136
"Bhaga_1" 3588648 0.920408552476824
"Bhaga_1" 3588703 0.630224912647031
"Bhaga_1" 3588818 0.00253817111781721
"Bhaga_1" 3588853 0.665995813640946
"Bhaga_1" 3588866 0.110580595377361
"Bhaga_1" 3588935 0.777235887724498
"Bhaga_1" 3589035 0.421900645367047
"Bhaga_1" 3589051 0.602424332126723
"Bhaga_1" 3597525 0.000192127850038351
"Bhaga_1" 3597529 0.274669845665205
"Bhaga_1" 3597540 0.358465034152282
"Bhaga_1" 3597610 0.259467168233858
"Bhaga_1" 3654263 0.128589406837102
"Bhaga_1" 3657619 0.557153698182915
"Bhaga_1" 3658691 0.676678251546384
"Bhaga_1" 3658692 0.235232581581027
"Bhaga_1" 3663371 0.555820973099224
"Bhaga_1" 3670337 0.265541036356665
"Bhaga_1" 3670481 0.908829964755976
"Bhaga_1" 3671068 0.00633346380130986
"Bhaga_1" 3671073 0.0130644835325782
"Bhaga_1" 3671085 0.00501109495427272
"Bhaga_1" 3671263 0.952519528912443
"Bhaga_1" 3671320 0.345540366368351
"Bhaga_1" 3671596 1.89662120864668e-05
"Bhaga_1" 3671620 0.18003851531372
"Bhaga_1" 3671767 0.719724047317072
"Bhaga_1" 3671829 0.428055309329551
"Bhaga_1" 3672200 0.537326305131018
"Bhaga_1" 3672229 0.690334287178162
"Bhaga_1" 3672446 0.986565919898791
"Bhaga_1" 3672518 0.0172949438636961
"Bhaga_1" 3672960 0.583438856065561
"Bhaga_1" 3674086 0.06250693018861
"Bhaga_1" 3674264 0.563509903344923
"Bhaga_1" 3674518 0.41603129100763
"Bhaga_1" 3681018 0.884834371089011
"Bhaga_1" 3681169 0.329962673176897
"Bhaga_1" 3681302 0.0125103559639044
"Bhaga_1" 3681381 0.674202123658469
"Bhaga_1" 3686471 0.00804935173036802
"Bhaga_1" 3686498 0.0670810827755115
"Bhaga_1" 3686518 0.00920000360553361
"Bhaga_1" 3686527 0.10295061487487
"Bhaga_1" 3701046 0.267832237710926
"Bhaga_1" 3701051 0.0412049085446713
"Bhaga_1" 3702180 0.59240901902084
"Bhaga_1" 3702272 0.300568419326223
"Bhaga_1" 3703638 0.883274645169823
"Bhaga_1" 3703837 0.947863943933207
"Bhaga_1" 3705002 0.917622170931024
"Bhaga_1" 3705297 0.895988596000084
"Bhaga_1" 3705409 0.74872329656657
"Bhaga_1" 3705427 0.259342868390378
"Bhaga_1" 3705492 0.575044957446621
"Bhaga_1" 3705667 0.17229411158541
"Bhaga_1" 3706876 0.931486752760918
"Bhaga_1" 3720210 0.0155130123044053
"Bhaga_1" 3720320 4.63503176352278e-06
"Bhaga_1" 3720400 0.460163052383848
"Bhaga_1" 3721270 0.0711802434510488
"Bhaga_1" 3721284 0.112715272396493
"Bhaga_1" 3721327 0.740198627919613
"Bhaga_1" 3722617 0.223496836575468
"Bhaga_1" 3725267 0.337424115421114
"Bhaga_1" 3725270 0.157597163916093
"Bhaga_1" 3725304 0.607638530958755
"Bhaga_1" 3725327 0.000894385444674464
"Bhaga_1" 3725364 0.013420459998741
"Bhaga_1" 3725380 0.699733373089555
"Bhaga_1" 3740974 0.647320524081508
"Bhaga_1" 3741043 0.847949392522637
"Bhaga_1" 3741048 0.955575505746909
"Bhaga_1" 3741110 0.749706570147808
"Bhaga_1" 3741146 0.675643092175996
"Bhaga_1" 3741192 0.197383275337212
"Bhaga_1" 3748746 0.0150667192332327
"Bhaga_1" 3757981 0.0104878037743278
"Bhaga_1" 3758053 0.00350248927937275
"Bhaga_1" 3765300 0.230765032256092
"Bhaga_1" 3766134 0.530967627595933
"Bhaga_1" 3766164 0.619838930445908
"Bhaga_1" 3766242 0.803152792658976
"Bhaga_1" 3766270 0.700850027703464
"Bhaga_1" 3766349 0.981631829248813
"Bhaga_1" 3767666 0.648334592895887
"Bhaga_1" 3767749 0.230215599920803
"Bhaga_1" 3767753 0.320168353007537
"Bhaga_1" 3770071 0.806426990448726
"Bhaga_1" 3770197 0.259580536396691
"Bhaga_1" 3771426 0.898358966761497
"Bhaga_1" 3771430 0.18400229994335
"Bhaga_1" 3772220 0.329344979347832
"Bhaga_1" 3772313 0.0924971184046434
"Bhaga_1" 3772519 0.783535446664176
"Bhaga_1" 3772547 0.174241714659508
"Bhaga_1" 3773113 0.199787925394095
"Bhaga_1" 3773687 0.739119510788287
"Bhaga_1" 3774337 0.384421412823435
"Bhaga_1" 3774490 0.204806947469676
"Bhaga_1" 3774563 0.944942770603075
"Bhaga_1" 3775155 0.67499789687106
"Bhaga_1" 3775221 0.579448378892221
"Bhaga_1" 3775466 0.998281261835168
"Bhaga_1" 3776249 0.444492633521096
"Bhaga_1" 3777622 0.49951215648944
"Bhaga_1" 3777671 0.547340421598246
"Bhaga_1" 3777730 0.264147639134879
"Bhaga_1" 3777732 0.367968017074302
"Bhaga_1" 3777755 0.39639672574591
"Bhaga_1" 3778001 0.0851531915926513
"Bhaga_1" 3778357 0.679036532275623
"Bhaga_1" 3778476 0.968595534262573
"Bhaga_1" 3778662 0.690055474908549
"Bhaga_1" 3778700 0.831080183979474
"Bhaga_1" 3779817 0.86550891708993
"Bhaga_1" 3780319 0.822171548275983
"Bhaga_1" 3780744 0.167940159642413
"Bhaga_1" 3781235 0.850137852921838
"Bhaga_1" 3781981 0.758392564357491
"Bhaga_1" 3782325 0.194331904364459
"Bhaga_1" 3782514 0.929519801945481
"Bhaga_1" 3782559 0.950181973666213
"Bhaga_1" 3782600 0.969509020273576
"Bhaga_1" 3782745 0.265203084479663
"Bhaga_1" 3783155 0.771855988853195
"Bhaga_1" 3783406 0.661078888970163
"Bhaga_1" 3783789 0.85920410715787
"Bhaga_1" 3784103 0.262965377076326
"Bhaga_1" 3784350 0.381629855377088
"Bhaga_1" 3784435 0.774820127886721
"Bhaga_1" 3784907 0.819734046339715
"Bhaga_1" 3785091 0.206987704595844
"Bhaga_1" 3785134 0.454398533946878
"Bhaga_1" 3785235 0.919156952436384
"Bhaga_1" 3785558 0.946820648514308
"Bhaga_1" 3786137 0.876818087538631
"Bhaga_1" 3786378 0.695088720423527
"Bhaga_1" 3786701 0.253937110927592
"Bhaga_1" 3786874 0.979371584715365
"Bhaga_1" 3787003 0.570089743376261
"Bhaga_1" 3787233 0.905651858252067
"Bhaga_1" 3787234 0.662992244287745
"Bhaga_1" 3788411 0.219088726551372
"Bhaga_1" 3788503 0.0826200087826208
"Bhaga_1" 3788628 0.844449719102462
"Bhaga_1" 3788674 0.592829640530406
"Bhaga_1" 3788746 0.199961431082522
"Bhaga_1" 3788961 0.324211317050588
"Bhaga_1" 3789071 0.372381706362636
"Bhaga_1" 3789100 0.801300025513526
"Bhaga_1" 3789121 0.643401078687785
"Bhaga_1" 3789272 0.279314256624021
"Bhaga_1" 3789528 0.117107975212205
"Bhaga_1" 3789625 0.817360718252595
"Bhaga_1" 3789734 0.491738039167118
"Bhaga_1" 3790127 0.351707085352015
"Bhaga_1" 3790198 0.75660267618322
"Bhaga_1" 3790498 0.630227548287117
"Bhaga_1" 3790838 0.585866996684636
"Bhaga_1" 3791118 0.248203865449572
"Bhaga_1" 3791438 0.273448381666302
"Bhaga_1" 3791477 0.747920296039886
"Bhaga_1" 3791535 0.910730121521787
"Bhaga_1" 3791547 0.81517911766157
"Bhaga_1" 3791655 0.493078595917994
"Bhaga_1" 3791696 0.0625034492332971
"Bhaga_1" 3791845 0.886370131810325
"Bhaga_1" 3793039 0.383068580701802
"Bhaga_1" 3793238 0.140078159275525
"Bhaga_1" 3793810 0.686936750348241
"Bhaga_1" 3794248 0.454529787081612
"Bhaga_1" 3795634 0.206591974511404
"Bhaga_1" 3796361 0.495225207286324
"Bhaga_1" 3796656 0.0430358713170202
"Bhaga_1" 3796815 0.813094876841217
"Bhaga_1" 3796925 0.965786140686251
"Bhaga_1" 3796935 0.6998945563676
"Bhaga_1" 3797164 0.0686343685624482
"Bhaga_1" 3797259 0.000125933967805774
"Bhaga_1" 3797263 0.83797065999146
"Bhaga_1" 3797301 0.20662307943267
"Bhaga_1" 3797338 0.0900204054676072
"Bhaga_1" 3797403 0.295295636595814
"Bhaga_1" 3797959 0.610908244249602
"Bhaga_1" 3798430 0.959692693390932
"Bhaga_1" 3798872 0.292972499349868
"Bhaga_1" 3798997 0.162621062677596
"Bhaga_1" 3799011 0.638759764315998
"Bhaga_1" 3799489 0.294279635526521
"Bhaga_1" 3800008 0.802058015089697
"Bhaga_1" 3800273 0.573736454630285
"Bhaga_1" 3800422 0.115936457608077
"Bhaga_1" 3800612 0.660402481287571
"Bhaga_1" 3800779 0.901598533307741
"Bhaga_1" 3800914 0.953064886692425
"Bhaga_1" 3800938 0.157615336090353
"Bhaga_1" 3801067 0.703722947720188
"Bhaga_1" 3801159 0.0302157366402455
"Bhaga_1" 3801247 0.909103400200457
"Bhaga_1" 3801692 0.872099818246964
"Bhaga_1" 3801913 0.18875717032335
"Bhaga_1" 3802162 0.518392257677645
"Bhaga_1" 3802358 0.802924243791679
"Bhaga_1" 3802890 0.45708900047352
"Bhaga_1" 3804062 0.0014930430729338
"Bhaga_1" 3804655 0.711771661951576
"Bhaga_1" 3804798 0.572799549025115
"Bhaga_1" 3805106 0.982024643523439
"Bhaga_1" 3805239 0.812872328699833
"Bhaga_1" 3806039 0.367253429909998
"Bhaga_1" 3807225 0.531869494579945
"Bhaga_1" 3808128 0.0192462705963763
"Bhaga_1" 3808218 0.614799225045583
"Bhaga_1" 3809045 0.00625762906817408
"Bhaga_1" 3809259 0.394722342395413
"Bhaga_1" 3809420 0.690181208570113
"Bhaga_1" 3809988 0.730279327518341
"Bhaga_1" 3811007 0.16514022882202
"Bhaga_1" 3811014 0.868690834442178
"Bhaga_1" 3815258 0.494661717594045
"Bhaga_1" 3816292 0.787152339430458
"Bhaga_1" 3817759 0.250177446989395
"Bhaga_1" 3818247 0.950139539222023
"Bhaga_1" 3819983 0.00757960408371947
"Bhaga_1" 3820046 0.348173034274899
"Bhaga_1" 3820265 0.28795738329525
"Bhaga_1" 3820986 0.972941125971053
"Bhaga_1" 3823234 0.563915736154011
"Bhaga_1" 3824018 0.960530648494176
"Bhaga_1" 3827295 0.321307783677524
"Bhaga_1" 3827775 0.169893141981273
"Bhaga_1" 3827927 0.177029228374935
"Bhaga_1" 3828036 0.0944420869308192
"Bhaga_1" 3828353 0.677601821922336
"Bhaga_1" 3829118 0.408071652675876
"Bhaga_1" 3830756 0.0292475452225838
"Bhaga_1" 3831005 0.66218592733486
"Bhaga_1" 3831729 0.899967775814696
"Bhaga_1" 3833009 0.190321637988214
"Bhaga_1" 3833010 0.475261258464943
"Bhaga_1" 3833081 0.190058142165803
"Bhaga_1" 3833288 0.84430360261745
"Bhaga_1" 3833522 0.186521027226028
"Bhaga_1" 3834321 0.974327955170795
"Bhaga_1" 3834350 0.000926901054719527
"Bhaga_1" 3834451 0.0555154003525339
"Bhaga_1" 3834535 0.138066561016945
"Bhaga_1" 3835140 0.296448950031007
"Bhaga_1" 3835353 0.0330453415806009
"Bhaga_1" 3835382 0.069018775212213
"Bhaga_1" 3836221 0.00545313743514187
"Bhaga_1" 3838461 0.657173002851887
"Bhaga_1" 3839703 0.0460106041154219
"Bhaga_1" 3840268 0.133843863154822
"Bhaga_1" 3841269 0.498322283707235
"Bhaga_1" 3841521 0.49957813019886
"Bhaga_1" 3841540 0.780206905700011
"Bhaga_1" 3843653 0.000405319429172661
"Bhaga_1" 3844334 0.600417239155396
"Bhaga_1" 3847042 0.661686548002993
"Bhaga_1" 3847173 0.0448585653768686
"Bhaga_1" 3847197 0.673163921412821
"Bhaga_1" 3847833 0.0320026206769847
"Bhaga_1" 3847992 0.000165445979902754
"Bhaga_1" 3849019 0.111045412800528
"Bhaga_1" 3849075 0.000100106117252666
"Bhaga_1" 3849079 0.660489368478752
"Bhaga_1" 3849134 0.619906096828048
"Bhaga_1" 3849238 0.295372658767965
"Bhaga_1" 3849267 0.234159940389366
"Bhaga_1" 3849360 0.518339406826388
"Bhaga_1" 3849732 0.358781558145559
"Bhaga_1" 3849921 0.855237081953319
"Bhaga_1" 3849999 0.232575625390795
"Bhaga_1" 3850283 0.291294319719449
"Bhaga_1" 3850406 0.712940329215669
"Bhaga_1" 3850656 9.56623686881857e-05
"Bhaga_1" 3850854 0.37255933141797
"Bhaga_1" 3851121 0.616315855944825
"Bhaga_1" 3851455 0.525848620387344
"Bhaga_1" 3851829 0.375974173291214
"Bhaga_1" 3851860 0.474018229220563
"Bhaga_1" 3852209 0.105515184328383
"Bhaga_1" 3852508 0.642691365024886
"Bhaga_1" 3852541 0.765270602697389
"Bhaga_1" 3852593 0.562309931075972
"Bhaga_1" 3852796 0.821264614940313
"Bhaga_1" 3852803 0.0219770400531512
"Bhaga_1" 3853040 0.863786082465226
"Bhaga_1" 3853352 0.140211068987157
"Bhaga_1" 3853820 0.0138397393932952
"Bhaga_1" 3853973 0.520553513202884
"Bhaga_1" 3854087 0.293800657061745
"Bhaga_1" 3854467 0.790899544837104
"Bhaga_1" 3854478 0.43451192560642
"Bhaga_1" 3854501 0.0128865118104221
"Bhaga_1" 3854510 0.418333979482689
"Bhaga_1" 3854513 0.957216826885865
"Bhaga_1" 3854637 0.22143039154399
"Bhaga_1" 3854647 0.56858451923587
"Bhaga_1" 3854653 0.291659648201625
"Bhaga_1" 3854666 0.81584247304348
"Bhaga_1" 3854888 0.620262916867953
"Bhaga_1" 3857627 0.454775198239995
"Bhaga_1" 3857654 0.52258912548104
"Bhaga_1" 3861534 0.750310421203853
"Bhaga_1" 3861696 0.94223928456226
"Bhaga_1" 3864334 0.396950521901077
"Bhaga_1" 3865775 0.0367032054793507
"Bhaga_1" 3865991 0.637920611378154
"Bhaga_1" 3866107 0.720131076334889
"Bhaga_1" 3866819 0.618202623042162
"Bhaga_1" 3867940 0.988448786067204
"Bhaga_1" 3869347 0.616465520835334
"Bhaga_1" 3869393 0.457017178666198
"Bhaga_1" 3869491 0.308913066250021
"Bhaga_1" 3869719 0.489507096057714
"Bhaga_1" 3869751 0.585333899627521
"Bhaga_1" 3871952 0.0845876264657105
"Bhaga_1" 3872005 0.864903129365836
"Bhaga_1" 3872025 0.157684404831664
"Bhaga_1" 3872582 0.554813750909174
"Bhaga_1" 3874066 0.887188467598099
"Bhaga_1" 3874112 0.955239837522746
"Bhaga_1" 3882373 0.342530476856789
"Bhaga_1" 3882450 0.854189392192557
"Bhaga_1" 3905087 0.97806594595628
"Bhaga_1" 3906411 0.12285631927446
"Bhaga_1" 3906445 0.515876934109795
"Bhaga_1" 3907036 0.432461256467279
"Bhaga_1" 3907042 0.747793827279738
"Bhaga_1" 3907423 0.856181191449101
"Bhaga_1" 3908322 0.835957899117523
"Bhaga_1" 3910912 0.116453432448272
"Bhaga_1" 3926079 0.737468225087771
"Bhaga_1" 3926703 0.622391731017506
"Bhaga_1" 3926775 0.191277490511055
"Bhaga_1" 3927584 0.231550655547188
"Bhaga_1" 3928025 0.0203011966023337
"Bhaga_1" 3928141 0.00212362886469695
"Bhaga_1" 3928187 0.336280236877376
"Bhaga_1" 3928277 0.858347694080729
"Bhaga_1" 3928397 0.260826180430775
"Bhaga_1" 3928565 0.810643846942716
"Bhaga_1" 3929493 0.145484251685735
"Bhaga_1" 3929557 0.587111765229467
"Bhaga_1" 3929702 0.979751058826308
"Bhaga_1" 3929918 0.811451063818092
"Bhaga_1" 3931134 0.020960685673011
"Bhaga_1" 3931485 0.0889100900317216
"Bhaga_1" 3931683 0.849461524600462
"Bhaga_1" 3931750 0.381027333520409
"Bhaga_1" 3936325 0.678550320012488
"Bhaga_1" 3937328 0.237798393000904
"Bhaga_1" 3937654 0.55325039160733
"Bhaga_1" 3937864 0.0582676953875056
"Bhaga_1" 3939428 0.0640897099275338
"Bhaga_1" 3939660 0.47181087207711
"Bhaga_1" 3940229 0.153427542343273
"Bhaga_1" 3941491 0.72897739414224
"Bhaga_1" 3942234 0.476489230098861
"Bhaga_1" 3942359 0.196765066697929
"Bhaga_1" 3942485 0.103285129904366
"Bhaga_1" 3944084 0.161170850460598
"Bhaga_1" 3945165 0.652140699803343
"Bhaga_1" 3945775 0.239133333217324
"Bhaga_1" 3946827 0.340420282581422
"Bhaga_1" 3947567 0.978775658085729
"Bhaga_1" 3947667 0.419807953622461
"Bhaga_1" 3947742 0.220175900500835
"Bhaga_1" 3947969 0.537593029773733
"Bhaga_1" 3948457 0.857440971244135
"Bhaga_1" 3949504 0.406811030705223
"Bhaga_1" 3950178 0.0284928645414176
"Bhaga_1" 3950702 0.569300815978713
"Bhaga_1" 3952796 0.142613330329113
"Bhaga_1" 3953316 0.027965894097334
"Bhaga_1" 3953418 0.0382377209197008
"Bhaga_1" 3957928 0.366392081730419
"Bhaga_1" 3958000 0.645792215834348
"Bhaga_1" 3958028 0.25172387774845
"Bhaga_1" 3958579 0.0717652641885064
"Bhaga_1" 3958619 0.0973047738434292
"Bhaga_1" 3958636 0.0736375587004347
"Bhaga_1" 3958638 0.261859835741242
"Bhaga_1" 3958859 0.724236302390709
"Bhaga_1" 3958991 0.119226625345912
"Bhaga_1" 3960280 0.275966959549403
"Bhaga_1" 3960701 0.0445533975385293
"Bhaga_1" 3960939 0.937169090940532
"Bhaga_1" 3961471 0.003256322912342
"Bhaga_1" 3961550 0.679964055747863
"Bhaga_1" 3964543 0.449197071926877
"Bhaga_1" 3965770 0.598678547644816
"Bhaga_1" 3966182 0.917798400169616
"Bhaga_1" 3966281 0.0436793307656661
"Bhaga_1" 3967820 0.95862918029324
"Bhaga_1" 3968235 0.611545432499495
"Bhaga_1" 3968713 0.226230491993056
"Bhaga_1" 3969854 0.108627688663758
"Bhaga_1" 3970164 0.95274759567308
"Bhaga_1" 3970814 0.76496399013628
"Bhaga_1" 3971277 0.525815546530378
"Bhaga_1" 3972167 0.194608249609885
"Bhaga_1" 3972220 0.529213163744424
"Bhaga_1" 3972279 0.852244089004665
"Bhaga_1" 3972310 0.410863610994597
"Bhaga_1" 3972338 0.00267048507083137
"Bhaga_1" 3972633 0.874724858477873
"Bhaga_1" 3972733 0.0583531358014362
"Bhaga_1" 3973087 0.322138561401426
"Bhaga_1" 4000734 0.835638312438307
"Bhaga_1" 4000798 0.72644732299746
"Bhaga_1" 4002573 0.126584042012547
"Bhaga_1" 4007809 0.746507042976344
"Bhaga_1" 4007815 0.258493721628397
"Bhaga_1" 4008131 0.167167503932776
"Bhaga_1" 4028312 0.6624343281332
"Bhaga_1" 4028782 0.566197190354718
"Bhaga_1" 4028803 0.115627139591956
"Bhaga_1" 4028805 0.740729973037218
"Bhaga_1" 4029393 0.894925506730171
"Bhaga_1" 4035470 4.01325050698129e-06
"Bhaga_1" 4044176 0.843063280295207
"Bhaga_1" 4045008 0.0277226303853437
"Bhaga_1" 4046967 0.432199610748224
"Bhaga_1" 4047099 0.44083310945347
"Bhaga_1" 4062827 0.457761140579774
"Bhaga_1" 4067815 0.546568610378073
"Bhaga_1" 4067823 0.824202669274452
"Bhaga_1" 4067837 0.680621949011034
"Bhaga_1" 4067896 0.200048225178976
"Bhaga_1" 4067943 0.883125333344808
"Bhaga_1" 4068036 0.867465867455554
"Bhaga_1" 4068117 0.504521945619342
"Bhaga_1" 4068153 0.663753177176831
"Bhaga_1" 4068190 0.685663843671166
"Bhaga_1" 4068800 0.353173841003618
"Bhaga_1" 4068814 0.0283792915759439
"Bhaga_1" 4068848 0.505547306596929
"Bhaga_1" 4075239 0.265573414649051
"Bhaga_1" 4075327 0.0857420944427328
"Bhaga_1" 4075420 0.195660991019652
"Bhaga_1" 4075430 0.863668463217227
"Bhaga_1" 4075828 0.280449905956885
"Bhaga_1" 4081182 0.48921967996641
"Bhaga_1" 4081195 0.866877334684067
"Bhaga_1" 4082553 0.673007793505092
"Bhaga_1" 4082648 0.529886736246954
"Bhaga_1" 4085538 0.507598939326142
"Bhaga_1" 4085797 0.00757541837607196
"Bhaga_1" 4086790 0.3625994084764
"Bhaga_1" 4086825 0.516590497810137
"Bhaga_1" 4087039 0.00658511888641814
"Bhaga_1" 4087211 0.233925231517513
"Bhaga_1" 4088447 0.0507625225754525
"Bhaga_1" 4088559 0.578901103720632
"Bhaga_1" 4088873 0.674269854080882
"Bhaga_1" 4099203 0.203024387367178
"Bhaga_1" 4099222 0.373839382467258
"Bhaga_1" 4099238 0.979743859820273
"Bhaga_1" 4099253 0.751006352342357
"Bhaga_1" 4099256 0.404118429535239
"Bhaga_1" 4099257 0.244478316415898
"Bhaga_1" 4099281 0.0213426684783571
"Bhaga_1" 4103425 0.744354619865363
"Bhaga_1" 4113587 0.538527497649618
"Bhaga_1" 4114007 0.493593514900519
"Bhaga_1" 4114353 0.358360859173333
"Bhaga_1" 4121843 0.938002477689777
"Bhaga_1" 4122907 0.825138286224092
"Bhaga_1" 4122939 0.9921815764133
"Bhaga_1" 4122941 0.40562952148175
"Bhaga_1" 4123721 0.320814569415593
"Bhaga_1" 4123792 0.834311015322087
"Bhaga_1" 4123871 0.898862898217649
"Bhaga_1" 4123898 0.0933218750546334
"Bhaga_1" 4123932 0.459226346624478
"Bhaga_1" 4124009 0.527464885512635
"Bhaga_1" 4124086 0.998495821452915
"Bhaga_1" 4128746 0.321841349206084
"Bhaga_1" 4128878 0.415754962051872
"Bhaga_1" 4128949 0.0618208212423126
"Bhaga_1" 4128969 0.04357753369476
"Bhaga_1" 4128973 0.472802146852294
"Bhaga_1" 4128992 0.548712578405794
"Bhaga_1" 4129005 0.0990918671079158
"Bhaga_1" 4129043 0.804331185685942
"Bhaga_1" 4132494 0.991242672858411
"Bhaga_1" 4132542 0.317238911752882
"Bhaga_1" 4132753 0.677469724336913
"Bhaga_1" 4134334 0.697701429374253
"Bhaga_1" 4134384 0.700965485851055
"Bhaga_1" 4134391 0.325622308888302
"Bhaga_1" 4134393 0.193979451523254
"Bhaga_1" 4134414 0.522109979362037
"Bhaga_1" 4134632 0.584125701854754
"Bhaga_1" 4134755 0.825374154854895
"Bhaga_1" 4135847 0.0775393721636861
"Bhaga_1" 4136563 0.437207693272645
"Bhaga_1" 4136589 0.0149846616617936
"Bhaga_1" 4136639 0.94682547154161
"Bhaga_1" 4176662 0.995465309960339
"Bhaga_1" 4193515 0.272079489360111
"Bhaga_1" 4200756 0.257409025992612
"Bhaga_1" 4200799 0.00778668905770501
"Bhaga_1" 4201377 0.0486544751757269
"Bhaga_1" 4201811 0.0698939758540325
"Bhaga_1" 4201898 0.616898942783985
"Bhaga_1" 4201969 0.356290384642072
"Bhaga_1" 4202115 0.329835024539353
"Bhaga_1" 4223068 0.798882021743828
"Bhaga_1" 4223185 0.0629275605452839
"Bhaga_1" 4225520 0.624984096146599
"Bhaga_1" 4225599 0.738384213034129
"Bhaga_1" 4225691 0.817684430499554
"Bhaga_1" 4225953 0.631337570472314
"Bhaga_1" 4225954 0.876366820020865
"Bhaga_1" 4226019 0.634474369464163
"Bhaga_1" 4226061 0.307124120852693
"Bhaga_1" 4226111 0.699316740386077
"Bhaga_1" 4226324 0.751170516592791
"Bhaga_1" 4226523 0.915805069072322
"Bhaga_1" 4226571 0.47364650861016
"Bhaga_1" 4226583 5.1032596354555e-13
"Bhaga_1" 4227682 0.617547584295755
"Bhaga_1" 4227829 0.081942017387567
"Bhaga_1" 4227899 0.86081154175009
"Bhaga_1" 4227928 0.000496563389979913
"Bhaga_1" 4228119 0.999908739173955
"Bhaga_1" 4228143 0.079294085000504
"Bhaga_1" 4228390 0.609219173121505
"Bhaga_1" 4228539 0.265043496062469
"Bhaga_1" 4228995 0.935075406757457
"Bhaga_1" 4229138 0.290879598663294
"Bhaga_1" 4229300 0.827853168472004
"Bhaga_1" 4229519 0.34175457704338
"Bhaga_1" 4229616 0.901265691699167
"Bhaga_1" 4230220 0.510155120505281
"Bhaga_1" 4230445 0.59350189292452
"Bhaga_1" 4230602 0.473981584338909
"Bhaga_1" 4230879 0.600181612952425
"Bhaga_1" 4231110 0.164459841662752
"Bhaga_1" 4231172 0.271598360663122
"Bhaga_1" 4231228 0.432913010284938
"Bhaga_1" 4231694 0.806709408672259
"Bhaga_1" 4231732 0.986605275008177
"Bhaga_1" 4231864 0.000619711953159187
"Bhaga_1" 4231906 0.000887593347975679
"Bhaga_1" 4231961 0.721651660118696
"Bhaga_1" 4232085 0.746273923952931
"Bhaga_1" 4232957 0.762515246742361
"Bhaga_1" 4233010 0.000198230805403985
"Bhaga_1" 4233151 0.959334470034601
"Bhaga_1" 4233209 0.754083247361283
"Bhaga_1" 4233279 0.611835949241664
"Bhaga_1" 4235166 0.905018591026428
"Bhaga_1" 4236351 0.00291270938995976
"Bhaga_1" 4236434 0.937047343931788
"Bhaga_1" 4236455 0.930703066374899
"Bhaga_1" 4236496 0.895890787868828
"Bhaga_1" 4236514 0.355012877730241
"Bhaga_1" 4237086 0.305925185238486
"Bhaga_1" 4238073 0.840602173951013
"Bhaga_1" 4238116 0.000489298586186301
"Bhaga_1" 4238143 1.23749658817153e-06
"Bhaga_1" 4238383 0.887488293795822
"Bhaga_1" 4238420 0.675240043049962
"Bhaga_1" 4238427 0.939458952547272
"Bhaga_1" 4238437 0.116163129581219
"Bhaga_1" 4238455 0.126685418688466
"Bhaga_1" 4238458 0.815945204142547
"Bhaga_1" 4238749 0.431748288275686
"Bhaga_1" 4238756 0.974587168652465
"Bhaga_1" 4238781 0.858795299689158
"Bhaga_1" 4239350 0.947935311422436
"Bhaga_1" 4239412 0.233895115335269
"Bhaga_1" 4239445 0.808527060012691
"Bhaga_1" 4239579 0.730835279144306
"Bhaga_1" 4239962 0.376034172883148
"Bhaga_1" 4240489 0.79322053909022
"Bhaga_1" 4240502 0.678479708124148
"Bhaga_1" 4240597 0.0280197113567024
"Bhaga_1" 4240608 0.117388549052472
"Bhaga_1" 4240708 0.0181104622940049
"Bhaga_1" 4240765 0.632751129061186
"Bhaga_1" 4240901 0.0400692179811198
"Bhaga_1" 4241005 0.692153062526235
"Bhaga_1" 4241120 0.242357537663233
"Bhaga_1" 4241201 0.705066870740137
"Bhaga_1" 4241250 0.672075831932875
"Bhaga_1" 4241252 0.655268202185769
"Bhaga_1" 4241354 0.253014059838556
"Bhaga_1" 4241355 0.745429647181197
"Bhaga_1" 4241886 2.11368851999175e-05
"Bhaga_1" 4241887 0.689836828048594
"Bhaga_1" 4241900 0.372451954773821
"Bhaga_1" 4241996 0.0759919976583997
"Bhaga_1" 4242081 0.0787434848510566
"Bhaga_1" 4242183 0.852913110456009
"Bhaga_1" 4242205 0.894276205443498
"Bhaga_1" 4242351 0.0201713602579605
"Bhaga_1" 4242394 0.795567214435502
"Bhaga_1" 4242532 0.604135148334195
"Bhaga_1" 4242563 0.000452499791727526
"Bhaga_1" 4242846 0.261008662500558
"Bhaga_1" 4242998 0.851182599429748
"Bhaga_1" 4243048 0.698152480760486
"Bhaga_1" 4243074 0.827095990521479
"Bhaga_1" 4243257 0.743990776424698
"Bhaga_1" 4243367 0.887853576127632
"Bhaga_1" 4243518 1.84159308095832e-05
"Bhaga_1" 4243522 0.931585135958534
"Bhaga_1" 4243533 0.579548217228518
"Bhaga_1" 4243713 0.19411528133273
"Bhaga_1" 4243976 0.262061225589626
"Bhaga_1" 4244159 0.773992638078262
"Bhaga_1" 4244817 0.980187637225584
"Bhaga_1" 4244865 0.994987742356519
"Bhaga_1" 4245016 0.56092624228435
"Bhaga_1" 4245428 0.00222390999774396
"Bhaga_1" 4245431 0.594796061178831
"Bhaga_1" 4245447 0.442973385541899
"Bhaga_1" 4245521 0.632503857236
"Bhaga_1" 4245665 0.166943440722545
"Bhaga_1" 4245793 0.625556722564536
"Bhaga_1" 4245991 0.792149375177484
"Bhaga_1" 4246049 0.000113688536263944
"Bhaga_1" 4246661 0.532766452519442
"Bhaga_1" 4246668 0.0415041707603102
"Bhaga_1" 4246767 0.923156438855239
"Bhaga_1" 4246804 0.493265025760675
"Bhaga_1" 4247154 0.843920435176106
"Bhaga_1" 4247170 0.898427459896935
"Bhaga_1" 4247335 0.959498802506468
"Bhaga_1" 4247336 0.728866844739357
"Bhaga_1" 4247794 0.916822419851741
"Bhaga_1" 4248201 0.274877407984495
"Bhaga_1" 4248304 0.27850076520236
"Bhaga_1" 4248885 0.931385225543663
"Bhaga_1" 4248960 0.127489444202885
"Bhaga_1" 4249051 0.796231218655254
"Bhaga_1" 4249182 0.00591532475597146
"Bhaga_1" 4249568 3.02866359500496e-06
"Bhaga_1" 4249574 0.313246096351751
"Bhaga_1" 4249600 0.66312502359361
"Bhaga_1" 4249810 0.939796543879326
"Bhaga_1" 4249898 0.704960351389625
"Bhaga_1" 4250111 0.0504340959641819
"Bhaga_1" 4250201 0.674719651018739
"Bhaga_1" 4250292 0.645724759576148
"Bhaga_1" 4250410 0.000888498815795795
"Bhaga_1" 4250855 0.344611145288471
"Bhaga_1" 4250912 0.00246056123883077
"Bhaga_1" 4251316 0.876458434801652
"Bhaga_1" 4251812 2.079150227767e-08
"Bhaga_1" 4251955 0.802800891781765
"Bhaga_1" 4251987 0.599860918976169
"Bhaga_1" 4252155 0.00118393545786752
"Bhaga_1" 4252208 0.963323353563552
"Bhaga_1" 4252244 0.708451856363437
"Bhaga_1" 4252275 0.475764478450687
"Bhaga_1" 4252456 0.401723803578454
"Bhaga_1" 4252457 0.632021751367767
"Bhaga_1" 4252716 0.957756356479406
"Bhaga_1" 4253338 0.530098126971646
"Bhaga_1" 4253357 0.892818469900948
"Bhaga_1" 4253403 0.000179322654780232
"Bhaga_1" 4253460 0.423944979674479
"Bhaga_1" 4253645 0.0183694873369274
"Bhaga_1" 4253835 0.927133211596117
"Bhaga_1" 4253926 0.868300639832513
"Bhaga_1" 4254422 0.894306517635388
"Bhaga_1" 4254529 0.830637600758803
"Bhaga_1" 4254554 0.570916997451483
"Bhaga_1" 4254561 0.588230802477408
"Bhaga_1" 4254635 0.417303799933406
"Bhaga_1" 4254664 0.0120550152758942
"Bhaga_1" 4254679 5.95228174233237e-07
"Bhaga_1" 4254727 0.974031770853999
"Bhaga_1" 4254871 0.0630975190709583
"Bhaga_1" 4254927 0.425347935973232
"Bhaga_1" 4255032 0.562668625121742
"Bhaga_1" 4255249 0.0142421438063044
"Bhaga_1" 4255313 0.0495956872801511
"Bhaga_1" 4255324 0.837194017419368
"Bhaga_1" 4255393 0.750071300370345
"Bhaga_1" 4255422 0.486198016681858
"Bhaga_1" 4255733 0.278869435813094
"Bhaga_1" 4255899 0.252894994522316
"Bhaga_1" 4255980 0.889077542756205
"Bhaga_1" 4256193 0.837297367433368
"Bhaga_1" 4256544 0.111826321271231
"Bhaga_1" 4256618 0.575066033096554
"Bhaga_1" 4256630 0.0116070760805793
"Bhaga_1" 4256659 0.572703626659914
"Bhaga_1" 4256665 0.73832450391498
"Bhaga_1" 4256684 0.000416775398835331
"Bhaga_1" 4256759 0.575934667189545
"Bhaga_1" 4257025 0.558030026916202
"Bhaga_1" 4257094 0.595501034031671
"Bhaga_1" 4257145 0.890200151716023
"Bhaga_1" 4257427 0.0638572901147462
"Bhaga_1" 4257437 0.464134826307153
"Bhaga_1" 4257709 0.586585801100544
"Bhaga_1" 4257735 0.782322620810007
"Bhaga_1" 4257769 0.164347274574644
"Bhaga_1" 4257999 0.384414654916977
"Bhaga_1" 4258093 0.820470402937118
"Bhaga_1" 4258104 0.990264798512345
"Bhaga_1" 4258158 0.304074429650195
"Bhaga_1" 4258205 0.85881180662145
"Bhaga_1" 4259645 4.07817049424732e-07
"Bhaga_1" 4268512 0.132741017301778
"Bhaga_1" 4268673 0.0135838024006349
"Bhaga_1" 4268795 0.0705241306275768
"Bhaga_1" 4268797 0.370427332998143
"Bhaga_1" 4268811 0.887500013713881
"Bhaga_1" 4268830 0.0772531252025039
"Bhaga_1" 4268896 0.450789288633407
"Bhaga_1" 4268943 0.00446265638588564
"Bhaga_1" 4269006 0.805313838730784
"Bhaga_1" 4269019 0.788683182855595
"Bhaga_1" 4269130 0.0675120932545874
"Bhaga_1" 4269212 0.804894714334576
"Bhaga_1" 4269633 0.820687687238768
"Bhaga_1" 4269769 0.000715854302099251
"Bhaga_1" 4269939 0.677188371450936
"Bhaga_1" 4269978 0.210943716585947
"Bhaga_1" 4270094 0.611641686503628
"Bhaga_1" 4270245 0.474109084704604
"Bhaga_1" 4270322 0.950876796161939
"Bhaga_1" 4270463 0.232344944509954
"Bhaga_1" 4270550 0.0120086584106685
"Bhaga_1" 4270816 0.445404870275016
"Bhaga_1" 4270863 0.733846186224974
"Bhaga_1" 4271018 0.0724327816414506
"Bhaga_1" 4271569 0.701531880552712
"Bhaga_1" 4271605 0.317350796253253
"Bhaga_1" 4271979 0.209230106094385
"Bhaga_1" 4272146 0.658255050143857
"Bhaga_1" 4272147 0.71970924775824
"Bhaga_1" 4272272 0.570602825556072
"Bhaga_1" 4272353 0.938650331887018
"Bhaga_1" 4272636 0.0144241695246268
"Bhaga_1" 4272647 0.476769496710674
"Bhaga_1" 4272715 0.25977130214009
"Bhaga_1" 4272873 0.579189513698143
"Bhaga_1" 4273139 0.376795346764491
"Bhaga_1" 4277289 0.0158226901980059
"Bhaga_1" 4277382 0.570035173113628
"Bhaga_1" 4277412 0.65572990205286
"Bhaga_1" 4307255 0.152943819922939
"Bhaga_1" 4307317 0.00467847365453476
"Bhaga_1" 4307336 0.435718807618523
"Bhaga_1" 4307358 0.91404852700606
"Bhaga_1" 4307959 0.514103636700556
"Bhaga_1" 4307972 0.830861296247876
"Bhaga_1" 4312585 0.813153394160953
"Bhaga_1" 4312684 0.0676364528552162
"Bhaga_1" 4312685 0.331633020892702
"Bhaga_1" 4312740 0.164888126231355
"Bhaga_1" 4312789 0.394033207413214
"Bhaga_1" 4312814 0.0297738098511982
"Bhaga_1" 4334765 0.477113444320193
"Bhaga_1" 4334775 0.204321673401905
"Bhaga_1" 4334854 0.296622864651831
"Bhaga_1" 4334878 0.738547488212581
"Bhaga_1" 4334947 0.366512148371275
"Bhaga_1" 4339156 0.466459974681342
"Bhaga_1" 4339268 0.065705437453177
"Bhaga_1" 4343213 0.920439373861258
"Bhaga_1" 4343566 0.955714877354207
"Bhaga_1" 4344405 0.443699163943548
"Bhaga_1" 4344515 0.423173649812345
"Bhaga_1" 4344935 0.0655242701599118
"Bhaga_1" 4345635 0.895744078639348
"Bhaga_1" 4345951 0.635829169031785
"Bhaga_1" 4346054 0.221278611590113
"Bhaga_1" 4346532 0.441007573465644
"Bhaga_1" 4346709 0.00366476775915538
"Bhaga_1" 4346973 0.401960521652958
"Bhaga_1" 4347008 0.0010324478877142
"Bhaga_1" 4347044 3.71460820452002e-06
"Bhaga_1" 4347217 0.631635651641259
"Bhaga_1" 4347430 0.0085574349622185
"Bhaga_1" 4347431 0.808705241790718
"Bhaga_1" 4347479 0.894990049567399
"Bhaga_1" 4347912 0.575669794664365
"Bhaga_1" 4347954 0.422361671092153
"Bhaga_1" 4352296 0.224418465591146
"Bhaga_1" 4352298 0.00829628321833158
"Bhaga_1" 4352299 0.557229260306613
"Bhaga_1" 4352301 0.674775657974088
"Bhaga_1" 4352465 0.125281024421705
"Bhaga_1" 4352775 0.60327300345176
"Bhaga_1" 4353366 0.851185507252952
"Bhaga_1" 4353717 0.596975596650606
"Bhaga_1" 4353745 0.890818706732478
"Bhaga_1" 4353748 0.0254300736323008
"Bhaga_1" 4353808 0.850334570850385
"Bhaga_1" 4353825 0.202831409107708
"Bhaga_1" 4353870 0.0969733575058662
"Bhaga_1" 4353932 0.644795757635737
"Bhaga_1" 4353951 0.0527331286737411
"Bhaga_1" 4356469 0.055464946239095
"Bhaga_1" 4356801 0.978040898766928
"Bhaga_1" 4357278 0.499727373511812
"Bhaga_1" 4357284 0.00304761522196026
"Bhaga_1" 4357617 0.525643740926875
"Bhaga_1" 4357633 0.00495522922917723
"Bhaga_1" 4357650 0.761751030335517
"Bhaga_1" 4358107 0.509789086340582
"Bhaga_1" 4358320 0.888276512960592
"Bhaga_1" 4358982 0.89632408989206
"Bhaga_1" 4359035 0.742646268263044
"Bhaga_1" 4359641 0.00573362086033838
"Bhaga_1" 4360068 0.612904014075307
"Bhaga_1" 4360314 0.729131615327967
"Bhaga_1" 4360771 0.821310773337718
"Bhaga_1" 4360832 0.314183816940603
"Bhaga_1" 4361022 0.420040965090495
"Bhaga_1" 4361474 0.444169406762263
"Bhaga_1" 4362252 0.723386449555489
"Bhaga_1" 4362349 0.419900579052034
"Bhaga_1" 4362959 0.300002472542204
"Bhaga_1" 4363352 0.0872996323048684
"Bhaga_1" 4364294 0.254825875960471
"Bhaga_1" 4364503 0.833040148429181
"Bhaga_1" 4365070 0.00830900281401787
"Bhaga_1" 4365749 0.990654895059364
"Bhaga_1" 4366464 0.739429377766496
"Bhaga_1" 4367453 0.487856858838605
"Bhaga_1" 4368655 0.277881576045827
"Bhaga_1" 4368744 0.662645094394215
"Bhaga_1" 4368822 0.917372454360799
"Bhaga_1" 4368950 0.586713442225034
"Bhaga_1" 4368982 0.00800498224537031
"Bhaga_1" 4369169 0.667201444506148
"Bhaga_1" 4369575 0.790795733984191
"Bhaga_1" 4369601 0.828008284487538
"Bhaga_1" 4370436 0.670362087349045
"Bhaga_1" 4371357 0.709424395945059
"Bhaga_1" 4371420 0.987122023404635
"Bhaga_1" 4372589 0.54937208019802
"Bhaga_1" 4372780 0.548444767486182
"Bhaga_1" 4373450 0.612321725514363
"Bhaga_1" 4373659 0.0304710591724184
"Bhaga_1" 4374432 0.587447202591813
"Bhaga_1" 4374756 0.814659853703416
"Bhaga_1" 4375039 0.91368810889223
"Bhaga_1" 4375738 0.971379685571805
"Bhaga_1" 4375876 0.349694137281391
"Bhaga_1" 4375923 0.0104658150884629
"Bhaga_1" 4376064 0.718114287606993
"Bhaga_1" 4376075 0.94634839502134
"Bhaga_1" 4376176 0.292606633706849
"Bhaga_1" 4376392 0.805510980514692
"Bhaga_1" 4377665 0.659679793263196
"Bhaga_1" 4377725 0.456403211592724
"Bhaga_1" 4377766 0.633865681048349
"Bhaga_1" 4377819 0.301842518014053
"Bhaga_1" 4377933 0.391645429916633
"Bhaga_1" 4377966 0.778218914577568
"Bhaga_1" 4377981 0.225461557955731
"Bhaga_1" 4378138 0.587373977733215
"Bhaga_1" 4378281 0.711445514378785
"Bhaga_1" 4378476 0.45731647801852
"Bhaga_1" 4378698 0.935600064527191
"Bhaga_1" 4378753 0.554662123194948
"Bhaga_1" 4378879 0.835776378281806
"Bhaga_1" 4378900 0.390737692540872
"Bhaga_1" 4379337 0.333674067041361
"Bhaga_1" 4379365 1.60024053708262e-11
"Bhaga_1" 4379564 0.620542153819775
"Bhaga_1" 4379588 0.806756321259718
"Bhaga_1" 4379685 0.000183827390456162
"Bhaga_1" 4380075 0.255573074788302
"Bhaga_1" 4380186 0.00123357298846549
"Bhaga_1" 4380580 0.358065907934497
"Bhaga_1" 4380766 0.0254268256446741
"Bhaga_1" 4380802 0.357721991266227
"Bhaga_1" 4381449 0.508270048279411
"Bhaga_1" 4382140 0.656356130776672
"Bhaga_1" 4382234 0.362281425958682
"Bhaga_1" 4382348 0.592440646365229
"Bhaga_1" 4382608 0.847558130868144
"Bhaga_1" 4383323 0.708088541030359
"Bhaga_1" 4383819 0.104325510401168
"Bhaga_1" 4383991 0.591693764235997
"Bhaga_1" 4384245 0.343105430162194
"Bhaga_1" 4384357 0.606095131153411
"Bhaga_1" 4384523 0.195669532245224
"Bhaga_1" 4384775 0.405198234162895
"Bhaga_1" 4385626 0.192916455700854
"Bhaga_1" 4385771 0.982851313244594
"Bhaga_1" 4385987 0.548383798023615
"Bhaga_1" 4386876 0.094349543357854
"Bhaga_1" 4386941 0.651926832249759
"Bhaga_1" 4387077 0.685221262816206
"Bhaga_1" 4387341 0.38049053297209
"Bhaga_1" 4387473 0.569440099297005
"Bhaga_1" 4388632 0.669686436049075
"Bhaga_1" 4389704 0.338552394483419
"Bhaga_1" 4391470 0.597241537428686
"Bhaga_1" 4391591 0.278954518540593
"Bhaga_1" 4391866 0.918810913170391
"Bhaga_1" 4392036 0.501561852125643
"Bhaga_1" 4392562 0.949418963002712
"Bhaga_1" 4393927 0.340811195533369
"Bhaga_1" 4393964 0.481594019010179
"Bhaga_1" 4394209 0.239843074994604
"Bhaga_1" 4394236 0.666634933493694
"Bhaga_1" 4394251 0.910538867144217
"Bhaga_1" 4394477 0.963558185649239
"Bhaga_1" 4394580 0.468260582257808
"Bhaga_1" 4394660 0.867185697218569
"Bhaga_1" 4394942 0.712272041647273
"Bhaga_1" 4395024 0.973934653937828
"Bhaga_1" 4395786 0.260292351147672
"Bhaga_1" 4396563 0.548370615877288
"Bhaga_1" 4396583 2.52988623137707e-10
"Bhaga_1" 4396623 0.426455137056554
"Bhaga_1" 4397170 0.0769450287771722
"Bhaga_1" 4397275 0.650077184161575
"Bhaga_1" 4397278 0.107180994747689
"Bhaga_1" 4397346 0.0602339877550526
"Bhaga_1" 4397358 0.00183210705218397
"Bhaga_1" 4397375 0.259692893514518
"Bhaga_1" 4397403 0.613116684101021
"Bhaga_1" 4397411 0.750543000949567
"Bhaga_1" 4397425 0.741324030670751
"Bhaga_1" 4398747 0.08760881724976
"Bhaga_1" 4399140 0.848437553645004
"Bhaga_1" 4399392 0.723994379413984
"Bhaga_1" 4399760 0.626079638489267
"Bhaga_1" 4401532 0.0265495086190395
"Bhaga_1" 4402726 0.205899661012136
"Bhaga_1" 4402858 0.879604546397247
"Bhaga_1" 4403497 0.914810611978547
"Bhaga_1" 4405087 0.772224906154271
"Bhaga_1" 4406881 0.0178343609918398
"Bhaga_1" 4407676 0.00033612158108484
"Bhaga_1" 4407937 0.786246018331379
"Bhaga_1" 4408282 0.650055823809114
"Bhaga_1" 4408287 0.760817512875068
"Bhaga_1" 4408498 0.626860420588876
"Bhaga_1" 4409137 0.9834950475015
"Bhaga_1" 4409300 0.422309478176891
"Bhaga_1" 4409611 0.0038999871454699
"Bhaga_1" 4409698 0.458762143150969
"Bhaga_1" 4409794 0.345183902646511
"Bhaga_1" 4409804 0.248934938586532
"Bhaga_1" 4410009 0.247516753797574
"Bhaga_1" 4410280 0.00163004366917368
"Bhaga_1" 4410359 0.599267882629804
"Bhaga_1" 4410375 0.415762754459833
"Bhaga_1" 4410379 0.173767946877644
"Bhaga_1" 4410429 0.517137402989375
"Bhaga_1" 4410499 0.753690673224169
"Bhaga_1" 4410506 0.00410497065168251
"Bhaga_1" 4410689 0.585018568756612
"Bhaga_1" 4410746 0.800292848488513
"Bhaga_1" 4410761 0.771862609991474
"Bhaga_1" 4410789 0.271212046461186
"Bhaga_1" 4410898 0.928453611745724
"Bhaga_1" 4410917 0.516634463018802
"Bhaga_1" 4410973 0.610120618850748
"Bhaga_1" 4410990 0.619483088793174
"Bhaga_1" 4410998 0.198662818036997
"Bhaga_1" 4411055 0.0036418115553463
"Bhaga_1" 4411089 0.0789899197202995
"Bhaga_1" 4411116 0.0970156686110902
"Bhaga_1" 4411196 0.00591711185672208
"Bhaga_1" 4411281 0.691025120720816
"Bhaga_1" 4411494 0.724963163772596
"Bhaga_1" 4411537 0.295698582824467
"Bhaga_1" 4411693 0.809538804264219
"Bhaga_1" 4411916 0.519949401813471
"Bhaga_1" 4411966 7.97318113057519e-05
"Bhaga_1" 4411979 0.670299015268042
"Bhaga_1" 4412128 0.00553967840334911
"Bhaga_1" 4412187 0.179881936219252
"Bhaga_1" 4412232 0.0015196672157649
"Bhaga_1" 4412261 0.747509063223812
"Bhaga_1" 4412274 0.0942813998831135
"Bhaga_1" 4412377 0.154609697853936
"Bhaga_1" 4412503 0.926359141485461
"Bhaga_1" 4412726 0.633952873026746
"Bhaga_1" 4413029 0.769663417580685
"Bhaga_1" 4413031 0.000762459061852941
"Bhaga_1" 4413155 0.100407717205818
"Bhaga_1" 4413187 0.000322147079812801
"Bhaga_1" 4413234 0.499406922291988
"Bhaga_1" 4413317 0.00119653189355294
"Bhaga_1" 4413324 0.821411746988831
"Bhaga_1" 4413394 0.818617318100585
"Bhaga_1" 4413418 0.664713811495081
"Bhaga_1" 4413443 0.793797261428523
"Bhaga_1" 4413450 9.28769068765117e-05
"Bhaga_1" 4413451 0.998253304972416
"Bhaga_1" 4413557 0.862420524946498
"Bhaga_1" 4413645 0.844068472768731
"Bhaga_1" 4413672 0.704929131296741
"Bhaga_1" 4413968 0.476946432751764
"Bhaga_1" 4413996 0.415442628376632
"Bhaga_1" 4414014 3.96648854326871e-06
"Bhaga_1" 4414351 0.348932105033363
"Bhaga_1" 4414385 0.0139551163630951
"Bhaga_1" 4414602 0.402309850882736
"Bhaga_1" 4414990 0.000863044851119652
"Bhaga_1" 4415285 2.58989825057015e-08
"Bhaga_1" 4415848 0.263060814809273
"Bhaga_1" 4415898 0.67935712516254
"Bhaga_1" 4416313 0.699489792217271
"Bhaga_1" 4416628 0.872893514391222
"Bhaga_1" 4417496 0.817638321216959
"Bhaga_1" 4417509 0.135047404488206
"Bhaga_1" 4418365 0.649166954416402
"Bhaga_1" 4418615 0.0171590319285223
"Bhaga_1" 4418783 0.178796706077134
"Bhaga_1" 4418862 0.449103729452681
"Bhaga_1" 4419053 0.504916792993623
"Bhaga_1" 4419170 0.605341353309946
"Bhaga_1" 4425107 0.31423613175005
"Bhaga_1" 4425361 0.415434131438714
"Bhaga_1" 4425461 0.222928355721972
"Bhaga_1" 4426285 0.173998837248142
"Bhaga_1" 4426457 0.885754994896673
"Bhaga_1" 4426656 0.69946964781495
"Bhaga_1" 4426730 0.376228212012995
"Bhaga_1" 4428981 0.761497599218517
"Bhaga_1" 4429014 0.306461690278307
"Bhaga_1" 4429090 0.40441034351186
"Bhaga_1" 4429322 0.815957685706584
"Bhaga_1" 4429428 0.64197312315597
"Bhaga_1" 4429801 0.454612577032222
"Bhaga_1" 4429850 0.175078045145776
"Bhaga_1" 4430051 0.442168251135083
"Bhaga_1" 4430666 0.137348646130521
"Bhaga_1" 4431037 0.150633875301561
"Bhaga_1" 4431204 0.00763420727775955
"Bhaga_1" 4431218 0.666536038353384
"Bhaga_1" 4431387 0.765687654807052
"Bhaga_1" 4431525 0.877367849787066
"Bhaga_1" 4431576 0.919001595984335
"Bhaga_1" 4431740 0.335592874938998
"Bhaga_1" 4431792 0.0502030831023836
"Bhaga_1" 4431795 0.797211275876136
"Bhaga_1" 4431809 0.0976996625523663
"Bhaga_1" 4431912 0.783794795727496
"Bhaga_1" 4432187 0.913714882199874
"Bhaga_1" 4452069 0.15665077903788
"Bhaga_1" 4452130 0.608453280596186
"Bhaga_1" 4452168 0.483831668163698
"Bhaga_1" 4452235 0.717371316474601
"Bhaga_1" 4452243 0.694114222441382
"Bhaga_1" 4452325 0.073089536191045
"Bhaga_1" 4452340 0.678119450398077
"Bhaga_1" 4456464 0.843403798185052
"Bhaga_1" 4456573 0.975933957885717
"Bhaga_1" 4456638 0.216554272112063
"Bhaga_1" 4456968 0.814605148559342
"Bhaga_1" 4457021 0.0496516940774307
"Bhaga_1" 4457067 0.644480892285082
"Bhaga_1" 4457139 0.30930062605898
"Bhaga_1" 4457154 0.449775151177786
"Bhaga_1" 4457245 0.185082166868617
"Bhaga_1" 4457419 0.761686021402938
"Bhaga_1" 4457441 0.37740777603252
"Bhaga_1" 4457477 0.970347625231731
"Bhaga_1" 4457478 0.91212895434959
"Bhaga_1" 4457514 0.00911603606907872
"Bhaga_1" 4457598 0.51044026181776
"Bhaga_1" 4457603 0.972689225868623
"Bhaga_1" 4457798 0.677679637468683
"Bhaga_1" 4457985 0.355789725880157
"Bhaga_1" 4458081 0.439531744651166
"Bhaga_1" 4458133 0.0127177689904023
"Bhaga_1" 4458219 0.558368277860714
"Bhaga_1" 4458222 0.0892541258980704
"Bhaga_1" 4458231 0.771766132191004
"Bhaga_1" 4458318 0.144747077289572
"Bhaga_1" 4458334 0.549874387845647
"Bhaga_1" 4458431 0.402556504918634
"Bhaga_1" 4458512 0.624109833069545
"Bhaga_1" 4458774 0.00475254676010764
"Bhaga_1" 4458902 0.0618018519942139
"Bhaga_1" 4458966 0.000242667349685718
"Bhaga_1" 4459023 0.679480306216609
"Bhaga_1" 4459340 0.0284561565336304
"Bhaga_1" 4459532 0.0103849240847391
"Bhaga_1" 4459774 0.112284080925348
"Bhaga_1" 4459825 0.169037106416628
"Bhaga_1" 4459989 0.905058847984585
"Bhaga_1" 4460036 3.33449387184056e-10
"Bhaga_1" 4460056 0.58242159084361
"Bhaga_1" 4460157 0.235454065848354
"Bhaga_1" 4460196 0.0117734476802194
"Bhaga_1" 4460359 0.000539203877412131
"Bhaga_1" 4460437 0.853243781898494
"Bhaga_1" 4460480 0.264631311652196
"Bhaga_1" 4460565 0.614435964777435
"Bhaga_1" 4460598 3.16609996388845e-10
"Bhaga_1" 4460979 0.436924703795557
"Bhaga_1" 4461254 0.340774221910444
"Bhaga_1" 4461359 0.95581544244352
"Bhaga_1" 4461437 0.408504761641285
"Bhaga_1" 4461534 0.670634224958268
"Bhaga_1" 4461597 0.667089026427452
"Bhaga_1" 4461917 0.452750743218395
"Bhaga_1" 4461974 0.000699874868183764
"Bhaga_1" 4462016 0.927106000089643
"Bhaga_1" 4462526 0.00810756870990134
"Bhaga_1" 4462527 0.939771853702942
"Bhaga_1" 4462585 0.929282597760548
"Bhaga_1" 4462750 0.888913420081954
"Bhaga_1" 4462768 0.127928547674619
"Bhaga_1" 4463108 0.467478356813802
"Bhaga_1" 4463264 0.0152626740875277
"Bhaga_1" 4463418 0.382183129250531
"Bhaga_1" 4463477 0.200365257079692
"Bhaga_1" 4463503 0.856850828670502
"Bhaga_1" 4463505 0.00100504370942511
"Bhaga_1" 4463564 0.0560220480232665
"Bhaga_1" 4463795 0.911129605947592
"Bhaga_1" 4463804 0.0365299526410293
"Bhaga_1" 4463856 0.780145233540899
"Bhaga_1" 4463932 0.0121028015175322
"Bhaga_1" 4464035 0.00212503680103112
"Bhaga_1" 4464840 0.301467546597251
"Bhaga_1" 4464846 0.660071097964555
"Bhaga_1" 4464967 0.591340983052343
"Bhaga_1" 4465027 0.000368452053822681
"Bhaga_1" 4465041 0.000165503316554262
"Bhaga_1" 4465071 0.33156159530957
"Bhaga_1" 4465186 0.820137773139125
"Bhaga_1" 4465280 0.175290547822363
"Bhaga_1" 4466092 0.775207450749731
"Bhaga_1" 4466588 0.00102329710596246
"Bhaga_1" 4466668 0.0871967665412232
"Bhaga_1" 4466712 0.447991136000106
"Bhaga_1" 4466734 0.995489971639597
"Bhaga_1" 4466819 0.0691321720147228
"Bhaga_1" 4468731 0.0191096778941628
"Bhaga_1" 4469267 3.0275310029305e-07
"Bhaga_1" 4485951 0.950717585252545
"Bhaga_1" 4486044 0.778276750757475
"Bhaga_1" 4488319 0.0711279581238087
"Bhaga_1" 4488348 0.763597418632459
"Bhaga_1" 4488416 0.619136926463853
"Bhaga_1" 4488429 0.92963801332958
"Bhaga_1" 4488517 0.690400807426655
"Bhaga_1" 4488664 0.498487017775186
"Bhaga_1" 4488780 0.916417130910264
"Bhaga_1" 4488993 0.0661911779712393
"Bhaga_1" 4488997 0.563091692255542
"Bhaga_1" 4489075 0.384130212991356
"Bhaga_1" 4489202 0.813508357622035
"Bhaga_1" 4489264 0.265194599708904
"Bhaga_1" 4489365 0.000187773050286293
"Bhaga_1" 4489379 0.290075022912708
"Bhaga_1" 4490673 0.842144415555535
"Bhaga_1" 4490680 0.00110862003579698
"Bhaga_1" 4490760 0.141615833410392
"Bhaga_1" 4490793 0.63665304599551
"Bhaga_1" 4500073 0.579312171809463
"Bhaga_1" 4500091 0.896674275301387
"Bhaga_1" 4500094 0.736505067741179
"Bhaga_1" 4500123 0.516766370278094
"Bhaga_1" 4500226 0.319798953387701
"Bhaga_1" 4500240 0.918763905617763
"Bhaga_1" 4500561 0.673438307465316
"Bhaga_1" 4500610 0.50047080024528
"Bhaga_1" 4500628 0.113260318201165
"Bhaga_1" 4500686 0.779899507449092
"Bhaga_1" 4500820 0.0239140382689787
"Bhaga_1" 4500826 0.589234855670554
"Bhaga_1" 4500912 0.265291125011583
"Bhaga_1" 4501054 0.000903383190367699
"Bhaga_1" 4501556 0.421417778614621
"Bhaga_1" 4501825 0.837159246083577
"Bhaga_1" 4502153 0.409281257284237
"Bhaga_1" 4502974 0.394457309869362
"Bhaga_1" 4503361 0.758019054250552
"Bhaga_1" 4503362 0.866256780067156
"Bhaga_1" 4503580 0.723559728868711
"Bhaga_1" 4504179 0.946700270321858
"Bhaga_1" 4504243 0.553316591816948
"Bhaga_1" 4505612 0.256971363428008
"Bhaga_1" 4505813 0.967519848237225
"Bhaga_1" 4506417 0.780535214613583
"Bhaga_1" 4506539 0.431370344024404
"Bhaga_1" 4507198 0.844360693851676
"Bhaga_1" 4507698 0.0737371967324991
"Bhaga_1" 4507723 0.233034083368263
"Bhaga_1" 4507863 0.501067694300466
"Bhaga_1" 4508030 0.818716290372857
"Bhaga_1" 4508209 0.00014980048717592
"Bhaga_1" 4508363 4.03983086491361e-06
"Bhaga_1" 4508567 0.598751555932075
"Bhaga_1" 4508649 0.666183659171732
"Bhaga_1" 4509197 0.151411459240727
"Bhaga_1" 4509285 0.944038584415924
"Bhaga_1" 4509342 0.267666225258168
"Bhaga_1" 4509437 0.963096900792767
"Bhaga_1" 4509746 0.182208848770521
"Bhaga_1" 4509841 0.568853709046324
"Bhaga_1" 4509843 0.946386584059366
"Bhaga_1" 4509988 0.872382223019436
"Bhaga_1" 4510169 0.0541139739447854
"Bhaga_1" 4510211 0.758370923693122
"Bhaga_1" 4510225 0.934563361668737
"Bhaga_1" 4510512 0.922085545660694
"Bhaga_1" 4510710 0.97172729839222
"Bhaga_1" 4510758 0.0443949329138976
"Bhaga_1" 4510860 0.157201404920754
"Bhaga_1" 4511040 1.03147225241317e-07
"Bhaga_1" 4511074 0.748230407406131
"Bhaga_1" 4511408 0.25740954547222
"Bhaga_1" 4511568 0.967103211865973
"Bhaga_1" 4512787 0.474524545904334
"Bhaga_1" 4512809 0.344488715858794
"Bhaga_1" 4512892 0.21029486339895
"Bhaga_1" 4513136 0.513362379812564
"Bhaga_1" 4515781 0.536771046230386
"Bhaga_1" 4515900 0.46131437898918
"Bhaga_1" 4517863 0.679436829573093
"Bhaga_1" 4517875 0.00758630552884749
"Bhaga_1" 4517934 0.679839029190927
"Bhaga_1" 4525074 0.987170453435346
"Bhaga_1" 4525126 0.000732336742553469
"Bhaga_1" 4525318 0.0836223196688838
"Bhaga_1" 4525388 0.736827628148358
"Bhaga_1" 4525644 0.194068581963638
"Bhaga_1" 4525826 0.112659199867476
"Bhaga_1" 4525979 0.00576300545674127
"Bhaga_1" 4526049 0.805112881689247
"Bhaga_1" 4526226 0.899706462998479
"Bhaga_1" 4526395 0.00251280833353833
"Bhaga_1" 4527518 0.0623678169809502
"Bhaga_1" 4527537 0.398037425915653
"Bhaga_1" 4527538 0.928868537255946
"Bhaga_1" 4527687 0.83272659980436
"Bhaga_1" 4529280 0.404655676596902
"Bhaga_1" 4531881 0.455466330515983
"Bhaga_1" 4532004 0.44952756306421
"Bhaga_1" 4532011 0.0187068367087306
"Bhaga_1" 4532088 0.0804603228366183
"Bhaga_1" 4532120 0.011224584908133
"Bhaga_1" 4532124 0.00568193041201123
"Bhaga_1" 4532155 0.00187582790518124
"Bhaga_1" 4546908 0.680111743378852
"Bhaga_1" 4547969 0.713043587790751
"Bhaga_1" 4547996 0.88978488763783
"Bhaga_1" 4548286 0.358494801929904
"Bhaga_1" 4548346 0.330720630986452
"Bhaga_1" 4548618 0.376356271661706
"Bhaga_1" 4548661 0.146076744290955
"Bhaga_1" 4557458 0.435462574747669
"Bhaga_1" 4557702 0.769058632783583
"Bhaga_1" 4557866 0.729560891012265
"Bhaga_1" 4557905 0.228034806240984
"Bhaga_1" 4558225 0.686389291432396
"Bhaga_1" 4559922 0.762729193464096
"Bhaga_1" 4559959 0.291262099630823
"Bhaga_1" 4560032 0.281381553867285
"Bhaga_1" 4560558 0.236131139984311
"Bhaga_1" 4560636 0.722061841837584
"Bhaga_1" 4560651 0.766965653000631
"Bhaga_1" 4561166 0.65346018133472
"Bhaga_1" 4561232 0.672376206021735
"Bhaga_1" 4561251 0.0979477447268311
"Bhaga_1" 4561253 0.0245290337586241
"Bhaga_1" 4561258 0.51126199775631
"Bhaga_1" 4561296 0.81823490872885
"Bhaga_1" 4561411 0.677388299259195
"Bhaga_1" 4566910 0.734596760908057
"Bhaga_1" 4566927 0.0613891752536933
"Bhaga_1" 4567437 0.890653556774022
"Bhaga_1" 4567472 0.744381746727334
"Bhaga_1" 4567716 0.628349533148822
"Bhaga_1" 4567869 0.764043430597878
"Bhaga_1" 4568471 0.578194319662301
"Bhaga_1" 4568580 0.0637457638360829
"Bhaga_1" 4568639 0.0730301701177285
"Bhaga_1" 4569140 0.787811576759468
"Bhaga_1" 4569380 0.689619117945758
"Bhaga_1" 4569458 0.321146138179705
"Bhaga_1" 4569644 0.555467722005
"Bhaga_1" 4569678 0.877935219656202
"Bhaga_1" 4569816 0.712027826119855
"Bhaga_1" 4569839 0.184971511177889
"Bhaga_1" 4569903 0.542747167395064
"Bhaga_1" 4570750 0.214967844761134
"Bhaga_1" 4570837 0.0326828222560724
"Bhaga_1" 4571006 0.620586662263489
"Bhaga_1" 4571013 0.365880597445686
"Bhaga_1" 4604322 0.090928958525396
"Bhaga_1" 4604368 0.997507052961381
"Bhaga_1" 4604519 0.24312441425228
"Bhaga_1" 4604723 0.572690164482049
"Bhaga_1" 4605499 0.861447876452811
"Bhaga_1" 4605578 0.540084026816067
"Bhaga_1" 4606420 0.0982893647652974
"Bhaga_1" 4606422 0.999494985837374
"Bhaga_1" 4608974 0.0189651235444962
"Bhaga_1" 4608979 0.247563261240021
"Bhaga_1" 4609580 0.419574305918093
"Bhaga_1" 4611797 0.931972290365444
"Bhaga_1" 4611928 0.298514570236754
"Bhaga_1" 4612055 0.67431320293658
"Bhaga_1" 4612722 0.803680718789632
"Bhaga_1" 4613735 0.102076611384409
"Bhaga_1" 4614219 0.438646148255077
"Bhaga_1" 4616024 0.265829883023278
"Bhaga_1" 4616115 0.892446027955671
"Bhaga_1" 4622197 0.699789236217088
"Bhaga_1" 4622314 0.298716887901442
"Bhaga_1" 4622414 0.21913647912817
"Bhaga_1" 4623203 0.975967088657206
"Bhaga_1" 4623299 0.33874525403706
"Bhaga_1" 4623417 0.176506280510826
"Bhaga_1" 4624181 0.190652433445594
"Bhaga_1" 4624263 0.78044411919811
"Bhaga_1" 4624585 0.985166517573327
"Bhaga_1" 4624726 0.407169171940009
"Bhaga_1" 4625574 0.821330006185915
"Bhaga_1" 4625621 0.464630748779276
"Bhaga_1" 4625776 0.112256126514822
"Bhaga_1" 4625849 0.893541915430096
"Bhaga_1" 4632076 0.0196021742558917
"Bhaga_1" 4632122 0.585284597411862
"Bhaga_1" 4632141 0.000286322475583269
"Bhaga_1" 4632143 0.631893333481309
"Bhaga_1" 4632164 0.22452554445839
"Bhaga_1" 4632167 0.904240435873715
"Bhaga_1" 4632563 0.278747057440447
"Bhaga_1" 4632985 0.00780013869795996
"Bhaga_1" 4633044 0.717406426012716
"Bhaga_1" 4633208 0.822331223955271
"Bhaga_1" 4633255 0.623876260709294
"Bhaga_1" 4633296 0.593537824629107
"Bhaga_1" 4633371 0.748478713242745
"Bhaga_1" 4634078 0.377610272947169
"Bhaga_1" 4634210 0.95411341775255
"Bhaga_1" 4634340 0.0214370056995666
"Bhaga_1" 4634452 0.734675930601122
"Bhaga_1" 4634454 0.637851733092969
"Bhaga_1" 4634470 0.533386246336008
"Bhaga_1" 4634563 0.000487334547800805
"Bhaga_1" 4635091 0.577237934003771
"Bhaga_1" 4635472 0.0135374226289608
"Bhaga_1" 4635572 0.69916384515097
"Bhaga_1" 4635608 0.294176628074719
"Bhaga_1" 4635754 0.307955251486208
"Bhaga_1" 4635902 0.275144353453978
"Bhaga_1" 4635940 0.84717659009129
"Bhaga_1" 4636100 0.849608795848454
"Bhaga_1" 4636279 0.453676278646191
"Bhaga_1" 4636680 0.000132885681448284
"Bhaga_1" 4636859 0.0739547897574099
"Bhaga_1" 4636863 0.594896258859859
"Bhaga_1" 4637541 0.600940237849237
"Bhaga_1" 4637629 0.00510807926507107
"Bhaga_1" 4637632 0.715691377911253
"Bhaga_1" 4638078 0.31023349485371
"Bhaga_1" 4639001 0.697052029841578
"Bhaga_1" 4639162 0.0141217602007403
"Bhaga_1" 4639682 0.595042715488629
"Bhaga_1" 4639857 0.898013577211505
"Bhaga_1" 4640469 0.665674996772118
"Bhaga_1" 4640517 0.866156604203313
"Bhaga_1" 4640582 0.0510544888018896
"Bhaga_1" 4640861 0.0127567740876503
"Bhaga_1" 4640967 0.465742926084071
"Bhaga_1" 4641856 0.117640646363301
"Bhaga_1" 4642003 0.0288115068149097
"Bhaga_1" 4642064 0.0240390498291987
"Bhaga_1" 4642115 0.335952276535164
"Bhaga_1" 4647114 0.303049387522717
"Bhaga_1" 4647424 0.865366943682014
"Bhaga_1" 4647480 0.678313147674603
"Bhaga_1" 4647499 0.859136131800313
"Bhaga_1" 4647555 0.410495101712601
"Bhaga_1" 4647623 0.946847519691229
"Bhaga_1" 4647635 0.417577894677855
"Bhaga_1" 4647843 0.257746321222147
"Bhaga_1" 4647866 0.493052077585131
"Bhaga_1" 4647977 0.590645954169183
"Bhaga_1" 4648635 0.767429249375287
"Bhaga_1" 4648687 0.753166714147931
"Bhaga_1" 4648695 0.0764714104795699
"Bhaga_1" 4648726 0.0037562851007239
"Bhaga_1" 4648813 0.989537167766702
"Bhaga_1" 4649033 0.667763646918727
"Bhaga_1" 4649050 0.862100820186811
"Bhaga_1" 4649059 0.582403781235715
"Bhaga_1" 4649070 0.812880002522227
"Bhaga_1" 4649681 0.164279762184761
"Bhaga_1" 4649874 0.995667072215836
"Bhaga_1" 4649882 0.620168686748614
"Bhaga_1" 4650520 0.620495901419113
"Bhaga_1" 4650544 0.316749795928197
"Bhaga_1" 4650575 0.239241896211181
"Bhaga_1" 4650879 0.135131383037264
"Bhaga_1" 4652101 0.994925259770609
"Bhaga_1" 4652471 0.995561095946629
"Bhaga_1" 4652776 0.871833983131916
"Bhaga_1" 4653185 0.956255730770603
"Bhaga_1" 4653711 0.549135438973613
"Bhaga_1" 4653910 0.0505506652883407
"Bhaga_1" 4653953 0.666611557755763
"Bhaga_1" 4654309 0.350907794730133
"Bhaga_1" 4654607 0.5816738063298
"Bhaga_1" 4655235 0.761543761346251
"Bhaga_1" 4655371 0.216372737745203
"Bhaga_1" 4655729 0.667124999399672
"Bhaga_1" 4656371 0.019420940676174
"Bhaga_1" 4656963 0.486659489598794
"Bhaga_1" 4657009 0.0832695161306066
"Bhaga_1" 4657374 0.756350710361984
"Bhaga_1" 4657420 0.0328515044191448
"Bhaga_1" 4657624 0.588335602972955
"Bhaga_1" 4657712 0.0560570210624813
"Bhaga_1" 4657726 0.908223153111478
"Bhaga_1" 4657779 0.990853243745249
"Bhaga_1" 4657782 0.835012734945922
"Bhaga_1" 4657861 0.564167155861572
"Bhaga_1" 4658063 0.95446117306882
"Bhaga_1" 4658104 0.526880089709454
"Bhaga_1" 4658313 0.566066654490708
"Bhaga_1" 4658418 0.964803547713322
"Bhaga_1" 4658430 0.701922404570493
"Bhaga_1" 4658538 0.0156591986171546
"Bhaga_1" 4658551 0.56432505163054
"Bhaga_1" 4658578 0.274490624092813
"Bhaga_1" 4658624 0.212717372225478
"Bhaga_1" 4659924 0.420677680044377
"Bhaga_1" 4659977 0.242846985280133
"Bhaga_1" 4660085 0.822098446205688
"Bhaga_1" 4660092 0.703366926271185
"Bhaga_1" 4660233 0.248901952157276
"Bhaga_1" 4660476 0.66863475402384
"Bhaga_1" 4660602 0.669925135672743
"Bhaga_1" 4660999 0.3719041025267
"Bhaga_1" 4661681 0.241947375968042
"Bhaga_1" 4662346 0.735357837992837
"Bhaga_1" 4663192 0.529838956541268
"Bhaga_1" 4663538 0.572795341743952
"Bhaga_1" 4664293 0.49626946650779
"Bhaga_1" 4664315 0.318263589503193
"Bhaga_1" 4665074 0.528789166252609
"Bhaga_1" 4665133 0.778460696935027
"Bhaga_1" 4665177 0.309946487256885
"Bhaga_1" 4665202 0.960776476676614
"Bhaga_1" 4665643 0.440447669684603
"Bhaga_1" 4669055 0.855848352309347
"Bhaga_1" 4669531 0.839088568050752
"Bhaga_1" 4669641 0.553440727671953
"Bhaga_1" 4669727 0.175945001849874
"Bhaga_1" 4669778 0.489928285852288
"Bhaga_1" 4670007 0.400822126949591
"Bhaga_1" 4670119 0.25470312366219
"Bhaga_1" 4670936 0.544815530743071
"Bhaga_1" 4671104 0.0548031497142845
"Bhaga_1" 4671478 0.989330024499921
"Bhaga_1" 4671774 0.98377130325805
"Bhaga_1" 4673567 0.0519865985424353
"Bhaga_1" 4673674 0.791163374425795
"Bhaga_1" 4673718 0.280354047198935
"Bhaga_1" 4673737 0.57323634456654
"Bhaga_1" 4673819 0.521690510142378
"Bhaga_1" 4674213 0.426038931365553
"Bhaga_1" 4674245 0.0919521294404116
"Bhaga_1" 4674502 0.601007347966406
"Bhaga_1" 4674932 0.213030683215066
"Bhaga_1" 4675024 0.163504870628971
"Bhaga_1" 4675053 0.313303055207123
"Bhaga_1" 4675145 0.706086442855444
"Bhaga_1" 4675262 0.00607515122741666
"Bhaga_1" 4675603 0.697976805060355
"Bhaga_1" 4675613 0.233848003595076
"Bhaga_1" 4676001 0.770851660328475
"Bhaga_1" 4676291 0.10758311646302
"Bhaga_1" 4676378 0.115352735254233
"Bhaga_1" 4676454 0.56629928615957
"Bhaga_1" 4676833 0.351724348931191
"Bhaga_1" 4676903 0.372931320960892
"Bhaga_1" 4676932 0.171192952478288
"Bhaga_1" 4677182 0.0082251346370115
"Bhaga_1" 4677236 0.307921226851548
"Bhaga_1" 4677494 0.0836422007725673
"Bhaga_1" 4677597 0.669441465845142
"Bhaga_1" 4677869 0.674679001937631
"Bhaga_1" 4678206 0.298672048253189
"Bhaga_1" 4678262 0.983495442010281
"Bhaga_1" 4678425 0.689225665300508
"Bhaga_1" 4678680 0.156141309808242
"Bhaga_1" 4678731 0.59789460748944
"Bhaga_1" 4679049 0.98128744238803
"Bhaga_1" 4680442 0.0131818987486476
"Bhaga_1" 4680522 0.851181630155796
"Bhaga_1" 4680734 0.28627236138985
"Bhaga_1" 4681549 0.327790273745475
"Bhaga_1" 4681608 0.411519536423653
"Bhaga_1" 4681620 0.0002053869306382
"Bhaga_1" 4681971 0.0260728201090914
"Bhaga_1" 4682216 0.867810266176903
"Bhaga_1" 4682630 0.063807703000618
"Bhaga_1" 4682690 0.294096970385842
"Bhaga_1" 4683345 0.669479289831312
"Bhaga_1" 4683488 0.181371509438478
"Bhaga_1" 4683523 0.0245250986904018
"Bhaga_1" 4683550 0.367108251706055
"Bhaga_1" 4684684 0.0266474355470373
"Bhaga_1" 4685393 0.2614547513353
"Bhaga_1" 4685689 0.97169939846872
"Bhaga_1" 4685724 0.985337445874647
"Bhaga_1" 4685747 0.709611229339303
"Bhaga_1" 4686642 0.999323925783638
"Bhaga_1" 4686769 0.902964930833703
"Bhaga_1" 4686862 0.00124541755799763
"Bhaga_1" 4687206 0.992876404836907
"Bhaga_1" 4687215 0.360799385097593
"Bhaga_1" 4687651 0.807148882384504
"Bhaga_1" 4687789 0.521372407793987
"Bhaga_1" 4687950 0.979188160747854
"Bhaga_1" 4688416 0.943867360026781
"Bhaga_1" 4688427 0.542297257786582
"Bhaga_1" 4688464 0.381397788383743
"Bhaga_1" 4688490 0.490341894170595
"Bhaga_1" 4688514 0.19316593762424
"Bhaga_1" 4688921 0.000145409441574919
"Bhaga_1" 4689006 0.408781730283395
"Bhaga_1" 4689533 0.901842106014443
"Bhaga_1" 4689761 0.834053332955217
"Bhaga_1" 4690002 0.997671104337739
"Bhaga_1" 4690099 0.263245430720622
"Bhaga_1" 4690154 0.398065725884265
"Bhaga_1" 4690226 0.991496845066685
"Bhaga_1" 4691051 0.781177712540226
"Bhaga_1" 4691061 0.0702113462133687
"Bhaga_1" 4691129 0.991625554171204
"Bhaga_1" 4691199 0.395711326916192
"Bhaga_1" 4691385 0.259269770104132
"Bhaga_1" 4691648 0.280019267234803
"Bhaga_1" 4692368 0.616241899531668
"Bhaga_1" 4692388 0.63756565676559
"Bhaga_1" 4692686 0.00770387737165952
"Bhaga_1" 4692952 0.377506008749084
"Bhaga_1" 4693047 0.883452263328985
"Bhaga_1" 4693191 0.0346803207717899
"Bhaga_1" 4693277 0.978111011229359
"Bhaga_1" 4693495 0.927106982453014
"Bhaga_1" 4693617 0.76040691306601
"Bhaga_1" 4693736 0.6511758494182
"Bhaga_1" 4693744 0.112768561672929
"Bhaga_1" 4693798 0.188320823545523
"Bhaga_1" 4693859 0.890160089631454
"Bhaga_1" 4694174 0.990201313222286
"Bhaga_1" 4694198 0.370685653125828
"Bhaga_1" 4694377 0.486510801342309
"Bhaga_1" 4694515 0.626087523083666
"Bhaga_1" 4694592 0.868259773423306
"Bhaga_1" 4694914 0.00718231277555893
"Bhaga_1" 4694986 0.395497458589373
"Bhaga_1" 4695091 0.793685721196375
"Bhaga_1" 4695124 0.910617681749929
"Bhaga_1" 4695339 0.0894312091979743
"Bhaga_1" 4695512 0.330062113983081
"Bhaga_1" 4695649 0.826714572390583
"Bhaga_1" 4695712 0.547204616159995
"Bhaga_1" 4695912 0.310272404657395
"Bhaga_1" 4696167 0.0223119290333501
"Bhaga_1" 4696277 0.61959994852993
"Bhaga_1" 4696282 0.779608269866531
"Bhaga_1" 4696294 0.963491470546355
"Bhaga_1" 4696507 0.140737010895001
"Bhaga_1" 4696665 0.922640071541342
"Bhaga_1" 4696968 0.00449095912744722
"Bhaga_1" 4697189 0.28674975912918
"Bhaga_1" 4697274 0.861831663783536
"Bhaga_1" 4697478 0.537703164843002
"Bhaga_1" 4697539 0.636014369815596
"Bhaga_1" 4697563 0.282724508285157
"Bhaga_1" 4697565 1.82866234505526e-07
"Bhaga_1" 4697626 0.701749134192937
"Bhaga_1" 4697649 0.696831650279178
"Bhaga_1" 4697668 0.576543923436919
"Bhaga_1" 4697724 0.896380822471832
"Bhaga_1" 4697752 0.292191224108641
"Bhaga_1" 4697753 0.974982945184456
"Bhaga_1" 4697767 0.854877152245531
"Bhaga_1" 4697853 0.705535257145319
"Bhaga_1" 4697868 0.0426223126183038
"Bhaga_1" 4698317 0.649437388395842
"Bhaga_1" 4698564 0.700960904046904
"Bhaga_1" 4698634 0.711713614879696
"Bhaga_1" 4698645 0.938266846840389
"Bhaga_1" 4698770 0.428272965971593
"Bhaga_1" 4699389 0.0745463220415554
"Bhaga_1" 4699529 0.234716033975152
"Bhaga_1" 4699615 0.658181698672282
"Bhaga_1" 4699860 0.289070005685916
"Bhaga_1" 4699933 0.525896216340619
"Bhaga_1" 4700363 0.302886893933324
"Bhaga_1" 4701165 0.318194650813912
"Bhaga_1" 4701201 0.194382900261565
"Bhaga_1" 4701557 0.766947715101003
"Bhaga_1" 4701668 0.326536531885333
"Bhaga_1" 4701730 0.195857508358521
"Bhaga_1" 4701879 0.0537966860695525
"Bhaga_1" 4701912 0.545225400732876
"Bhaga_1" 4702268 0.131028966601354
"Bhaga_1" 4702661 0.000687821194895739
"Bhaga_1" 4702723 0.677831659153814
"Bhaga_1" 4702778 0.837631583884804
"Bhaga_1" 4702966 0.877851377541527
"Bhaga_1" 4703063 0.182208848770521
"Bhaga_1" 4703190 0.00502842829835799
"Bhaga_1" 4703373 0.83955631145498
"Bhaga_1" 4703579 0.146860420044581
"Bhaga_1" 4703978 0.0568342563227205
"Bhaga_1" 4704027 0.724195516509705
"Bhaga_1" 4704128 0.283068132498643
"Bhaga_1" 4704463 0.824288327537378
"Bhaga_1" 4705035 0.410069169904354
"Bhaga_1" 4705106 0.618919855145006
"Bhaga_1" 4705122 0.512933820907354
"Bhaga_1" 4705190 0.674888580699802
"Bhaga_1" 4705212 0.351661691093922
"Bhaga_1" 4705259 0.340978548965251
"Bhaga_1" 4705292 0.099927623869096
"Bhaga_1" 4705914 0.452493302143003
"Bhaga_1" 4706268 0.758132888882665
"Bhaga_1" 4707074 0.374643039556368
"Bhaga_1" 4707454 0.806528466635885
"Bhaga_1" 4707469 0.580132179190801
"Bhaga_1" 4707761 0.0495110597722861
"Bhaga_1" 4708178 0.940153131553068
"Bhaga_1" 4708635 0.388836221263881
"Bhaga_1" 4708648 0.298889965086327
"Bhaga_1" 4708766 0.461944831956119
"Bhaga_1" 4709019 0.263519354314709
"Bhaga_1" 4709734 0.857264308351732
"Bhaga_1" 4709742 0.157408267397306
"Bhaga_1" 4710001 0.768722282026637
"Bhaga_1" 4710020 0.735683960365637
"Bhaga_1" 4710252 0.00642238097479038
"Bhaga_1" 4710257 0.692499697694587
"Bhaga_1" 4710269 0.894373987261724
"Bhaga_1" 4710379 0.660071993505337
"Bhaga_1" 4710522 0.623223858229705
"Bhaga_1" 4710682 0.00129279459891953
"Bhaga_1" 4711131 0.660597759947435
"Bhaga_1" 4711309 0.894277183253729
"Bhaga_1" 4711354 0.260679419855448
"Bhaga_1" 4711426 0.47457190895184
"Bhaga_1" 4711589 0.31932948485732
"Bhaga_1" 4711936 0.267872283455976
"Bhaga_1" 4712214 0.870196447673702
"Bhaga_1" 4712269 0.052344483100326
"Bhaga_1" 4712444 0.852589252045954
"Bhaga_1" 4712702 0.276763938673987
"Bhaga_1" 4712769 0.556455607581201
"Bhaga_1" 4712776 0.332858653329566
"Bhaga_1" 4712852 0.967202269384668
"Bhaga_1" 4712882 0.0169943174658871
"Bhaga_1" 4712990 0.268175696812806
"Bhaga_1" 4713081 0.763274981033622
"Bhaga_1" 4713515 0.325112628022749
"Bhaga_1" 4713978 0.115001903387926
"Bhaga_1" 4714529 0.0578322588870403
"Bhaga_1" 4714574 0.64966159895914
"Bhaga_1" 4715412 0.816836312913904
"Bhaga_1" 4715414 0.162030151294642
"Bhaga_1" 4715517 0.447903113383352
"Bhaga_1" 4715552 0.0548265599078067
"Bhaga_1" 4715628 0.0982114118753956
"Bhaga_1" 4715747 0.439040919987448
"Bhaga_1" 4715876 0.764758344500431
"Bhaga_1" 4715922 0.538329110183851
"Bhaga_1" 4716002 0.572021451762586
"Bhaga_1" 4716020 0.894865854120363
"Bhaga_1" 4716273 0.535342238045369
"Bhaga_1" 4716371 0.835778309308516
"Bhaga_1" 4716590 0.0163746822623581
"Bhaga_1" 4716723 0.729624081606641
"Bhaga_1" 4716985 0.73890580192011
"Bhaga_1" 4717141 0.25176019400837
"Bhaga_1" 4717798 0.93506193671648
"Bhaga_1" 4718126 0.660729451724334
"Bhaga_1" 4718249 0.431835199130581
"Bhaga_1" 4718747 0.00961059248972303
"Bhaga_1" 4718977 0.685185824665414
"Bhaga_1" 4719406 0.123111551994225
"Bhaga_1" 4719426 0.921530861310596
"Bhaga_1" 4719905 0.470971358124778
"Bhaga_1" 4720152 0.249408249376423
"Bhaga_1" 4720212 0.677237220490677
"Bhaga_1" 4720310 0.696358972148599
"Bhaga_1" 4720322 0.133981814628227
"Bhaga_1" 4720442 0.227108776930767
"Bhaga_1" 4720449 0.55070381375429
"Bhaga_1" 4720460 0.168138512072352
"Bhaga_1" 4720532 0.314584051954009
"Bhaga_1" 4721468 0.81614875547456
"Bhaga_1" 4721473 0.973035478290724
"Bhaga_1" 4721654 0.510296489348336
"Bhaga_1" 4722048 0.991201686969535
"Bhaga_1" 4722049 0.268274036258453
"Bhaga_1" 4722055 0.177164113826859
"Bhaga_1" 4722196 0.831237366954996
"Bhaga_1" 4722615 0.00849911789909545
"Bhaga_1" 4722746 0.675087342475417
"Bhaga_1" 4722885 0.310413332266902
"Bhaga_1" 4723304 0.905535191509785
"Bhaga_1" 4723410 0.655411966943532
"Bhaga_1" 4723814 0.172189196556623
"Bhaga_1" 4723983 0.469236345677828
"Bhaga_1" 4724133 0.29314050323617
"Bhaga_1" 4725169 0.835220283827626
"Bhaga_1" 4725182 0.451326927107321
"Bhaga_1" 4725277 0.936723020238064
"Bhaga_1" 4726513 0.801837194323448
"Bhaga_1" 4726518 0.00357740651181473
"Bhaga_1" 4726569 0.693947138100258
"Bhaga_1" 4726580 0.221698172970976
"Bhaga_1" 4726723 0.803860540178076
"Bhaga_1" 4726834 0.959526782547431
"Bhaga_1" 4727061 0.761880111025384
"Bhaga_1" 4727396 0.471204177803889
"Bhaga_1" 4728252 0.98551074201782
"Bhaga_1" 4728463 0.366389457596969
"Bhaga_1" 4728617 0.758977874919487
"Bhaga_1" 4728662 0.660752745240935
"Bhaga_1" 4728735 0.376056840933827
"Bhaga_1" 4728996 0.574529982132648
"Bhaga_1" 4729124 0.000253021384749833
"Bhaga_1" 4729179 0.00112639623013505
"Bhaga_1" 4729276 0.104019894090321
"Bhaga_1" 4729421 0.569884907881368
"Bhaga_1" 4729860 0.965499833091211
"Bhaga_1" 4730095 0.778445525646479
"Bhaga_1" 4730148 0.672882359904905
"Bhaga_1" 4730446 0.703615583893202
"Bhaga_1" 4730795 0.597480072065034
"Bhaga_1" 4730921 0.964442849883918
"Bhaga_1" 4731051 0.508226455651985
"Bhaga_1" 4731430 0.404097533611849
"Bhaga_1" 4731566 0.61956506402
"Bhaga_1" 4731593 0.131974807250635
"Bhaga_1" 4731633 0.21638881864446
"Bhaga_1" 4731830 0.117342232526545
"Bhaga_1" 4731998 0.445594377803635
"Bhaga_1" 4732066 0.889588502680972
"Bhaga_1" 4732226 0.458680428587677
"Bhaga_1" 4732282 0.929555471551038
"Bhaga_1" 4732475 0.732691022094889
"Bhaga_1" 4732684 0.687862893312016
"Bhaga_1" 4732869 0.273459754691727
"Bhaga_1" 4733050 0.726791609354559
"Bhaga_1" 4733305 0.52599464207633
"Bhaga_1" 4733594 0.661035877320944
"Bhaga_1" 4733765 0.970692855754578
"Bhaga_1" 4733849 0.525284897001994
"Bhaga_1" 4733859 0.983521085089701
"Bhaga_1" 4733870 0.274678537226704
"Bhaga_1" 4733958 0.259160149435338
"Bhaga_1" 4734061 0.592008188209637
"Bhaga_1" 4734178 0.0121248479953628
"Bhaga_1" 4734222 0.167486898952058
"Bhaga_1" 4734252 0.404572030319483
"Bhaga_1" 4734301 0.550724454085046
"Bhaga_1" 4734416 0.976914882706288
"Bhaga_1" 4734437 0.566984058229805
"Bhaga_1" 4734502 0.564638399847967
"Bhaga_1" 4734556 0.350383228731473
"Bhaga_1" 4734586 9.33353982155388e-06
"Bhaga_1" 4734643 0.75239225178691
"Bhaga_1" 4734656 0.70808026373322
"Bhaga_1" 4734750 0.32341219228305
"Bhaga_1" 4734819 0.199952753185578
"Bhaga_1" 4734888 0.673849968032712
"Bhaga_1" 4735005 0.283176820933582
"Bhaga_1" 4735039 0.328103890888562
"Bhaga_1" 4735155 0.243591456127946
"Bhaga_1" 4735164 0.156777438102833
"Bhaga_1" 4735294 0.977801077959087
"Bhaga_1" 4735413 0.56209059823176
"Bhaga_1" 4735424 0.326879871309061
"Bhaga_1" 4735491 0.268759147590749
"Bhaga_1" 4735556 0.994119756214823
"Bhaga_1" 4735674 0.666860615914674
"Bhaga_1" 4735710 0.626662337474424
"Bhaga_1" 4735838 0.0285825673755257
"Bhaga_1" 4735865 0.587428470249126
"Bhaga_1" 4735920 0.336954194751369
"Bhaga_1" 4736041 0.732884593269743
"Bhaga_1" 4736074 0.901984553340138
"Bhaga_1" 4736830 0.228020018237797
"Bhaga_1" 4736935 0.590740708696903
"Bhaga_1" 4737040 0.942600675856306
"Bhaga_1" 4739552 0.30286832692696
"Bhaga_1" 4739686 0.961751845135113
"Bhaga_1" 4739735 0.385335750781117
"Bhaga_1" 4745831 0.15435912001641
"Bhaga_1" 4746111 0.48525954225115
"Bhaga_1" 4746372 0.285497038684038
"Bhaga_1" 4746450 0.262525407524081
"Bhaga_1" 4746471 0.636367196166957
"Bhaga_1" 4746545 0.781692198203414
"Bhaga_1" 4746551 0.697525795241825
"Bhaga_1" 4746676 0.864980914686766
"Bhaga_1" 4746682 0.0168894479541169
"Bhaga_1" 4746723 0.0180531366079788
"Bhaga_1" 4746789 0.000216941684089232
"Bhaga_1" 4746790 0.0808829620146432
"Bhaga_1" 4746857 0.000161438513327973
"Bhaga_1" 4747075 0.64208557543759
"Bhaga_1" 4747343 0.603837645838737
"Bhaga_1" 4747375 0.475855517508016
"Bhaga_1" 4747784 0.811307245636036
"Bhaga_1" 4747982 0.814095570425645
"Bhaga_1" 4748046 0.844334567253175
"Bhaga_1" 4748076 0.639325349376193
"Bhaga_1" 4748215 0.301023537828155
"Bhaga_1" 4748472 0.642329988219366
"Bhaga_1" 4749000 0.212603935914832
"Bhaga_1" 4749245 0.0315647280740367
"Bhaga_1" 4749314 0.304674015602252
"Bhaga_1" 4749366 0.591170179455858
"Bhaga_1" 4750817 0.700483539699142
"Bhaga_1" 4751545 0.641273801280675
"Bhaga_1" 4751818 0.879704996166841
"Bhaga_1" 4751821 0.651604302843463
"Bhaga_1" 4751987 0.318122125885736
"Bhaga_1" 4752031 0.432333683664465
"Bhaga_1" 4752053 0.222661855788477
"Bhaga_1" 4752529 0.00305141202953515
"Bhaga_1" 4752716 0.395332463266436
"Bhaga_1" 4752791 0.0167473083412721
"Bhaga_1" 4753218 0.678574763246798
"Bhaga_1" 4753226 5.07775900504496e-06
"Bhaga_1" 4753470 0.908207473932267
"Bhaga_1" 4753513 0.632913946092622
"Bhaga_1" 4754196 0.421100805916957
"Bhaga_1" 4754206 0.0156145793599378
"Bhaga_1" 4754243 0.647116189742192
"Bhaga_1" 4754604 0.208799925098593
"Bhaga_1" 4754709 0.625074265424569
"Bhaga_1" 4754725 0.732728246000792
"Bhaga_1" 4754944 0.397394446365871
"Bhaga_1" 4755833 0.788658439290929
"Bhaga_1" 4755915 0.060257622805479
"Bhaga_1" 4755985 0.738295582877787
"Bhaga_1" 4756501 0.614250026017825
"Bhaga_1" 4756617 0.740809358592275
"Bhaga_1" 4756921 0.279486273334459
"Bhaga_1" 4758314 0.810162680363392
"Bhaga_1" 4758564 0.251089189855227
"Bhaga_1" 4758566 0.560907082274922
"Bhaga_1" 4758910 0.0386579588902958
"Bhaga_1" 4759002 0.253744186980907
"Bhaga_1" 4759021 0.353050128555331
"Bhaga_1" 4759313 0.139620364741603
"Bhaga_1" 4759342 0.366691309779212
"Bhaga_1" 4759995 0.432060490271159
"Bhaga_1" 4760066 0.571470778743957
"Bhaga_1" 4760114 0.934539175875037
"Bhaga_1" 4760147 0.377721908773477
"Bhaga_1" 4760320 0.247177737768396
"Bhaga_1" 4760495 0.40894165166239
"Bhaga_1" 4760809 0.268709378600307
"Bhaga_1" 4762836 0.0122121091171395
"Bhaga_1" 4768276 0.18744622526091
"Bhaga_1" 4768402 0.354080404870507
"Bhaga_1" 4769575 0.463273513576819
"Bhaga_1" 4769638 0.479003358586646
"Bhaga_1" 4769639 0.540428319132338
"Bhaga_1" 4771873 0.400220069295361
"Bhaga_1" 4771910 0.195699428686973
"Bhaga_1" 4771983 0.906737122703919
"Bhaga_1" 4772054 0.446446622620942
"Bhaga_1" 4772563 0.708407703108871
"Bhaga_1" 4773696 0.141063989447165
"Bhaga_1" 4773722 0.0160756401522061
"Bhaga_1" 4773774 0.930729011278883
"Bhaga_1" 4780381 0.0404266702932822
"Bhaga_1" 4781424 0.881068573163715
"Bhaga_1" 4781426 0.00350582546570232
"Bhaga_1" 4781435 0.00871459452354026
"Bhaga_1" 4781493 0.847852542084999
"Bhaga_1" 4781497 0.334101437185722
"Bhaga_1" 4781526 0.194132264966348
"Bhaga_1" 4782581 0.119203181339241
"Bhaga_1" 4782733 0.205651549784173
"Bhaga_1" 4782845 0.996851489788159
"Bhaga_1" 4783128 0.0204841920850658
"Bhaga_1" 4783953 0.14423343986849
"Bhaga_1" 4783995 0.0166157427496754
"Bhaga_1" 4784087 0.858055464220409
"Bhaga_1" 4784101 0.339874488241839
"Bhaga_1" 4784525 0.725675431644223
"Bhaga_1" 4784560 0.678389184191574
"Bhaga_1" 4784580 0.00102693936538541
"Bhaga_1" 4784589 0.237420684997746
"Bhaga_1" 4784598 0.654537075004703
"Bhaga_1" 4784619 0.000347493784476743
"Bhaga_1" 4784640 0.601329179387863
"Bhaga_1" 4784653 0.299853748353156
"Bhaga_1" 4784717 0.377872348477578
"Bhaga_1" 4784763 0.701062622658374
"Bhaga_1" 4784807 0.994333896341599
"Bhaga_1" 4784838 0.00437667346128255
"Bhaga_1" 4784899 0.496070693048309
"Bhaga_1" 4785520 0.0747961173478256
"Bhaga_1" 4792738 0.276453361452865
"Bhaga_1" 4796654 0.976210739142491
"Bhaga_1" 4804817 0.805907215458758
"Bhaga_1" 4804835 0.192430857995795
"Bhaga_1" 4805030 0.587013875109464
"Bhaga_1" 4805082 0.851324115838595
"Bhaga_1" 4809453 0.906361208348776
"Bhaga_1" 4809463 0.530633679727812
"Bhaga_1" 4809506 0.239823793108611
"Bhaga_1" 4809525 0.297753252092493
"Bhaga_1" 4811997 0.713251964854138
"Bhaga_1" 4812027 0.830480443600611
"Bhaga_1" 4812213 0.493590393312588
"Bhaga_1" 4818865 0.229648878960397
"Bhaga_1" 4819072 0.451726677840371
"Bhaga_1" 4819073 0.984406570610528
"Bhaga_1" 4819074 0.0203553425810977
"Bhaga_1" 4819089 0.318535843008566
"Bhaga_1" 4819121 1.4734489503217e-07
"Bhaga_1" 4819141 0.888936865886911
"Bhaga_1" 4819286 0.603695385308193
"Bhaga_1" 4819773 0.996636684900539
"Bhaga_1" 4820839 0.454777436375093
"Bhaga_1" 4820852 0.906020189780421
"Bhaga_1" 4821830 0.354544841108586
"Bhaga_1" 4821882 0.666501875924411
"Bhaga_1" 4821950 0.966291058058557
"Bhaga_1" 4821960 0.747687973461714
"Bhaga_1" 4822021 0.109990733369135
"Bhaga_1" 4822630 0.98756489854626
"Bhaga_1" 4822783 0.330239559647535
"Bhaga_1" 4822805 0.275113354781757
"Bhaga_1" 4822811 0.593348766589575
"Bhaga_1" 4822812 0.0161760599485254
"Bhaga_1" 4822831 0.0350574064003299
"Bhaga_1" 4823241 0.41607806509355
"Bhaga_1" 4823301 0.0277865618549736
"Bhaga_1" 4823340 0.00382451198579436
"Bhaga_1" 4823378 0.690137474152531
"Bhaga_1" 4823397 0.517965526611939
"Bhaga_1" 4828471 0.0600889695737433
"Bhaga_1" 4829240 0.0820942250669794
"Bhaga_1" 4829264 0.452381720444165
"Bhaga_1" 4829422 0.993799977180852
"Bhaga_1" 4829428 0.662510559653158
"Bhaga_1" 4830998 0.211011388639752
"Bhaga_1" 4831037 0.559108289156497
"Bhaga_1" 4831079 0.0950723345317086
"Bhaga_1" 4831397 0.244203307868388
"Bhaga_1" 4831414 0.491502085766175
"Bhaga_1" 4832342 0.540966648952153
"Bhaga_1" 4832396 0.286524409646816
"Bhaga_1" 4832565 0.663465094522375
"Bhaga_1" 4832592 0.351283336973837
"Bhaga_1" 4832623 0.292448470642994
"Bhaga_1" 4832635 0.0834744361516447
"Bhaga_1" 4832638 0.716828118710781
"Bhaga_1" 4832659 0.0491951411144688
"Bhaga_1" 4832675 0.29004176631668
"Bhaga_1" 4832731 0.685928353130746
"Bhaga_1" 4832861 0.115387007765285
"Bhaga_1" 4833157 0.524329130062177
"Bhaga_1" 4833245 0.81535574351111
"Bhaga_1" 4833289 0.331147400021094
"Bhaga_1" 4833348 0.547928280890041
"Bhaga_1" 4833367 0.866462974042338
"Bhaga_1" 4833392 0.633092625249626
"Bhaga_1" 4833396 0.301808943113736
"Bhaga_1" 4833404 0.323054276639303
"Bhaga_1" 4833421 0.211774912290292
"Bhaga_1" 4833554 0.00321302836105978
"Bhaga_1" 4833579 0.339858223174889
"Bhaga_1" 4833612 0.510307609115092
"Bhaga_1" 4833656 0.340218673894598
"Bhaga_1" 4833709 0.246277467966363
"Bhaga_1" 4833716 0.00493945272219719
"Bhaga_1" 4833862 0.106500925837988
"Bhaga_1" 4833864 0.5648724210914
"Bhaga_1" 4833906 0.227657210839151
"Bhaga_1" 4833963 0.14939119248488
"Bhaga_1" 4834037 0.572436094056066
"Bhaga_1" 4834173 0.303877261726315
"Bhaga_1" 4834207 0.671219196671434
"Bhaga_1" 4834228 0.265131500094165
"Bhaga_1" 4834274 0.254047251937249
"Bhaga_1" 4834299 0.516717602531069
"Bhaga_1" 4834367 0.223195553643208
"Bhaga_1" 4834457 0.306274602528302
"Bhaga_1" 4835034 0.85183884941997
"Bhaga_1" 4835351 0.643401964925847
"Bhaga_1" 4835447 0.839249952439821
"Bhaga_1" 4835500 0.139226525253078
"Bhaga_1" 4846319 0.750221334166456
"Bhaga_1" 4846418 0.0633751709625367
"Bhaga_1" 4846498 0.420358895256187
"Bhaga_1" 4848058 0.0324116716723523
"Bhaga_1" 4848111 0.677345778772305
"Bhaga_1" 4872243 0.273503083465391
"Bhaga_1" 4874108 0.775609984867041
"Bhaga_1" 4875437 0.999499733779188
"Bhaga_1" 4875581 0.985143536497438
"Bhaga_1" 4877769 0.186962552709382
"Bhaga_1" 4877773 0.291999238298277
"Bhaga_1" 4877813 0.207526601685332
"Bhaga_1" 4877990 0.396894018837591
"Bhaga_1" 4878042 0.71871884141864
"Bhaga_1" 4878170 0.417569372000283
"Bhaga_1" 4878190 0.324525133368921
"Bhaga_1" 4878231 0.399894672103421
"Bhaga_1" 4878249 0.753803367423536
"Bhaga_1" 4887109 0.160598669597528
"Bhaga_1" 4887133 0.561057871781632
"Bhaga_1" 4887147 0.275389707711657
"Bhaga_1" 4887148 0.925366213858053
"Bhaga_1" 4887158 0.510113031493466
"Bhaga_1" 4888658 0.581929799928051
"Bhaga_1" 4888739 0.859713955569555
"Bhaga_1" 4888769 0.73932763966361
"Bhaga_1" 4888774 0.387110040419171
"Bhaga_1" 4888826 0.125747801218158
"Bhaga_1" 4888830 0.00352702188203985
"Bhaga_1" 4888849 0.0456091359134298
"Bhaga_1" 4889107 0.640646452925067
"Bhaga_1" 4889202 0.429632972922716
"Bhaga_1" 4889443 0.587874715694244
"Bhaga_1" 4889584 0.355560486115122
"Bhaga_1" 4889628 0.957552934691676
"Bhaga_1" 4889952 0.380953403477992
"Bhaga_1" 4895520 0.0172236896716541
"Bhaga_1" 4895863 0.00164730604856907
"Bhaga_1" 4896080 0.402968723524868
"Bhaga_1" 4896321 0.929181684710824
"Bhaga_1" 4896518 0.110779614343398
"Bhaga_1" 4896568 0.523905525594437
"Bhaga_1" 4896604 0.32518254154883
"Bhaga_1" 4896605 0.0893682656493703
"Bhaga_1" 4901135 0.192962951315415
"Bhaga_1" 4906501 0.63466380922601
"Bhaga_1" 4908770 0.128984700965379
"Bhaga_1" 4908781 0.705162375763548
"Bhaga_1" 4908820 0.619575529283049
"Bhaga_1" 4908829 0.45317726537571
"Bhaga_1" 4908852 0.672451984324525
"Bhaga_1" 4909617 0.72909909790083
"Bhaga_1" 4910938 0.968639694512764
"Bhaga_1" 4910944 0.123855578549128
"Bhaga_1" 4911020 0.84259608333652
"Bhaga_1" 4930924 0.821314619898764
"Bhaga_1" 4936200 0.742019161716783
"Bhaga_1" 4943777 0.898359945229531
"Bhaga_1" 4944154 0.132642266558707
"Bhaga_1" 4944160 0.966174855881435
"Bhaga_1" 4945402 0.626294289925279
"Bhaga_1" 4946421 0.554699406819576
"Bhaga_1" 4946606 0.56331288306226
"Bhaga_1" 4946705 0.874186100447688
"Bhaga_1" 4946767 0.401346338581484
"Bhaga_1" 4946901 0.703260499492325
"Bhaga_1" 4946921 0.241115118923552
"Bhaga_1" 4947094 0.880523294902186
"Bhaga_1" 4947199 0.711629772059099
"Bhaga_1" 4947225 0.406644614998841
"Bhaga_1" 4947301 0.274426558194209
"Bhaga_1" 4948395 0.167460265204294
"Bhaga_1" 4948407 0.318916893886142
"Bhaga_1" 4949902 0.163000992959505
"Bhaga_1" 4949951 0.679639729695977
"Bhaga_1" 4952403 0.0895828863992562
"Bhaga_1" 4954161 0.868385292799415
"Bhaga_1" 4979583 0.196880872682543
"Bhaga_1" 4980071 0.306693901250822
"Bhaga_1" 4981951 0.0377028021481618
"Bhaga_1" 4981984 0.655578964401319
"Bhaga_1" 4981993 0.411311149452475
"Bhaga_1" 4982074 0.759475779902735
"Bhaga_1" 4982260 0.107710207799668
"Bhaga_1" 4982445 0.579767382210627
"Bhaga_1" 4982470 0.319783317213163
"Bhaga_1" 4986493 0.28152018384917
"Bhaga_1" 4986536 0.0175837300228866
"Bhaga_1" 4986707 0.745597167849667
"Bhaga_1" 5015750 0.989632256627152
"Bhaga_1" 5015795 0.405216373411852
"Bhaga_1" 5015796 0.308843704011035
"Bhaga_1" 5015840 0.0219706017041623
"Bhaga_1" 5015841 0.27822502798659
"Bhaga_1" 5019357 0.892174287379411
"Bhaga_1" 5019444 0.0468224736255723
"Bhaga_1" 5019585 0.00132258258107468
"Bhaga_1" 5020025 0.832054248386738
"Bhaga_1" 5020045 0.824573228494797
"Bhaga_1" 5020424 0.0159876811302057
"Bhaga_1" 5021846 0.0417580640702597
"Bhaga_1" 5023555 0.83549832077519
"Bhaga_1" 5035469 0.509713673390885
"Bhaga_1" 5037251 0.796158705262189
"Bhaga_1" 5039740 0.710015327760269
"Bhaga_1" 5039889 0.946741118059569
"Bhaga_1" 5040476 0.577955153395899
"Bhaga_1" 5040502 0.213217011236735
"Bhaga_1" 5040507 0.694304150565341
"Bhaga_1" 5040523 0.215572080324039
"Bhaga_1" 5040630 0.861619848002006
"Bhaga_1" 5040778 0.157357439968984
"Bhaga_1" 5040860 0.557326418940985
"Bhaga_1" 5040963 0.705301049981419
"Bhaga_1" 5066412 0.646911882000312
"Bhaga_1" 5069320 0.597936669105487
"Bhaga_1" 5069330 0.198468559088831
"Bhaga_1" 5069331 0.0550924587140375
"Bhaga_1" 5071170 0.309330044312353
"Bhaga_1" 5071213 0.0421207256165438
"Bhaga_1" 5103242 0.312544756730394
"Bhaga_1" 5103323 0.0669317781201842
"Bhaga_1" 5103324 0.120252891592293
"Bhaga_1" 5103334 0.679204066517323
"Bhaga_1" 5103342 0.0621180586021509
"Bhaga_1" 5103542 0.899273901645788
"Bhaga_1" 5103786 0.817859267258502
"Bhaga_1" 5104108 0.858725388660313
"Bhaga_1" 5104129 0.345882513841579
"Bhaga_1" 5105030 0.0440248667214001
"Bhaga_1" 5119715 0.548540347974803
"Bhaga_1" 5120105 0.311709601359217
"Bhaga_1" 5120200 0.586210610757303
"Bhaga_1" 5121191 0.402419618104938
"Bhaga_1" 5121338 0.410933255989932
"Bhaga_1" 5121919 0.725178302971717
"Bhaga_1" 5122616 0.198239943390278
"Bhaga_1" 5122763 0.229715049120346
"Bhaga_1" 5123664 0.810050546262625
"Bhaga_1" 5123671 0.533861695405311
"Bhaga_1" 5123675 0.913363208399378
"Bhaga_1" 5124347 0.352109402184918
"Bhaga_1" 5124621 0.150978309816161
"Bhaga_1" 5124821 0.435434918444343
"Bhaga_1" 5124995 0.555478500345859
"Bhaga_1" 5125186 0.730237497422657
"Bhaga_1" 5125383 0.589022557826525
"Bhaga_1" 5125802 0.491305115147347
"Bhaga_1" 5125940 0.576062062677465
"Bhaga_1" 5125946 0.687792824849827
"Bhaga_1" 5126008 0.591798848497311
"Bhaga_1" 5126274 0.169931605217976
"Bhaga_1" 5126560 0.842777925680174
"Bhaga_1" 5126668 0.858707911076165
"Bhaga_1" 5127735 0.667634098938411
"Bhaga_1" 5127861 0.753710394330413
"Bhaga_1" 5128123 0.20284017794708
"Bhaga_1" 5128319 0.363171956311068
"Bhaga_1" 5128642 0.000123847635789355
"Bhaga_1" 5128742 0.292987821349237
"Bhaga_1" 5128832 0.528674295954176
"Bhaga_1" 5128900 0.652151393932145
"Bhaga_1" 5128989 0.852403093186701
"Bhaga_1" 5129883 0.608514709255375
"Bhaga_1" 5130033 0.0536631530897208
"Bhaga_1" 5130036 0.727042202855451
"Bhaga_1" 5130048 0.197998596503027
"Bhaga_1" 5130349 0.00105952177386689
"Bhaga_1" 5130442 0.184141111394856
"Bhaga_1" 5130465 0.722486922547734
"Bhaga_1" 5130778 0.297842177760758
"Bhaga_1" 5130799 0.823077757164152
"Bhaga_1" 5130986 0.307579358781776
"Bhaga_1" 5131036 0.364463890882267
"Bhaga_1" 5131126 0.696331547634589
"Bhaga_1" 5131515 0.800284249732313
"Bhaga_1" 5131811 0.00180252330841192
"Bhaga_1" 5131868 0.894758285343305
"Bhaga_1" 5131946 0.588813704849923
"Bhaga_1" 5132198 0.513898739094246
"Bhaga_1" 5132298 0.247158548383027
"Bhaga_1" 5132361 0.969994119666636
"Bhaga_1" 5132631 0.00708241060960956
"Bhaga_1" 5132759 0.796008913432359
"Bhaga_1" 5133057 0.0981787366535554
"Bhaga_1" 5133062 0.223457808513994
"Bhaga_1" 5133360 0.355362873853161
"Bhaga_1" 5133364 0.479377375962012
"Bhaga_1" 5133590 0.360357073821685
"Bhaga_1" 5134131 0.963752222603693
"Bhaga_1" 5134280 0.589137654686242
"Bhaga_1" 5134296 0.970681025948112
"Bhaga_1" 5134309 0.0690376640606335
"Bhaga_1" 5134314 0.466581812759952
"Bhaga_1" 5135264 0.0640488529178458
"Bhaga_1" 5135494 0.501990120889588
"Bhaga_1" 5135526 0.85092865734579
"Bhaga_1" 5135621 0.248140563084125
"Bhaga_1" 5135623 0.888615471448655
"Bhaga_1" 5135682 0.469240141663554
"Bhaga_1" 5135980 0.65393028574943
"Bhaga_1" 5136022 0.585169849726052
"Bhaga_1" 5136235 0.442109515011047
"Bhaga_1" 5136914 0.477027636213512
"Bhaga_1" 5137060 0.112687233382788
"Bhaga_1" 5137130 0.64588719208331
"Bhaga_1" 5137329 0.879693293181395
"Bhaga_1" 5137821 0.830224957174132
"Bhaga_1" 5137924 0.929716920046988
"Bhaga_1" 5138230 0.721581298382463
"Bhaga_1" 5138539 0.88638673169332
"Bhaga_1" 5139214 0.0174868064244134
"Bhaga_1" 5139528 0.71725120941256
"Bhaga_1" 5140278 0.945024552385895
"Bhaga_1" 5140525 0.736696174519684
"Bhaga_1" 5140562 0.953906108129193
"Bhaga_1" 5140865 0.197129809830893
"Bhaga_1" 5140870 0.255847652992174
"Bhaga_1" 5140974 0.302715178001999
"Bhaga_1" 5141821 0.428997028978305
"Bhaga_1" 5142023 0.380511351359984
"Bhaga_1" 5142673 0.715272300144968
"Bhaga_1" 5142825 0.0509061296800707
"Bhaga_1" 5142894 0.431102568706668
"Bhaga_1" 5142902 0.769915767686963
"Bhaga_1" 5142995 0.416955299028672
"Bhaga_1" 5143740 0.00693515354313883
"Bhaga_1" 5144081 0.62829776589229
"Bhaga_1" 5144171 0.97571348154999
"Bhaga_1" 5144172 0.228208019832836
"Bhaga_1" 5144436 0.109823051282863
"Bhaga_1" 5145069 0.246229618941196
"Bhaga_1" 5145345 0.734409559091668
"Bhaga_1" 5146904 0.455388679290543
"Bhaga_1" 5147000 0.484679000186099
"Bhaga_1" 5147075 0.920412576918324
"Bhaga_1" 5147235 0.180633634326612
"Bhaga_1" 5147432 0.731106798566786
"Bhaga_1" 5147940 0.132146190574512
"Bhaga_1" 5147947 0.388998886213399
"Bhaga_1" 5148096 0.831908604498748
"Bhaga_1" 5148127 0.612356430344786
"Bhaga_1" 5148608 0.799847655842461
"Bhaga_1" 5149628 0.0302562756273403
"Bhaga_1" 5159382 0.419448965502142
"Bhaga_1" 5159396 0.621731267573707
"Bhaga_1" 5159433 0.682825754630175
"Bhaga_1" 5159444 0.0176102453257371
"Bhaga_1" 5159459 0.0969658923722377
"Bhaga_1" 5161509 0.304081992353299
"Bhaga_1" 5161530 0.808527060012691
"Bhaga_1" 5161846 0.950615187191006
"Bhaga_1" 5161872 0.496853511254126
"Bhaga_1" 5161883 0.74306318772439
"Bhaga_1" 5162006 0.131585077076694
"Bhaga_1" 5162426 0.621871896320059
"Bhaga_1" 5164353 0.304710132208345
"Bhaga_1" 5170209 0.196067001117112
"Bhaga_1" 5172038 0.706909833876044
"Bhaga_1" 5172135 2.08170271217575e-05
"Bhaga_1" 5172295 0.395425268015959
"Bhaga_1" 5172336 0.651621229562319
"Bhaga_1" 5172370 0.504518787496927
"Bhaga_1" 5172948 0.635377727330764
"Bhaga_1" 5173487 0.0200290477852958
"Bhaga_1" 5173721 0.828851423460424
"Bhaga_1" 5173858 0.467148856817924
"Bhaga_1" 5174013 0.520880188720969
"Bhaga_1" 5174014 0.238194729492165
"Bhaga_1" 5174175 0.00396653205457322
"Bhaga_1" 5174461 0.866151741352008
"Bhaga_1" 5174520 0.194838047904886
"Bhaga_1" 5174690 0.993291471697355
"Bhaga_1" 5175869 0.156473586725505
"Bhaga_1" 5176004 0.625629411502699
"Bhaga_1" 5176525 0.715207692261952
"Bhaga_1" 5176594 0.0864476721512804
"Bhaga_1" 5176614 0.827744302234696
"Bhaga_1" 5176631 0.885649549756073
"Bhaga_1" 5176682 0.611417971305701
"Bhaga_1" 5176960 0.492055854621448
"Bhaga_1" 5177182 0.35411186903744
"Bhaga_1" 5177329 0.330949959716575
"Bhaga_1" 5177497 0.108963095200436
"Bhaga_1" 5177502 0.509575563762829
"Bhaga_1" 5177730 0.0462537228417175
"Bhaga_1" 5177773 0.894685921982024
"Bhaga_1" 5177960 0.678835512115096
"Bhaga_1" 5177992 0.565116521495591
"Bhaga_1" 5178612 0.605644368143511
"Bhaga_1" 5178620 0.00391364477856652
"Bhaga_1" 5178837 0.324924821865867
"Bhaga_1" 5178966 0.694828378692621
"Bhaga_1" 5178983 0.571393452506469
"Bhaga_1" 5179379 0.560882924453744
"Bhaga_1" 5179459 0.126679272848874
"Bhaga_1" 5180090 0.847821550430088
"Bhaga_1" 5180091 0.00875611125915194
"Bhaga_1" 5180621 0.148298564474053
"Bhaga_1" 5181333 0.918640941484064
"Bhaga_1" 5183049 0.747869707721541
"Bhaga_1" 5183053 0.595384511623571
"Bhaga_1" 5183317 8.36186376640551e-06
"Bhaga_1" 5183320 0.323062752195009
"Bhaga_1" 5183679 0.818568313482144
"Bhaga_1" 5183684 0.00172603328004407
"Bhaga_1" 5184093 0.0924851391370438
"Bhaga_1" 5184163 0.914239580297208
"Bhaga_1" 5184381 0.0727536499006078
"Bhaga_1" 5184886 0.313589732881137
"Bhaga_1" 5184887 0.606095131153411
"Bhaga_1" 5184968 0.96407397982108
"Bhaga_1" 5185026 0.915883940732291
"Bhaga_1" 5185045 0.073204422557997
"Bhaga_1" 5185093 0.662643300526058
"Bhaga_1" 5185110 0.694424691832615
"Bhaga_1" 5185233 0.708674477275482
"Bhaga_1" 5185368 0.610029668076506
"Bhaga_1" 5185449 0.918136249577581
"Bhaga_1" 5185585 0.624269068846469
"Bhaga_1" 5185636 0.0231772446817396
"Bhaga_1" 5185703 0.190807508433241
"Bhaga_1" 5185755 0.13831966461603
"Bhaga_1" 5185879 0.000416444487024364
"Bhaga_1" 5186084 0.511025896519758
"Bhaga_1" 5186224 0.596296405637059
"Bhaga_1" 5186265 0.853552173228783
"Bhaga_1" 5187045 0.0702209238761435
"Bhaga_1" 5187104 0.942425045881406
"Bhaga_1" 5187147 0.95299811906119
"Bhaga_1" 5187167 0.742341572184825
"Bhaga_1" 5187303 0.994725767506071
"Bhaga_1" 5187374 0.697771870529772
"Bhaga_1" 5187611 0.33166319503212
"Bhaga_1" 5187675 0.663970393850804
"Bhaga_1" 5188106 0.948931349596219
"Bhaga_1" 5188257 0.975094461811072
"Bhaga_1" 5188397 0.945375305365169
"Bhaga_1" 5188642 0.644323926900919
"Bhaga_1" 5188745 0.903215899203237
"Bhaga_1" 5188820 0.715032338293365
"Bhaga_1" 5189638 0.00093769085230676
"Bhaga_1" 5189757 0.461891397846807
"Bhaga_1" 5191037 0.619892139916158
"Bhaga_1" 5191162 0.972258783714875
"Bhaga_1" 5191505 0.969300433949832
"Bhaga_1" 5191546 0.741340845868294
"Bhaga_1" 5191558 0.312240947301139
"Bhaga_1" 5191566 0.796042305864582
"Bhaga_1" 5193206 0.357718759953245
"Bhaga_1" 5194449 0.741814524642994
"Bhaga_1" 5194703 8.52531638767922e-07
"Bhaga_1" 5194721 0.443969206039044
"Bhaga_1" 5194843 0.591513517703489
"Bhaga_1" 5194861 0.569470307463867
"Bhaga_1" 5194947 0.356129893540039
"Bhaga_1" 5195062 0.752127583578674
"Bhaga_1" 5195180 0.487671530864067
"Bhaga_1" 5195353 0.470394908330004
"Bhaga_1" 5195372 0.829629213321845
"Bhaga_1" 5195623 1.06892297710603e-07
"Bhaga_1" 5195891 0.759684760290907
"Bhaga_1" 5196043 0.0832827244682828
"Bhaga_1" 5196285 0.489698239218264
"Bhaga_1" 5196286 0.789016290044231
"Bhaga_1" 5196452 0.540259839345641
"Bhaga_1" 5196709 0.637729879170918
"Bhaga_1" 5196737 0.00256648693459857
"Bhaga_1" 5196742 0.000153047843337484
"Bhaga_1" 5196745 0.657834665602035
"Bhaga_1" 5196785 0.395337275040938
"Bhaga_1" 5196794 0.595559299136599
"Bhaga_1" 5197089 0.450326200700869
"Bhaga_1" 5197144 0.942922228604843
"Bhaga_1" 5197155 0.138086270543145
"Bhaga_1" 5197383 0.0341672266476087
"Bhaga_1" 5197664 0.739040184183414
"Bhaga_1" 5197692 0.808771344005707
"Bhaga_1" 5197770 0.343442888591014
"Bhaga_1" 5197800 0.0111755462483242
"Bhaga_1" 5197906 0.747406968711751
"Bhaga_1" 5197957 0.00492902345095115
"Bhaga_1" 5197973 0.962507526621641
"Bhaga_1" 5198062 0.0951409356891893
"Bhaga_1" 5198180 0.247915298357992
"Bhaga_1" 5198309 0.963716548812276
"Bhaga_1" 5198934 0.130899680255914
"Bhaga_1" 5198975 0.231520756577376
"Bhaga_1" 5199085 0.97345706127159
"Bhaga_1" 5199179 0.310528936229366
"Bhaga_1" 5199241 0.0413487688150518
"Bhaga_1" 5199594 0.0409673053813041
"Bhaga_1" 5199653 0.369448582882545
"Bhaga_1" 5199669 0.273949642968071
"Bhaga_1" 5201034 0.320859167457718
"Bhaga_1" 5201410 0.271021991075998
"Bhaga_1" 5202804 0.430815360264278
"Bhaga_1" 5202890 0.577601137598608
"Bhaga_1" 5202990 0.000665916064904151
"Bhaga_1" 5203968 0.812720774390133
"Bhaga_1" 5204058 0.259926076574944
"Bhaga_1" 5204063 0.796737907342372
"Bhaga_1" 5204487 0.416767279241783
"Bhaga_1" 5204532 0.666578292840679
"Bhaga_1" 5204789 0.506133945356788
"Bhaga_1" 5205459 0.845742743928506
"Bhaga_1" 5205517 0.0761085512213455
"Bhaga_1" 5205545 0.399918898325562
"Bhaga_1" 5205664 0.181105133056695
"Bhaga_1" 5205965 0.168008800205374
"Bhaga_1" 5206169 0.13106682523402
"Bhaga_1" 5206536 0.909405955837051
"Bhaga_1" 5206789 0.62612081406463
"Bhaga_1" 5207244 0.171046014910097
"Bhaga_1" 5207252 0.797821229547459
"Bhaga_1" 5207592 0.322961660372894
"Bhaga_1" 5207596 0.0911442217014848
"Bhaga_1" 5207605 0.3828865361089
"Bhaga_1" 5207786 0.452566210583312
"Bhaga_1" 5207822 0.902048778046589
"Bhaga_1" 5207850 0.458567241160963
"Bhaga_1" 5207868 0.484391574185314
"Bhaga_1" 5207913 0.671095696054576
"Bhaga_1" 5208045 0.928822258787906
"Bhaga_1" 5208141 0.918181388870737
"Bhaga_1" 5208212 0.331592380979287
"Bhaga_1" 5208294 0.26356212313128
"Bhaga_1" 5208309 0.00530674881557694
"Bhaga_1" 5208327 0.0121380080148559
"Bhaga_1" 5208328 0.0123098137154544
"Bhaga_1" 5208334 0.105531154549883
"Bhaga_1" 5208372 0.611568845018247
"Bhaga_1" 5208413 0.289374359469014
"Bhaga_1" 5208428 0.864321725604452
"Bhaga_1" 5208531 0.155870828172956
"Bhaga_1" 5208608 0.323927413951346
"Bhaga_1" 5208618 0.108821197506209
"Bhaga_1" 5209001 0.640375772533919
"Bhaga_1" 5209050 0.403351277072249
"Bhaga_1" 5209098 0.180223328492273
"Bhaga_1" 5209145 0.924780275010549
"Bhaga_1" 5209191 0.72286947580935
"Bhaga_1" 5209215 0.438263999059462
"Bhaga_1" 5209352 0.985084555080163
"Bhaga_1" 5209450 0.324890185726225
"Bhaga_1" 5209498 0.856887710240468
"Bhaga_1" 5209510 0.363320728647441
"Bhaga_1" 5209533 0.472829592729935
"Bhaga_1" 5209657 0.224260979792285
"Bhaga_1" 5209683 0.347019914740664
"Bhaga_1" 5209704 0.423649098640551
"Bhaga_1" 5210233 0.230896880556931
"Bhaga_1" 5210258 0.394479963881066
"Bhaga_1" 5210293 0.612103972558473
"Bhaga_1" 5210307 0.00352227047974764
"Bhaga_1" 5210312 0.871405561410333
"Bhaga_1" 5210313 0.529149229389029
"Bhaga_1" 5210328 0.901187378547009
"Bhaga_1" 5210370 0.220341567403711
"Bhaga_1" 5210462 0.228000937952924
"Bhaga_1" 5210693 0.600695056589472
"Bhaga_1" 5210737 0.546442769085537
"Bhaga_1" 5210783 0.62585187977658
"Bhaga_1" 5211157 0.000945337848105195
"Bhaga_1" 5211176 0.000470574627167285
"Bhaga_1" 5211204 0.777604599583355
"Bhaga_1" 5211878 0.582644656509479
"Bhaga_1" 5211974 0.291119681638285
"Bhaga_1" 5212204 0.61298734212147
"Bhaga_1" 5212231 0.765882994428687
"Bhaga_1" 5212301 0.644425021432816
"Bhaga_1" 5212311 0.693631270658115
"Bhaga_1" 5212322 0.454856521131509
"Bhaga_1" 5212353 0.303638912542884
"Bhaga_1" 5212498 0.620993411584564
"Bhaga_1" 5212650 0.0888938445650369
"Bhaga_1" 5212723 0.00512394943827428
"Bhaga_1" 5212976 0.432046000046769
"Bhaga_1" 5213296 0.0929749057311029
"Bhaga_1" 5213332 0.594316589313937
"Bhaga_1" 5213451 0.469901661474644
"Bhaga_1" 5213584 0.383388973008474
"Bhaga_1" 5213681 0.982769552781921
"Bhaga_1" 5213689 0.792856451962421
"Bhaga_1" 5213835 0.138563243786855
"Bhaga_1" 5213954 0.378886269962427
"Bhaga_1" 5214550 0.000341108889996883
"Bhaga_1" 5214628 0.845249099894517
"Bhaga_1" 5214756 0.764650811642893
"Bhaga_1" 5215305 0.463782500536608
"Bhaga_1" 5215524 0.986008836588628
"Bhaga_1" 5215744 0.631659395195366
"Bhaga_1" 5215955 0.0344097893729412
"Bhaga_1" 5216041 0.948477914836232
"Bhaga_1" 5216043 0.235845194169867
"Bhaga_1" 5216128 0.476666874963452
"Bhaga_1" 5216365 0.292764854199139
"Bhaga_1" 5216545 0.855680486898606
"Bhaga_1" 5216663 0.716452213637975
"Bhaga_1" 5217074 0.530461073739059
"Bhaga_1" 5217314 0.153830342925993
"Bhaga_1" 5217715 0.442221851744374
"Bhaga_1" 5217891 0.0120107621077462
"Bhaga_1" 5219162 0.946962485701957
"Bhaga_1" 5220226 0.138119124572095
"Bhaga_1" 5220485 0.00107468857520204
"Bhaga_1" 5220785 0.886179724955477
"Bhaga_1" 5220847 0.119100656284043
"Bhaga_1" 5220910 0.389421055277591
"Bhaga_1" 5220917 0.495613831762429
"Bhaga_1" 5220931 0.226713272066763
"Bhaga_1" 5221020 0.222855139350901
"Bhaga_1" 5221033 0.782838268500697
"Bhaga_1" 5221567 0.452135551843979
"Bhaga_1" 5221568 0.594681314331182
"Bhaga_1" 5221701 0.626530881243784
"Bhaga_1" 5221813 0.843817876416498
"Bhaga_1" 5222266 0.242429266578236
"Bhaga_1" 5222333 7.79973121505997e-05
"Bhaga_1" 5222429 0.53379503836373
"Bhaga_1" 5222607 0.570980849936114
"Bhaga_1" 5222630 0.580597006724006
"Bhaga_1" 5222709 0.75899199183286
"Bhaga_1" 5222711 0.97844313556225
"Bhaga_1" 5222882 0.718887112499495
"Bhaga_1" 5222944 3.17939981968289e-06
"Bhaga_1" 5223137 0.331332607943328
"Bhaga_1" 5223183 0.876945775254914
"Bhaga_1" 5223223 0.424002307162372
"Bhaga_1" 5223264 0.154051689816761
"Bhaga_1" 5223413 0.753246521369917
"Bhaga_1" 5223655 0.193593566847703
"Bhaga_1" 5223837 0.69326343435303
"Bhaga_1" 5223924 0.915734634633782
"Bhaga_1" 5223998 0.414403224704541
"Bhaga_1" 5224068 0.404640340671776
"Bhaga_1" 5224207 0.299368719283471
"Bhaga_1" 5224693 0.281944093296542
"Bhaga_1" 5224782 0.0847170124875402
"Bhaga_1" 5224920 0.230033142690099
"Bhaga_1" 5224935 0.058274264035057
"Bhaga_1" 5224983 0.765825429031235
"Bhaga_1" 5225050 0.229353676065072
"Bhaga_1" 5225096 0.464343877927039
"Bhaga_1" 5225143 0.855468966374524
"Bhaga_1" 5225496 0.149506378624758
"Bhaga_1" 5225587 0.754174356190927
"Bhaga_1" 5225623 0.561645388029774
"Bhaga_1" 5225648 0.891642572691941
"Bhaga_1" 5225653 0.0470980521767401
"Bhaga_1" 5225926 0.00371723103833416
"Bhaga_1" 5226121 0.629898129758332
"Bhaga_1" 5226508 0.744396713407625
"Bhaga_1" 5226662 0.582238418448792
"Bhaga_1" 5226715 0.52162704235956
"Bhaga_1" 5226759 0.0837460865086585
"Bhaga_1" 5226851 0.783993361245004
"Bhaga_1" 5226885 0.256565832446903
"Bhaga_1" 5226909 0.779440371699995
"Bhaga_1" 5227019 0.742299516080238
"Bhaga_1" 5227072 0.35460268166101
"Bhaga_1" 5227076 0.524349267722395
"Bhaga_1" 5227235 0.783675093173478
"Bhaga_1" 5227428 0.255410286229441
"Bhaga_1" 5227670 0.288295188771879
"Bhaga_1" 5227963 0.0954673328416732
"Bhaga_1" 5227969 0.882286141674933
"Bhaga_1" 5227994 0.687743687527356
"Bhaga_1" 5228034 0.65513516419648
"Bhaga_1" 5228074 0.590086106306661
"Bhaga_1" 5228169 0.0716444405243165
"Bhaga_1" 5228249 0.396261791456176
"Bhaga_1" 5228391 0.598475863453954
"Bhaga_1" 5228818 0.366273351427625
"Bhaga_1" 5228915 0.492862571747655
"Bhaga_1" 5228923 0.455952566621685
"Bhaga_1" 5229112 0.109570535905324
"Bhaga_1" 5229323 0.727015285856962
"Bhaga_1" 5229510 0.402291789642676
"Bhaga_1" 5229868 0.583961809530314
"Bhaga_1" 5230265 0.00640796395198825
"Bhaga_1" 5230291 0.394453191042705
"Bhaga_1" 5230442 0.898687740708208
"Bhaga_1" 5230533 0.996195514422261
"Bhaga_1" 5230687 0.451144208160154
"Bhaga_1" 5230810 0.47169056472726
"Bhaga_1" 5231170 0.82772985121303
"Bhaga_1" 5231393 0.739977348486784
"Bhaga_1" 5231413 0.649407140194793
"Bhaga_1" 5231414 0.342515387919216
"Bhaga_1" 5231463 0.498712985862958
"Bhaga_1" 5231470 0.208876056248939
"Bhaga_1" 5231932 0.070062073414285
"Bhaga_1" 5232180 0.0906787281082914
"Bhaga_1" 5232377 0.260841908167075
"Bhaga_1" 5232456 0.300396425542943
"Bhaga_1" 5232702 0.363961276133138
"Bhaga_1" 5232703 0.966229359442649
"Bhaga_1" 5232704 0.0592365800867717
"Bhaga_1" 5232807 0.630378666187662
"Bhaga_1" 5232977 0.126019947664455
"Bhaga_1" 5233104 0.51206612272416
"Bhaga_1" 5233244 0.899905138045633
"Bhaga_1" 5233248 0.681777021251846
"Bhaga_1" 5234018 0.0023989612939634
"Bhaga_1" 5234210 0.781189102330886
"Bhaga_1" 5234305 0.458420345740224
"Bhaga_1" 5234509 0.594948501733371
"Bhaga_1" 5234652 0.79467256944151
"Bhaga_1" 5234815 0.375986839379557
"Bhaga_1" 5234866 0.00887882937274785
"Bhaga_1" 5234924 0.44291017865149
"Bhaga_1" 5234928 0.976694102500587
"Bhaga_1" 5234965 0.562437546764965
"Bhaga_1" 5235131 0.580568214524626
"Bhaga_1" 5235386 0.0247352053817646
"Bhaga_1" 5235507 0.124451504214988
"Bhaga_1" 5235561 0.141582341175618
"Bhaga_1" 5235902 0.836674412296231
"Bhaga_1" 5236313 0.299428599512248
"Bhaga_1" 5236935 0.0391396718765
"Bhaga_1" 5237053 0.572370481916973
"Bhaga_1" 5237736 0.00754034016614851
"Bhaga_1" 5238047 0.10093845544862
"Bhaga_1" 5238063 0.900745906167203
"Bhaga_1" 5238157 0.453788040487975
"Bhaga_1" 5238394 0.684097575163768
"Bhaga_1" 5238465 0.000174378965130329
"Bhaga_1" 5238666 0.48917385715518
"Bhaga_1" 5238857 0.22954198047964
"Bhaga_1" 5239023 0.681170379128891
"Bhaga_1" 5239501 0.64224939856387
"Bhaga_1" 5239655 0.959513974776012
"Bhaga_1" 5240395 0.415460330660357
"Bhaga_1" 5240426 0.590761197081893
"Bhaga_1" 5242096 0.117249642510725
"Bhaga_1" 5242183 0.949747593434393
"Bhaga_1" 5242821 0.833882519634162
"Bhaga_1" 5243366 0.0919712080915559
"Bhaga_1" 5243371 0.425846363745619
"Bhaga_1" 5243818 0.810001668515626
"Bhaga_1" 5244082 0.935116111957719
"Bhaga_1" 5244291 0.338991892372573
"Bhaga_1" 5244461 0.151838488620532
"Bhaga_1" 5244823 0.565047967631308
"Bhaga_1" 5244974 0.366138906868196
"Bhaga_1" 5245268 0.759245168778261
"Bhaga_1" 5245286 0.870204234878183
"Bhaga_1" 5245649 0.56994702641287
"Bhaga_1" 5245987 0.663421123663984
"Bhaga_1" 5246190 0.545789940976852
"Bhaga_1" 5246876 0.690244078607899
"Bhaga_1" 5247285 0.263433831047726
"Bhaga_1" 5247469 0.094668882091677
"Bhaga_1" 5247888 0.858462261251346
"Bhaga_1" 5248359 0.239385548838871
"Bhaga_1" 5248491 0.982545279537338
"Bhaga_1" 5248709 0.808920797521832
"Bhaga_1" 5248884 0.15930496854121
"Bhaga_1" 5249226 0.439532476368525
"Bhaga_1" 5249622 0.984045884274731
"Bhaga_1" 5249876 0.24756781120961
"Bhaga_1" 5250126 0.165117640649684
"Bhaga_1" 5250150 0.407596809135346
"Bhaga_1" 5250643 0.818799890562152
"Bhaga_1" 5250655 0.107488551145843
"Bhaga_1" 5250764 0.459566979700263
"Bhaga_1" 5251491 0.897302311797982
"Bhaga_1" 5252414 0.0617518652495665
"Bhaga_1" 5252740 0.506986869525345
"Bhaga_1" 5252920 0.950887233061906
"Bhaga_1" 5253172 0.7596640497392
"Bhaga_1" 5253198 0.966804465355047
"Bhaga_1" 5253230 0.0170011765872469
"Bhaga_1" 5253941 0.228689979061591
"Bhaga_1" 5254167 0.904486947860613
"Bhaga_1" 5254348 0.891229159080827
"Bhaga_1" 5254380 0.023602450893853
"Bhaga_1" 5254391 0.999154740077653
"Bhaga_1" 5254568 0.591874890420504
"Bhaga_1" 5255142 0.32963318406681
"Bhaga_1" 5255346 0.0725192820111215
"Bhaga_1" 5255435 0.775987000902192
"Bhaga_1" 5255478 0.228975483280361
"Bhaga_1" 5255610 0.551152207377459
"Bhaga_1" 5255906 0.848576070273517
"Bhaga_1" 5255951 0.849964400024274
"Bhaga_1" 5256003 0.742506065669501
"Bhaga_1" 5256032 0.391864871988874
"Bhaga_1" 5256127 0.114612128101944
"Bhaga_1" 5256590 0.00034384798335112
"Bhaga_1" 5256663 0.0737053005756825
"Bhaga_1" 5256714 0.0109316478602049
"Bhaga_1" 5256730 0.277831205479643
"Bhaga_1" 5256901 0.820866524466402
"Bhaga_1" 5256911 0.586887054805525
"Bhaga_1" 5256951 0.98952325955369
"Bhaga_1" 5256961 0.0215085233170165
"Bhaga_1" 5257093 0.100815187084392
"Bhaga_1" 5257127 0.934955848503684
"Bhaga_1" 5257294 0.449470495331643
"Bhaga_1" 5257302 0.552415774856042
"Bhaga_1" 5257373 0.500197251626201
"Bhaga_1" 5257415 0.593191381843028
"Bhaga_1" 5257495 0.275741406440156
"Bhaga_1" 5257726 0.301868569218286
"Bhaga_1" 5257738 0.13114888137064
"Bhaga_1" 5257980 0.669855774231826
"Bhaga_1" 5258233 0.914442506288061
"Bhaga_1" 5258236 0.919650030848483
"Bhaga_1" 5258366 0.00100116540471406
"Bhaga_1" 5258485 0.620958492931479
"Bhaga_1" 5258505 0.531278975953519
"Bhaga_1" 5258616 0.00834848364063194
"Bhaga_1" 5258681 0.760736517666363
"Bhaga_1" 5258702 0.702428552781603
"Bhaga_1" 5258963 0.0311716411656336
"Bhaga_1" 5259106 0.049650257343351
"Bhaga_1" 5259175 0.26804319153146
"Bhaga_1" 5259177 0.221578039881677
"Bhaga_1" 5259513 0.58297890551471
"Bhaga_1" 5259715 0.0159882227866121
"Bhaga_1" 5259895 0.40998837092686
"Bhaga_1" 5260495 0.947586549863468
"Bhaga_1" 5260522 0.526416688585545
"Bhaga_1" 5261102 0.105888322760535
"Bhaga_1" 5261222 0.90262604590186
"Bhaga_1" 5261234 0.0788487222483865
"Bhaga_1" 5261502 0.357952754497303
"Bhaga_1" 5261519 0.0789351022701163
"Bhaga_1" 5261603 0.0268348668119684
"Bhaga_1" 5261935 0.0376606945343553
"Bhaga_1" 5262064 0.26648643146762
"Bhaga_1" 5262107 0.962422388818517
"Bhaga_1" 5262130 0.507373228090813
"Bhaga_1" 5262195 0.30957252110575
"Bhaga_1" 5262289 0.0612059269978683
"Bhaga_1" 5262399 0.744503353798479
"Bhaga_1" 5262445 0.257878932476406
"Bhaga_1" 5262653 0.164937018989452
"Bhaga_1" 5262857 0.061146084397404
"Bhaga_1" 5263079 0.449039285119748
"Bhaga_1" 5263107 0.4465942916673
"Bhaga_1" 5263341 0.974507698580346
"Bhaga_1" 5266108 0.490519990128432
"Bhaga_1" 5266440 0.19245617129131
"Bhaga_1" 5266441 0.942697790100013
"Bhaga_1" 5266457 0.660721388660541
"Bhaga_1" 5266494 0.010488922940316
"Bhaga_1" 5266563 0.292658800426045
"Bhaga_1" 5266589 0.753070010107442
"Bhaga_1" 5266636 0.452143731457122
"Bhaga_1" 5266721 0.00778411596636292
"Bhaga_1" 5266797 0.797506214560975
"Bhaga_1" 5266889 0.42632428347008
"Bhaga_1" 5268829 0.850691206406249
"Bhaga_1" 5269525 0.0443544111572935
"Bhaga_1" 5269539 0.647189036325974
"Bhaga_1" 5269644 0.405666521669658
"Bhaga_1" 5269903 0.698407788337038
"Bhaga_1" 5269971 0.144842475162009
"Bhaga_1" 5270238 0.878651833025527
"Bhaga_1" 5271808 0.165886944025777
"Bhaga_1" 5282108 0.664402218251841
"Bhaga_1" 5282204 0.000911778709802599
"Bhaga_1" 5282729 0.137378092647764
"Bhaga_1" 5282740 0.629108703514308
"Bhaga_1" 5282840 0.418994079443227
"Bhaga_1" 5287855 0.971240779980175
"Bhaga_1" 5293757 0.978348270686717
"Bhaga_1" 5301244 7.9550986703765e-05
"Bhaga_1" 5301295 0.172574118772683
"Bhaga_1" 5306407 0.820687687238768
"Bhaga_1" 5306528 0.511238941590763
"Bhaga_1" 5308299 0.312124331472202
"Bhaga_1" 5310674 0.000388850053506352
"Bhaga_1" 5310717 1.02943866830418e-09
"Bhaga_1" 5310757 0.942028929404698
"Bhaga_1" 5311264 0.0624269087703973
"Bhaga_1" 5311282 0.516540939354436
"Bhaga_1" 5311334 0.36624646005247
"Bhaga_1" 5312031 0.830133372069349
"Bhaga_1" 5312178 0.0344456151678131
"Bhaga_1" 5312251 0.0444407208253009
"Bhaga_1" 5312412 0.593074211056388
"Bhaga_1" 5314617 0.520834431738493
"Bhaga_1" 5314725 0.185393905070247
"Bhaga_1" 5314758 0.404195750074155
"Bhaga_1" 5314833 0.995325231705036
"Bhaga_1" 5315862 0.231338528627336
"Bhaga_1" 5315908 0.891867372603481
"Bhaga_1" 5317874 0.312384832765426
"Bhaga_1" 5318146 0.213312493084868
"Bhaga_1" 5318216 0.90424719352874
"Bhaga_1" 5318222 0.169716295146783
"Bhaga_1" 5318648 0.573024239140397
"Bhaga_1" 5318737 0.867752864645964
"Bhaga_1" 5320117 0.790414808537624
"Bhaga_1" 5320739 0.984323524688333
"Bhaga_1" 5320745 0.049965735550008
"Bhaga_1" 5325371 0.772532376578817
"Bhaga_1" 5325547 0.115876261558104
"Bhaga_1" 5325756 0.00299189990668802
"Bhaga_1" 5325858 0.475711695472813
"Bhaga_1" 5326149 0.0510662554784294
"Bhaga_1" 5326180 0.00061250742147609
"Bhaga_1" 5326202 0.593329092450509
"Bhaga_1" 5327181 0.450812301632181
"Bhaga_1" 5327675 0.798624189233408
"Bhaga_1" 5327776 0.285988637230476
"Bhaga_1" 5328006 0.029947291014679
"Bhaga_1" 5328351 0.934895774967556
"Bhaga_1" 5329138 0.516261220104149
"Bhaga_1" 5330934 0.902352385520659
"Bhaga_1" 5331364 0.0488256394797738
"Bhaga_1" 5331387 0.896605801708701
"Bhaga_1" 5331421 0.811750226012874
"Bhaga_1" 5331514 0.866512578666597
"Bhaga_1" 5331524 0.670149453623738
"Bhaga_1" 5331528 0.659261728435188
"Bhaga_1" 5331533 0.550061676984874
"Bhaga_1" 5331881 0.507808066228845
"Bhaga_1" 5331893 0.316169837640378
"Bhaga_1" 5333160 0.305065041529566
"Bhaga_1" 5333164 0.37214716268553
"Bhaga_1" 5333225 0.0843582488190502
"Bhaga_1" 5334537 0.401950801375383
"Bhaga_1" 5334732 0.0116279111332436
"Bhaga_1" 5335460 0.360068878035666
"Bhaga_1" 5336398 0.410477525072079
"Bhaga_1" 5337126 0.13976288719684
"Bhaga_1" 5337159 0.932545630808605
"Bhaga_1" 5337194 0.314876857754207
"Bhaga_1" 5338039 0.595531879939774
"Bhaga_1" 5338767 0.197546650546488
"Bhaga_1" 5339100 0.737609982985604
"Bhaga_1" 5339253 0.846949038400978
"Bhaga_1" 5340839 0.78826542589059
"Bhaga_1" 5340901 0.0219520112461599
"Bhaga_1" 5340914 0.744579127579383
"Bhaga_1" 5341539 0.575329087922246
"Bhaga_1" 5341630 0.63385863545387
"Bhaga_1" 5341832 0.808159232277804
"Bhaga_1" 5341866 0.318332537975785
"Bhaga_1" 5342282 0.424020939572073
"Bhaga_1" 5342305 0.540052138308542
"Bhaga_1" 5344154 0.0142543786939108
"Bhaga_1" 5344244 0.016180985898311
"Bhaga_1" 5344303 0.199532205249517
"Bhaga_1" 5345498 0.203151650673269
"Bhaga_1" 5346397 0.0253384560420239
"Bhaga_1" 5347682 0.803664458857032
"Bhaga_1" 5348506 0.295388635421556
"Bhaga_1" 5350747 0.654251498657926
"Bhaga_1" 5351010 0.687785545163306
"Bhaga_1" 5352039 0.488545774207094
"Bhaga_1" 5352126 0.473110200887445
"Bhaga_1" 5352130 0.0366753935915913
"Bhaga_1" 5352895 0.182067068614705
"Bhaga_1" 5353019 0.304061631514151
"Bhaga_1" 5353273 0.345094823365842
"Bhaga_1" 5354145 0.00326165799511811
"Bhaga_1" 5354384 0.995780368162925
"Bhaga_1" 5355843 0.58648880245446
"Bhaga_1" 5358373 0.151983392360658
"Bhaga_1" 5358400 0.333410152171623
"Bhaga_1" 5358476 0.164208521773269
"Bhaga_1" 5370544 0.0968987268473302
"Bhaga_1" 5370572 0.659737990588543
"Bhaga_1" 5370703 0.502847238595099
"Bhaga_1" 5370857 0.501668114007414
"Bhaga_1" 5371738 0.00103571163674772
"Bhaga_1" 5371859 0.970446008466796
"Bhaga_1" 5376956 0.00226052421524153
"Bhaga_1" 5377105 0.0096136990041761
"Bhaga_1" 5388883 0.527196678390331
"Bhaga_1" 5388959 0.582129884541371
"Bhaga_1" 5388979 0.279132425910902
"Bhaga_1" 5389117 0.181355357142218
"Bhaga_1" 5389231 0.612117852202719
"Bhaga_1" 5389315 0.306040265075277
"Bhaga_1" 5389489 0.129121873240384
"Bhaga_1" 5389583 0.971948527276231
"Bhaga_1" 5389870 0.636877175974546
"Bhaga_1" 5389945 0.460649088737297
"Bhaga_1" 5389986 0.62319150815551
"Bhaga_1" 5390160 0.0361163281488692
"Bhaga_1" 5390512 0.198050295590304
"Bhaga_1" 5390527 0.767701214299135
"Bhaga_1" 5390562 0.716201956216575
"Bhaga_1" 5391524 0.775818379159718
"Bhaga_1" 5391700 0.559888726181211
"Bhaga_1" 5392251 0.886327167638818
"Bhaga_1" 5394590 0.355101642908247
"Bhaga_1" 5398068 0.0367733711316482
"Bhaga_1" 5398095 0.0915118219161125
"Bhaga_1" 5398873 0.579404384899448
"Bhaga_1" 5399082 0.0529526101664816
"Bhaga_1" 5399543 0.430649741406284
"Bhaga_1" 5399554 0.761237599828274
"Bhaga_1" 5399557 0.864368390757857
"Bhaga_1" 5401433 0.608280256970901
"Bhaga_1" 5401515 0.0735062051057833
"Bhaga_1" 5401621 0.841388205999929
"Bhaga_1" 5401677 0.898091850772838
"Bhaga_1" 5401802 0.824479863133241
"Bhaga_1" 5404539 0.463424292064384
"Bhaga_1" 5404956 0.632144902233283
"Bhaga_1" 5405023 0.331383074864663
"Bhaga_1" 5405250 0.713252886924104
"Bhaga_1" 5406460 0.67733763666869
"Bhaga_1" 5406527 0.0967968059042432
"Bhaga_1" 5408432 0.412057689553781
"Bhaga_1" 5410289 0.282055254555622
"Bhaga_1" 5412254 0.376633826496345
"Bhaga_1" 5412482 0.875211057079816
"Bhaga_1" 5412492 0.619941862039809
"Bhaga_1" 5412571 0.852686213037988
"Bhaga_1" 5415335 0.610656051085699
"Bhaga_1" 5418740 0.966291747980323
"Bhaga_1" 5424934 0.385454874710438
"Bhaga_1" 5424953 0.374978378061895
"Bhaga_1" 5425837 0.831717636490997
"Bhaga_1" 5427521 0.251654835783261
"Bhaga_1" 5427883 0.440518734345266
"Bhaga_1" 5427952 0.0775746941653358
"Bhaga_1" 5428004 0.97975539795403
"Bhaga_1" 5428032 0.962761365938677
"Bhaga_1" 5431634 0.772486017211844
"Bhaga_1" 5431728 0.409415321363726
"Bhaga_1" 5432931 0.489034073033515
"Bhaga_1" 5432960 0.0273175017418771
"Bhaga_1" 5432977 0.12905950816506
"Bhaga_1" 5433070 0.0272217579249242
"Bhaga_1" 5433190 0.000506351817660509
"Bhaga_1" 5433212 0.518605290855627
"Bhaga_1" 5433338 0.645954655355702
"Bhaga_1" 5433348 0.241485037743412
"Bhaga_1" 5433350 0.540992835956303
"Bhaga_1" 5433433 0.00722818819719941
"Bhaga_1" 5433583 0.878238427562524
"Bhaga_1" 5433629 0.780242012008314
"Bhaga_1" 5434011 0.832805708026363
"Bhaga_1" 5434068 0.0184977493173376
"Bhaga_1" 5436429 0.79135483253905
"Bhaga_1" 5436507 0.95674026034813
"Bhaga_1" 5436845 0.718406374168466
"Bhaga_1" 5437282 0.816956361852995
"Bhaga_1" 5452600 0.904093825849147
"Bhaga_1" 5452626 0.195554248758111
"Bhaga_1" 5459908 0.190396971898538
"Bhaga_1" 5463431 0.789940626332345
"Bhaga_1" 5463497 0.053326717778777
"Bhaga_1" 5463498 0.191933527103201
"Bhaga_1" 5463507 0.297224081482889
"Bhaga_1" 5480765 0.839033486304771
"Bhaga_1" 5480805 0.814363305074745
"Bhaga_1" 5480855 0.430033876982316
"Bhaga_1" 5480880 0.840629242527965
"Bhaga_1" 5490524 0.104328148121752
"Bhaga_1" 5491071 0.519842737119295
"Bhaga_1" 5491101 0.00117202136549626
"Bhaga_1" 5491681 0.541124598930046
"Bhaga_1" 5491729 0.46468964499051
"Bhaga_1" 5491782 0.0286176173509498
"Bhaga_1" 5516908 0.324513596968408
"Bhaga_1" 5517326 0.00387676182041193
"Bhaga_1" 5518046 0.576538859113358
"Bhaga_1" 5518051 0.445786881880609
"Bhaga_1" 5518216 0.5970227757603
"Bhaga_1" 5518482 0.924541629060893
"Bhaga_1" 5518870 0.977876120357386
"Bhaga_1" 5535308 0.48818030447761
"Bhaga_1" 5535320 0.00482860939939146
"Bhaga_1" 5536041 0.971707482541932
"Bhaga_1" 5538837 0.776398179060459
"Bhaga_1" 5538842 0.489154441407048
"Bhaga_1" 5539098 0.936084532551756
"Bhaga_1" 5539457 0.742595794345584
"Bhaga_1" 5539683 0.341892083663421
"Bhaga_1" 5542441 0.926073401453363
"Bhaga_1" 5542466 0.796414418221081
"Bhaga_1" 5542471 0.714678907330473
"Bhaga_1" 5542489 0.0919545140979017
"Bhaga_1" 5542499 0.00792009272171258
"Bhaga_1" 5542501 0.628447808223416
"Bhaga_1" 5551245 0.809935540978544
"Bhaga_1" 5551350 0.558118112158434
"Bhaga_1" 5551526 0.295171288454128
"Bhaga_1" 5551527 0.588572500913051
"Bhaga_1" 5551552 0.208558230117935
"Bhaga_1" 5551780 0.847415775176756
"Bhaga_1" 5552011 0.649787063953842
"Bhaga_1" 5552200 0.376013505689738
"Bhaga_1" 5552433 0.291404564460001
"Bhaga_1" 5552487 0.446544081072836
"Bhaga_1" 5556515 0.000316139133257424
"Bhaga_1" 5556538 0.94030295114424
"Bhaga_1" 5556622 0.607198492025396
"Bhaga_1" 5561757 0.458271978183024
"Bhaga_1" 5561773 0.839434538081103
"Bhaga_1" 5561811 0.433399149676653
"Bhaga_1" 5572525 0.919537947008438
"Bhaga_1" 5573808 0.0409221213850256
"Bhaga_1" 5573901 0.891515515723225
"Bhaga_1" 5573932 0.832416936358927
"Bhaga_1" 5573977 0.913007531044052
"Bhaga_1" 5574162 0.387407370722811
"Bhaga_1" 5574258 0.0605215053177725
"Bhaga_1" 5574277 0.0448071426869991
"Bhaga_1" 5574367 0.574893223549092
"Bhaga_1" 5574429 0.407502999997254
"Bhaga_1" 5576245 0.285614166926935
"Bhaga_1" 5585401 0.00608614197119967
"Bhaga_1" 5585519 0.855054687927949
"Bhaga_1" 5585548 0.702711026194381
"Bhaga_1" 5587347 0.395091919674267
"Bhaga_1" 5592960 0.940695364525112
"Bhaga_1" 5595128 0.960184130737586
"Bhaga_1" 5595490 0.914085991890721
"Bhaga_1" 5595526 0.824486600756621
"Bhaga_1" 5595577 0.875444916883417
"Bhaga_1" 5595658 0.992629064290073
"Bhaga_1" 5595691 0.5751731030378
"Bhaga_1" 5596348 0.653029447378687
"Bhaga_1" 5596404 0.817487509846309
"Bhaga_1" 5596517 0.478755381583279
"Bhaga_1" 5596821 0.613239092640202
"Bhaga_1" 5596825 0.669584661070594
"Bhaga_1" 5599223 0.474217513014178
"Bhaga_1" 5600938 0.855294324226543
"Bhaga_1" 5601026 0.273476544034581
"Bhaga_1" 5601042 0.558723257568943
"Bhaga_1" 5602384 0.422428168911035
"Bhaga_1" 5602496 0.773289378920454
"Bhaga_1" 5603152 0.708644118412439
"Bhaga_1" 5603289 0.11346313078385
"Bhaga_1" 5603323 0.787946677362889
"Bhaga_1" 5603453 0.349550180691409
"Bhaga_1" 5608132 0.0646890349559283
"Bhaga_1" 5608150 0.773949093086927
"Bhaga_1" 5611360 0.309205911844842
"Bhaga_1" 5611542 0.17823798199678
"Bhaga_1" 5613665 0.771702761438479
"Bhaga_1" 5613786 0.963997112325665
"Bhaga_1" 5613810 0.459242099659506
"Bhaga_1" 5623478 0.521213394061605
"Bhaga_1" 5623740 0.0233584390145984
"Bhaga_1" 5623915 0.51631236289869
"Bhaga_1" 5624428 0.327534877726433
"Bhaga_1" 5624574 0.568218150009841
"Bhaga_1" 5624585 0.65380984742879
"Bhaga_1" 5625517 0.721143442136006
"Bhaga_1" 5625578 0.383810791773221
"Bhaga_1" 5626014 0.501165246421525
"Bhaga_1" 5626499 0.617847191976546
"Bhaga_1" 5626592 9.67975001781381e-05
"Bhaga_1" 5626651 0.642187409387351
"Bhaga_1" 5626723 0.407359510927348
"Bhaga_1" 5627058 0.233336521941282
"Bhaga_1" 5627225 0.67465732281584
"Bhaga_1" 5627744 0.333680249332058
"Bhaga_1" 5628353 0.213321588203495
"Bhaga_1" 5629000 0.684301912645447
"Bhaga_1" 5629118 0.306424851391881
"Bhaga_1" 5629528 0.864920630948946
"Bhaga_1" 5629632 0.820391568675748
"Bhaga_1" 5629759 0.972043960011181
"Bhaga_1" 5629865 0.659426435069287
"Bhaga_1" 5630248 0.454072730766524
"Bhaga_1" 5630494 0.918335649488307
"Bhaga_1" 5630510 0.969335329625582
"Bhaga_1" 5630665 0.612085755736686
"Bhaga_1" 5630977 0.463526837052582
"Bhaga_1" 5631061 0.658584277733618
"Bhaga_1" 5631243 0.000474164042205718
"Bhaga_1" 5631285 0.304688578407967
"Bhaga_1" 5631307 0.820994408409814
"Bhaga_1" 5631394 0.532673880287086
"Bhaga_1" 5631769 0.804668907985094
"Bhaga_1" 5632111 0.100034719650365
"Bhaga_1" 5632148 0.459447666999076
"Bhaga_1" 5632239 0.959652003693233
"Bhaga_1" 5632260 0.5052375288224
"Bhaga_1" 5632352 0.199198828564297
"Bhaga_1" 5632454 0.903296587148943
"Bhaga_1" 5632457 0.673449139385657
"Bhaga_1" 5632489 0.897722995301211
"Bhaga_1" 5632656 0.77789183144501
"Bhaga_1" 5633650 0.799382470359603
"Bhaga_1" 5636101 0.696973385237438
"Bhaga_1" 5638138 0.386594455209339
"Bhaga_1" 5638141 0.635275466390528
"Bhaga_1" 5640026 0.628597865905969
"Bhaga_1" 5640261 0.075720605581776
"Bhaga_1" 5640362 0.61733946408736
"Bhaga_1" 5640402 0.511072794251333
"Bhaga_1" 5642674 0.447071452542564
"Bhaga_1" 5642700 0.3616674589259
"Bhaga_1" 5643660 0.86307166505544
"Bhaga_1" 5652166 0.0797627461275263
"Bhaga_1" 5656633 0.711497104830868
"Bhaga_1" 5656822 0.459782386793278
"Bhaga_1" 5657433 0.828363824130864
"Bhaga_1" 5658009 0.286887376180572
"Bhaga_1" 5658398 0.285036649340867
"Bhaga_1" 5658433 0.313912228743706
"Bhaga_1" 5658649 0.475099189026456
"Bhaga_1" 5658847 0.121520891540868
"Bhaga_1" 5659580 0.712531956242801
"Bhaga_1" 5660787 0.789326590295269
"Bhaga_1" 5661546 0.586840245149056
"Bhaga_1" 5662513 0.779737283353017
"Bhaga_1" 5662690 0.580050915794524
"Bhaga_1" 5663117 6.70884574977879e-06
"Bhaga_1" 5663275 0.408837137423048
"Bhaga_1" 5663735 0.0641074805558744
"Bhaga_1" 5664488 0.0124585383873333
"Bhaga_1" 5664595 0.26719313137934
"Bhaga_1" 5664966 0.46634345043608
"Bhaga_1" 5665561 0.529826809507567
"Bhaga_1" 5665642 0.892281809117091
"Bhaga_1" 5666237 0.000204165986643387
"Bhaga_1" 5667209 0.278534765560654
"Bhaga_1" 5669651 0.723755264253449
"Bhaga_1" 5669940 0.635516143299727
"Bhaga_1" 5670041 0.793982217773283
"Bhaga_1" 5670166 0.0336813120091198
"Bhaga_1" 5670209 0.00349014279377897
"Bhaga_1" 5670317 0.935336847214566
"Bhaga_1" 5670389 0.846201596805492
"Bhaga_1" 5670408 0.00141912452724546
"Bhaga_1" 5670418 0.061962380271268
"Bhaga_1" 5670481 0.736485491869324
"Bhaga_1" 5670604 0.708713116497791
"Bhaga_1" 5670612 0.0211370899653591
"Bhaga_1" 5670629 0.165811403126153
"Bhaga_1" 5671261 0.542071143989011
"Bhaga_1" 5671713 0.890485480030549
"Bhaga_1" 5671749 0.744775589634565
"Bhaga_1" 5671830 0.835669207851697
"Bhaga_1" 5671864 0.274804042576374
"Bhaga_1" 5671865 0.670950571646631
"Bhaga_1" 5671884 0.185734799450643
"Bhaga_1" 5671983 0.939310226947652
"Bhaga_1" 5672098 0.594011018256626
"Bhaga_1" 5672471 0.367601740585601
"Bhaga_1" 5672633 0.0259543972112472
"Bhaga_1" 5672647 0.00385260142756532
"Bhaga_1" 5672707 0.159770817811957
"Bhaga_1" 5672725 0.478312575549455
"Bhaga_1" 5672755 0.439114779571138
"Bhaga_1" 5672868 0.0900227497566438
"Bhaga_1" 5673134 0.000180536774170984
"Bhaga_1" 5673619 9.61325242816251e-08
"Bhaga_1" 5673875 0.601095972922074
"Bhaga_1" 5674148 0.404056440182244
"Bhaga_1" 5674210 0.845595612304119
"Bhaga_1" 5674230 0.595553301138089
"Bhaga_1" 5674348 0.841236401489641
"Bhaga_1" 5674638 0.811620777456458
"Bhaga_1" 5674810 0.024671852062382
"Bhaga_1" 5674988 2.28499842491494e-07
"Bhaga_1" 5675193 0.153224664313207
"Bhaga_1" 5675396 0.911876383380184
"Bhaga_1" 5675412 0.879571388646157
"Bhaga_1" 5675951 0.328543159381691
"Bhaga_1" 5675984 0.26746294307536
"Bhaga_1" 5676014 0.736162048662891
"Bhaga_1" 5676040 0.7500347310654
"Bhaga_1" 5676088 0.814994822440881
"Bhaga_1" 5676089 0.184165615579807
"Bhaga_1" 5676566 0.0365177624384436
"Bhaga_1" 5676595 0.963772424644829
"Bhaga_1" 5676940 0.731743885533319
"Bhaga_1" 5676970 0.555301085272574
"Bhaga_1" 5677132 0.728046725854161
"Bhaga_1" 5677523 0.246166669625566
"Bhaga_1" 5677546 0.647635961870058
"Bhaga_1" 5677780 0.822248499491511
"Bhaga_1" 5678045 0.618241830471307
"Bhaga_1" 5678074 0.808113256790494
"Bhaga_1" 5678081 0.150353148595637
"Bhaga_1" 5678101 0.622052724995184
"Bhaga_1" 5678117 0.479464183056129
"Bhaga_1" 5678142 0.39435503337404
"Bhaga_1" 5678143 0.572477313765011
"Bhaga_1" 5678619 0.987866332022923
"Bhaga_1" 5678635 0.0669907299509249
"Bhaga_1" 5678657 0.979894940675558
"Bhaga_1" 5678744 0.0587802463452474
"Bhaga_1" 5679185 0.740412458429423
"Bhaga_1" 5679944 0.68143604308043
"Bhaga_1" 5680185 0.0636697351446074
"Bhaga_1" 5680203 0.637236382656605
"Bhaga_1" 5681168 0.351531283172006
"Bhaga_1" 5681187 0.297907018624322
"Bhaga_1" 5681204 0.779175739552769
"Bhaga_1" 5681210 0.447534856459737
"Bhaga_1" 5681211 0.446366892894083
"Bhaga_1" 5681260 0.930915738136355
"Bhaga_1" 5681592 0.297099190451297
"Bhaga_1" 5681681 0.194208704814663
"Bhaga_1" 5681825 0.187305575723132
"Bhaga_1" 5681895 0.77798189389118
"Bhaga_1" 5682050 0.371422908940174
"Bhaga_1" 5683953 0.434547544216608
"Bhaga_1" 5683963 0.415856270082295
"Bhaga_1" 5683998 0.669442366406497
"Bhaga_1" 5684760 0.238589561717256
"Bhaga_1" 5685176 0.00131843462106536
"Bhaga_1" 5686855 0.993725430937198
"Bhaga_1" 5686861 0.610613590113381
"Bhaga_1" 5686870 0.409518519358037
"Bhaga_1" 5686882 0.929976540794121
"Bhaga_1" 5686885 0.772008279236304
"Bhaga_1" 5687676 0.689208362598755
"Bhaga_1" 5687718 0.680144363160645
"Bhaga_1" 5687896 0.883659166593483
"Bhaga_1" 5687897 0.893082419454653
"Bhaga_1" 5688211 0.710833899793211
"Bhaga_1" 5688474 0.263394771237136
"Bhaga_1" 5688483 0.713671549940458
"Bhaga_1" 5688518 0.598373674336289
"Bhaga_1" 5689056 0.570874991092131
"Bhaga_1" 5689079 0.00981368436136966
"Bhaga_1" 5689130 0.00573644459743509
"Bhaga_1" 5689139 0.622778015880523
"Bhaga_1" 5689860 0.418044667691416
"Bhaga_1" 5690175 0.0461725633597224
"Bhaga_1" 5690181 0.530256900658
"Bhaga_1" 5690235 0.291319758324185
"Bhaga_1" 5690316 0.542285787113915
"Bhaga_1" 5690330 0.806830999873835
"Bhaga_1" 5690468 0.64621832264574
"Bhaga_1" 5690501 0.370707460197205
"Bhaga_1" 5690712 0.32246497601527
"Bhaga_1" 5691245 0.68346472989968
"Bhaga_1" 5691338 0.449537198281586
"Bhaga_1" 5691851 0.0102280920548323
"Bhaga_1" 5691961 0.709052621877809
"Bhaga_1" 5691966 0.579562601382769
"Bhaga_1" 5692002 0.666313994930574
"Bhaga_1" 5692057 0.566197190354718
"Bhaga_1" 5692269 0.709412431840122
"Bhaga_1" 5692727 0.650718128374204
"Bhaga_1" 5692779 0.946945161985776
"Bhaga_1" 5692997 0.578739589781757
"Bhaga_1" 5693001 0.370177707829229
"Bhaga_1" 5693010 0.882782810149682
"Bhaga_1" 5693313 0.68566747927902
"Bhaga_1" 5693504 0.783505998290362
"Bhaga_1" 5694517 0.718104120778476
"Bhaga_1" 5694576 0.739573125611228
"Bhaga_1" 5694595 0.66619084984747
"Bhaga_1" 5694604 0.000204545547669108
"Bhaga_1" 5694638 0.868094365363823
"Bhaga_1" 5695381 0.186611745191661
"Bhaga_1" 5695472 0.511280284066834
"Bhaga_1" 5695487 0.355647405955359
"Bhaga_1" 5695512 0.678879879465622
"Bhaga_1" 5696121 0.368114064912237
"Bhaga_1" 5696306 0.173783593225186
"Bhaga_1" 5696339 0.597789030170492
"Bhaga_1" 5697196 0.360402523303497
"Bhaga_1" 5697204 0.799795115933819
"Bhaga_1" 5697299 0.727495201475706
"Bhaga_1" 5697773 0.96765113932663
"Bhaga_1" 5697825 0.491099625793537
"Bhaga_1" 5697913 0.592265423524748
"Bhaga_1" 5697962 0.903198175407285
"Bhaga_1" 5697976 0.469572735910832
"Bhaga_1" 5698099 0.86877938680203
"Bhaga_1" 5698177 0.830984720316782
"Bhaga_1" 5698293 0.142953772607314
"Bhaga_1" 5698622 0.844616162943509
"Bhaga_1" 5699071 0.913428913037627
"Bhaga_1" 5699876 0.423990124691859
"Bhaga_1" 5699927 0.338795196801938
"Bhaga_1" 5699948 0.483893433658668
"Bhaga_1" 5700092 0.395322152440268
"Bhaga_1" 5700246 0.504535367755897
"Bhaga_1" 5700607 0.322918082238781
"Bhaga_1" 5700635 8.15296566385989e-07
"Bhaga_1" 5700966 0.466507648348098
"Bhaga_1" 5700996 0.575981067979539
"Bhaga_1" 5701538 0.91248194106734
"Bhaga_1" 5701637 0.268654265491893
"Bhaga_1" 5701818 0.557581395764779
"Bhaga_1" 5701947 0.692299918506036
"Bhaga_1" 5701996 0.908088607318583
"Bhaga_1" 5702017 0.471737010497237
"Bhaga_1" 5702313 4.33276378821937e-07
"Bhaga_1" 5702533 0.63598261949317
"Bhaga_1" 5702595 0.558359965832553
"Bhaga_1" 5702685 0.27140488708499
"Bhaga_1" 5702833 0.0150353882177369
"Bhaga_1" 5703140 0.308987142381841
"Bhaga_1" 5703277 0.166185583682707
"Bhaga_1" 5703650 0.676257785502531
"Bhaga_1" 5703774 0.955059300938515
"Bhaga_1" 5703815 3.48193695881807e-05
"Bhaga_1" 5703860 0.9351568173276
"Bhaga_1" 5704275 0.00012748836873161
"Bhaga_1" 5704310 0.354564120630697
"Bhaga_1" 5704345 0.227740129187007
"Bhaga_1" 5704427 0.531340607955913
"Bhaga_1" 5704734 0.00746483654828415
"Bhaga_1" 5704849 0.195289712174143
"Bhaga_1" 5704909 0.333442284482603
"Bhaga_1" 5705080 1.07872976291004e-05
"Bhaga_1" 5705191 0.202708674349227
"Bhaga_1" 5705618 3.43262515801632e-07
"Bhaga_1" 5705929 0.849692122695305
"Bhaga_1" 5706555 0.874355612972238
"Bhaga_1" 5706565 8.77951683153775e-05
"Bhaga_1" 5707640 0.0975395535977012
"Bhaga_1" 5708255 0.568744684029868
"Bhaga_1" 5709067 0.320958020798297
"Bhaga_1" 5709167 0.100594631276374
"Bhaga_1" 5709301 0.914207508890125
"Bhaga_1" 5709460 0.513837357811864
"Bhaga_1" 5709906 0.343780558952166
"Bhaga_1" 5709916 0.345624460252518
"Bhaga_1" 5710063 0.600513565556182
"Bhaga_1" 5710223 0.3757968757143
"Bhaga_1" 5710553 0.941176235639932
"Bhaga_1" 5732506 0.0706453286200936
"Bhaga_1" 5735703 0.0121011071071317
"Bhaga_1" 5737295 0.973281565109882
"Bhaga_1" 5741830 0.440528991643306
"Bhaga_1" 5741841 0.234055442757202
"Bhaga_1" 5741846 0.965994196926579
"Bhaga_1" 5744453 0.515659690479048
"Bhaga_1" 5745180 0.0961178750621848
"Bhaga_1" 5746984 0.416807007557235
"Bhaga_1" 5746987 0.277210297444417
"Bhaga_1" 5750113 0.623752928760896
"Bhaga_1" 5750135 0.0903749499630849
"Bhaga_1" 5750185 0.696029904188868
"Bhaga_1" 5750230 0.111648083216912
"Bhaga_1" 5752881 0.252155817354208
"Bhaga_1" 5752914 0.511431357957394
"Bhaga_1" 5752937 0.189723931684559
"Bhaga_1" 5767217 0.756478570378949
"Bhaga_1" 5767289 0.712992879797532
"Bhaga_1" 5767580 0.315602501012947
"Bhaga_1" 5768538 0.612655795599645
"Bhaga_1" 5771884 0.777731622469374
"Bhaga_1" 5773922 0.977136946581907
"Bhaga_1" 5773949 0.360572666153514
"Bhaga_1" 5773972 0.061272665880901
"Bhaga_1" 5774038 0.955236981225005
"Bhaga_1" 5774120 0.000586707665608695
"Bhaga_1" 5774144 0.976742616801532
"Bhaga_1" 5781408 0.648828976965301
"Bhaga_1" 5781465 0.00550859972664336
"Bhaga_1" 5793956 0.00139604203991626
"Bhaga_1" 5799125 0.972649198157333
"Bhaga_1" 5800274 0.233769822666432
"Bhaga_1" 5800413 0.170567191361147
"Bhaga_1" 5800455 0.0547797478569551
"Bhaga_1" 5800491 0.963598195124342
"Bhaga_1" 5809814 0.173513841217032
"Bhaga_1" 5810648 0.698790356017361
"Bhaga_1" 5810964 0.169182748787265
"Bhaga_1" 5811267 0.822258118513695
"Bhaga_1" 5811474 0.974591704172883
"Bhaga_1" 5812130 0.500551779560019
"Bhaga_1" 5812140 0.610368381966254
"Bhaga_1" 5815020 0.948105906022783
"Bhaga_1" 5815119 2.45281090929067e-05
"Bhaga_1" 5815137 0.265258770428396
"Bhaga_1" 5815322 0.5243782666493
"Bhaga_1" 5815324 0.0489461809108089
"Bhaga_1" 5815327 0.800502092347329
"Bhaga_1" 5815363 0.694627437755752
"Bhaga_1" 5815392 0.806441350088628
"Bhaga_1" 5815440 0.669293780215069
"Bhaga_1" 5815463 0.108624965132562
"Bhaga_1" 5815538 0.0184129720068565
"Bhaga_1" 5815569 0.946330383224019
"Bhaga_1" 5815626 0.289547729356694
"Bhaga_1" 5818117 0.373555134401555
"Bhaga_1" 5818181 0.893734523316008
"Bhaga_1" 5818290 0.14315968813724
"Bhaga_1" 5824805 0.918545162309681
"Bhaga_1" 5831533 0.003742537062238
"Bhaga_1" 5831548 0.948986873359413
"Bhaga_1" 5831615 0.519635855840123
"Bhaga_1" 5831644 0.351151740482143
"Bhaga_1" 5835696 0.528629807350607
"Bhaga_1" 5836270 0.0791524453807138
"Bhaga_1" 5836373 0.00099791483168185
"Bhaga_1" 5836479 0.520277486508659
"Bhaga_1" 5836914 0.0317953301025261
"Bhaga_1" 5837074 0.357454500769778
"Bhaga_1" 5837347 0.323103921242031
"Bhaga_1" 5837592 0.583230075261493
"Bhaga_1" 5838069 0.0945493335283947
"Bhaga_1" 5839486 0.0243157590177051
"Bhaga_1" 5839557 0.724821295059165
"Bhaga_1" 5841992 0.523305853895159
"Bhaga_1" 5844667 0.0221716762380266
"Bhaga_1" 5844682 0.754031589236119
"Bhaga_1" 5844783 0.835609348218579
"Bhaga_1" 5844865 0.15424467297261
"Bhaga_1" 5844907 0.77934077595465
"Bhaga_1" 5846232 2.21296180164185e-06
"Bhaga_1" 5848592 0.0058158001786923
"Bhaga_1" 5848593 0.334908277371353
"Bhaga_1" 5850882 5.63143619034347e-05
"Bhaga_1" 5850910 0.00217917688386175
"Bhaga_1" 5851946 0.443557190353586
"Bhaga_1" 5851989 0.434602065763261
"Bhaga_1" 5863983 0.106726339140772
"Bhaga_1" 5864051 0.407672425867994
"Bhaga_1" 5864208 0.0329650496955579
"Bhaga_1" 5864267 0.732576562523918
"Bhaga_1" 5866993 0.471560377729876
"Bhaga_1" 5867058 0.00667770370862902
"Bhaga_1" 5867073 0.868095338335534
"Bhaga_1" 5869789 0.748798269698688
"Bhaga_1" 5869958 0.00644309626902885
"Bhaga_1" 5870715 0.372790720339704
"Bhaga_1" 5870896 0.302767382075772
"Bhaga_1" 5870909 0.871734663834835
"Bhaga_1" 5878305 0.999541374206257
"Bhaga_1" 5878712 0.649979284907576
"Bhaga_1" 5879112 0.0350531260720803
"Bhaga_1" 5880478 0.985839187914625
"Bhaga_1" 5880542 0.868576010758018
"Bhaga_1" 5880703 0.444866831034204
"Bhaga_1" 5883274 0.550497431386335
"Bhaga_1" 5883314 0.84822639744248
"Bhaga_1" 5883325 0.796100504996288
"Bhaga_1" 5883358 0.833619077173083
"Bhaga_1" 5884172 0.778518538247126
"Bhaga_1" 5884356 0.00290883573816703
"Bhaga_1" 5889665 0.735579596020189
"Bhaga_1" 5890138 0.80841689882638
"Bhaga_1" 5890287 0.000814952666561248
"Bhaga_1" 5890300 0.112485514757024
"Bhaga_1" 5890455 0.0578338907874828
"Bhaga_1" 5890590 0.614926127694902
"Bhaga_1" 5890637 0.00173164109568164
"Bhaga_1" 5890703 0.180585327075848
"Bhaga_1" 5891022 0.00596869954555041
"Bhaga_1" 5891229 0.231675585736725
"Bhaga_1" 5892088 0.698524014917929
"Bhaga_1" 5892217 0.499356665337636
"Bhaga_1" 5892222 0.762052543011771
"Bhaga_1" 5892257 0.847299570139553
"Bhaga_1" 5892729 0.640773848476768
"Bhaga_1" 5893160 0.640710149377735
"Bhaga_1" 5894444 0.65990990855776
"Bhaga_1" 5896839 0.969253512173413
"Bhaga_1" 5897056 0.0754967440244501
"Bhaga_1" 5897153 0.180883374682019
"Bhaga_1" 5897298 0.184938733708646
"Bhaga_1" 5898103 0.155773541870113
"Bhaga_1" 5898504 0.874705372544422
"Bhaga_1" 5898698 0.970012751018064
"Bhaga_1" 5899184 0.536309773200417
"Bhaga_1" 5899218 0.912202393771211
"Bhaga_1" 5899427 0.986554478319234
"Bhaga_1" 5900206 0.804515828201444
"Bhaga_1" 5904689 0.752660703890591
"Bhaga_1" 5904812 0.20453773752747
"Bhaga_1" 5923702 0.128729363849645
"Bhaga_1" 5924848 0.286758149136484
"Bhaga_1" 5925912 0.923034094471911
"Bhaga_1" 5926350 0.961296718525472
"Bhaga_1" 5927255 0.040990524396831
"Bhaga_1" 5928171 0.287462941261551
"Bhaga_1" 5928297 0.713452063853065
"Bhaga_1" 5928608 0.0366965289882858
"Bhaga_1" 5930055 0.330307729929918
"Bhaga_1" 5930078 0.842362989204809
"Bhaga_1" 5930195 0.915899636683839
"Bhaga_1" 5930229 0.0148887472919638
"Bhaga_1" 5930332 0.386650063963078
"Bhaga_1" 5930476 0.0254138372834769
"Bhaga_1" 5930633 0.033465768691306
"Bhaga_1" 5930639 0.395706512391163
"Bhaga_1" 5930643 0.772621313147106
"Bhaga_1" 5930656 0.684974118865591
"Bhaga_1" 5930676 0.836685035480097
"Bhaga_1" 5930779 0.0761126434666616
"Bhaga_1" 5930920 0.922122362337807
"Bhaga_1" 5931743 0.704599514181289
"Bhaga_1" 5932273 0.104104130906789
"Bhaga_1" 5932494 0.361861409796147
"Bhaga_1" 5932521 0.209243559587252
"Bhaga_1" 5932877 0.707109300523258
"Bhaga_1" 5933234 0.987216910800477
"Bhaga_1" 5933387 0.29482238848677
"Bhaga_1" 5933473 0.717338055357681
"Bhaga_1" 5933671 0.240177962913148
"Bhaga_1" 5933973 0.279324696480208
"Bhaga_1" 5934127 0.857691417688757
"Bhaga_1" 5934351 0.961913443213697
"Bhaga_1" 5934661 0.456113215629097
"Bhaga_1" 5934731 0.93615051328763
"Bhaga_1" 5934958 0.00995629881399185
"Bhaga_1" 5935741 0.0287898074074734
"Bhaga_1" 5935967 0.756361991859913
"Bhaga_1" 5936525 0.232620619832425
"Bhaga_1" 5936869 0.635320425085081
"Bhaga_1" 5937051 0.981034381410015
"Bhaga_1" 5937429 0.310940268252802
"Bhaga_1" 5937450 0.479828405363682
"Bhaga_1" 5938771 0.465136787485828
"Bhaga_1" 5939028 0.749685944402769
"Bhaga_1" 5940420 0.386714494841644
"Bhaga_1" 5940601 0.237376016793174
"Bhaga_1" 5940637 0.160119960737497
"Bhaga_1" 5940960 0.931718706827566
"Bhaga_1" 5941233 0.646489138342635
"Bhaga_1" 5941306 0.804085331510616
"Bhaga_1" 5941775 0.397780710873816
"Bhaga_1" 5942686 0.0869457286677084
"Bhaga_1" 5942688 0.0234097862916548
"Bhaga_1" 5944683 0.931747013483965
"Bhaga_1" 5944859 0.042557919763403
"Bhaga_1" 5945181 0.378135205027607
"Bhaga_1" 5945252 0.0997620606714058
"Bhaga_1" 5945722 0.357467420120419
"Bhaga_1" 5946118 0.662982375978209
"Bhaga_1" 5946261 0.177271283270124
"Bhaga_1" 5946315 0.547754525286072
"Bhaga_1" 5947141 0.00937845078556843
"Bhaga_1" 5947760 0.876127070033292
"Bhaga_1" 5948405 0.316389554378165
"Bhaga_1" 5948496 0.31783033755432
"Bhaga_1" 5948593 0.680307471047081
"Bhaga_1" 5949391 0.775785224442095
"Bhaga_1" 5949447 0.00162274567236165
"Bhaga_1" 5949608 1.37313200963115e-05
"Bhaga_1" 5949645 0.862027942322276
"Bhaga_1" 5949651 0.88159537136423
"Bhaga_1" 5949842 0.241995634186217
"Bhaga_1" 5950125 0.238689573758076
"Bhaga_1" 5951112 0.0494308474409639
"Bhaga_1" 5951115 0.331633636673726
"Bhaga_1" 5951222 0.280061650325985
"Bhaga_1" 5951260 0.0881929372574863
"Bhaga_1" 5951309 0.574898281040594
"Bhaga_1" 5951854 0.0107133823107548
"Bhaga_1" 5951902 0.900598102977821
"Bhaga_1" 5952096 0.092190841238798
"Bhaga_1" 5952126 0.876651416030422
"Bhaga_1" 5952278 0.101866800024316
"Bhaga_1" 5952326 0.0931338045926381
"Bhaga_1" 5952435 0.646236079616391
"Bhaga_1" 5952448 0.493994726871745
"Bhaga_1" 5952466 0.531966053276282
"Bhaga_1" 5952705 0.996345921844582
"Bhaga_1" 5952750 0.382918221541596
"Bhaga_1" 5952776 0.555198296683322
"Bhaga_1" 5952796 0.0314017266544677
"Bhaga_1" 5952802 0.560235016507967
"Bhaga_1" 5952820 0.467538968535784
"Bhaga_1" 5952895 0.91764140287851
"Bhaga_1" 5953031 0.260338945923534
"Bhaga_1" 5953102 0.241761371586083
"Bhaga_1" 5953421 4.48861584248533e-05
"Bhaga_1" 5953600 0.748177001637589
"Bhaga_1" 5953776 0.427926331318789
"Bhaga_1" 5953845 0.156289323557744
"Bhaga_1" 5954001 0.920400405442953
"Bhaga_1" 5954671 0.922684647319018
"Bhaga_1" 5954868 0.110199931724391
"Bhaga_1" 5954870 0.114356637625796
"Bhaga_1" 5954973 0.247170667873454
"Bhaga_1" 5955007 0.738332900414496
"Bhaga_1" 5955157 0.341476532589486
"Bhaga_1" 5955182 0.026809357064318
"Bhaga_1" 5955273 0.206649743499825
"Bhaga_1" 5955529 0.805485140838734
"Bhaga_1" 5955626 0.866092414974123
"Bhaga_1" 5955683 0.275670606538269
"Bhaga_1" 5955833 0.0712849086248442
"Bhaga_1" 5955969 0.0223874332459778
"Bhaga_1" 5956094 0.386382915301426
"Bhaga_1" 5956131 0.857643851175976
"Bhaga_1" 5956200 0.48994383164063
"Bhaga_1" 5956319 0.772963841436559
"Bhaga_1" 5956671 0.670677482599131
"Bhaga_1" 5956684 0.652991106066377
"Bhaga_1" 5956768 0.427659800451249
"Bhaga_1" 5956983 0.308830773207055
"Bhaga_1" 5958188 0.000170673383689932
"Bhaga_1" 5958197 0.00310776254132608
"Bhaga_1" 5958466 0.894469815000916
"Bhaga_1" 5958566 0.381858643827145
"Bhaga_1" 5958901 0.00166508824498276
"Bhaga_1" 5959287 0.000278983512613679
"Bhaga_1" 5959288 0.00901187616740666
"Bhaga_1" 5959552 0.63824826754707
"Bhaga_1" 5959760 0.000283349160402636
"Bhaga_1" 5959920 0.986034875743624
"Bhaga_1" 5960013 0.042434415395674
"Bhaga_1" 5960263 0.820533856221099
"Bhaga_1" 5960346 0.852193674298051
"Bhaga_1" 5960482 0.708508889100765
"Bhaga_1" 5961254 0.714212066244475
"Bhaga_1" 5961280 0.641013628526705
"Bhaga_1" 5961310 0.292634417377876
"Bhaga_1" 5961349 0.813712718831063
"Bhaga_1" 5962224 0.991831875871424
"Bhaga_1" 5962458 0.00440995976686041
"Bhaga_1" 5962500 0.475595431257061
"Bhaga_1" 5962817 0.55259935405327
"Bhaga_1" 5962891 0.375715576052157
"Bhaga_1" 5963251 0.95564612709151
"Bhaga_1" 5963470 0.968802339119631
"Bhaga_1" 5964129 0.145521869759916
"Bhaga_1" 5964503 0.881006141304665
"Bhaga_1" 5965076 0.920319720811737
"Bhaga_1" 5965754 0.554809607806194
"Bhaga_1" 5965996 0.778500521969159
"Bhaga_1" 5966011 0.430777025976194
"Bhaga_1" 5966343 0.0239595017368823
"Bhaga_1" 5966433 0.198580780643355
"Bhaga_1" 5966604 0.906638170062405
"Bhaga_1" 5966804 0.857546778264147
"Bhaga_1" 5966988 0.554605785820612
"Bhaga_1" 5968368 0.961636461126733
"Bhaga_1" 5968651 0.332104925713819
"Bhaga_1" 5969123 0.285041662982446
"Bhaga_1" 5969128 0.760072644256827
"Bhaga_1" 5969237 0.76762849865191
"Bhaga_1" 5969283 0.69724133892161
"Bhaga_1" 5969632 0.578035433701834
"Bhaga_1" 5969654 0.247793360816688
"Bhaga_1" 5969672 0.10085626320415
"Bhaga_1" 5969683 0.423960027701208
"Bhaga_1" 5969739 0.233036505648761
"Bhaga_1" 5972895 0.369233645197435
"Bhaga_1" 5974555 0.392564028492255
"Bhaga_1" 5974820 0.00500283255496238
"Bhaga_1" 5974886 0.00260483214919591
"Bhaga_1" 5974887 0.0185316324602607
"Bhaga_1" 5974890 0.198805362921081
"Bhaga_1" 5975148 0.728258459505201
"Bhaga_1" 5975319 0.814293250543727
"Bhaga_1" 5975323 0.0339542320501532
"Bhaga_1" 5975390 0.59273131226848
"Bhaga_1" 5976039 0.44965208874138
"Bhaga_1" 5976094 0.28083907851491
"Bhaga_1" 5976254 0.497502182638198
"Bhaga_1" 5978791 0.0253627514021307
"Bhaga_1" 5978826 0.0785312538849756
"Bhaga_1" 5980665 0.877822130614515
"Bhaga_1" 5982196 0.258320270199344
"Bhaga_1" 5982436 0.916125073402263
"Bhaga_1" 5983527 0.928825402964951
"Bhaga_1" 5984458 0.912495080351164
"Bhaga_1" 5984548 0.00539879674845083
"Bhaga_1" 5985547 0.937506312246346
"Bhaga_1" 5985787 0.892459713067166
"Bhaga_1" 5986509 0.908434433535992
"Bhaga_1" 5986593 0.922554553494031
"Bhaga_1" 5988270 0.0458370318446605
"Bhaga_1" 5988704 0.801900284356651
"Bhaga_1" 5989160 0.474183914053025
"Bhaga_1" 5989604 0.64504503426278
"Bhaga_1" 5990183 0.554191626380559
"Bhaga_1" 5990644 0.621096426585744
"Bhaga_1" 5990665 0.99501319311869
"Bhaga_1" 5991670 0.491512986563932
"Bhaga_1" 5992902 0.857379817895899
"Bhaga_1" 5993360 0.916327658279703
"Bhaga_1" 5993398 0.377481282023578
"Bhaga_1" 5994383 0.48485752896273
"Bhaga_1" 5994511 0.0436832004320056
"Bhaga_1" 5995048 0.588472793892894
"Bhaga_1" 5995081 0.219472348926074
"Bhaga_1" 5995342 0.734748582918187
"Bhaga_1" 5995577 0.394942827093219
"Bhaga_1" 5995702 0.433929183166386
"Bhaga_1" 5997703 0.473554175788782
"Bhaga_1" 5998248 0.0649275419292847
"Bhaga_1" 6000723 0.952229625830406
"Bhaga_1" 6001035 0.924757097575913
"Bhaga_1" 6003007 0.738946862321391
"Bhaga_1" 6003158 0.0387755801598856
"Bhaga_1" 6004195 0.137803974468413
"Bhaga_1" 6005312 0.677888670668068
"Bhaga_1" 6005916 0.0762436901148065
"Bhaga_1" 6006115 7.53569384230408e-05
"Bhaga_1" 6006207 0.73836835264543
"Bhaga_1" 6006552 0.510310786214582
"Bhaga_1" 6012200 0.146595398827892
"Bhaga_1" 6012348 0.0712810298886388
"Bhaga_1" 6016088 0.000346001690578544
"Bhaga_1" 6018802 0.233859659481905
"Bhaga_1" 6018803 0.367754273384891
"Bhaga_1" 6019370 0.900732202415415
"Bhaga_1" 6019763 0.738913267392243
"Bhaga_1" 6019914 0.0870437921123701
"Bhaga_1" 6020183 0.00125693266736542
"Bhaga_1" 6020364 0.160978721624713
"Bhaga_1" 6020406 1.54031642202634e-05
"Bhaga_1" 6022658 0.495384703470873
"Bhaga_1" 6023258 0.517684607845769
"Bhaga_1" 6029999 0.462703064652807
"Bhaga_1" 6031929 0.736593627393375
"Bhaga_1" 6035721 0.0810787989932018
"Bhaga_1" 6036318 0.0202891812408145
"Bhaga_1" 6037637 0.212558573625415
"Bhaga_1" 6048435 0.217625018850866
"Bhaga_1" 6048714 0.716307226843398
"Bhaga_1" 6049671 0.131759236261829
"Bhaga_1" 6049973 0.0589259544986817
"Bhaga_1" 6050290 0.388253961936744
"Bhaga_1" 6050343 0.382553599177657
"Bhaga_1" 6050369 0.296129331174001
"Bhaga_1" 6050430 0.904982546073935
"Bhaga_1" 6050967 0.750458594387461
"Bhaga_1" 6051037 0.502233469991279
"Bhaga_1" 6052149 0.135665264724143
"Bhaga_1" 6055267 0.00444847939027983
"Bhaga_1" 6055415 0.0496588782708785
"Bhaga_1" 6055736 0.848262235113502
"Bhaga_1" 6055795 0.824755153698892
"Bhaga_1" 6055819 0.218601891910807
"Bhaga_1" 6055825 0.144311585708486
"Bhaga_1" 6055949 0.22113530640817
"Bhaga_1" 6056048 0.242988166806789
"Bhaga_1" 6056242 0.585338999966829
"Bhaga_1" 6056607 0.997720122474362
"Bhaga_1" 6056619 0.314994149304743
"Bhaga_1" 6056793 0.0403240940073684
"Bhaga_1" 6056880 0.000224544093993974
"Bhaga_1" 6056956 0.928691186896638
"Bhaga_1" 6057629 0.901952147519846
"Bhaga_1" 6057672 0.092190841238798
"Bhaga_1" 6057677 0.538200137184506
"Bhaga_1" 6057781 0.206241168920621
"Bhaga_1" 6057892 0.141743159419521
"Bhaga_1" 6058846 0.884152057726619
"Bhaga_1" 6059349 0.0092083053263084
"Bhaga_1" 6059352 0.92679773995964
"Bhaga_1" 6059432 0.59564584475329
"Bhaga_1" 6075705 0.345666828277112
"Bhaga_1" 6100187 0.452324447878252
"Bhaga_1" 6100218 0.508645818733204
"Bhaga_1" 6100487 0.00273431913664819
"Bhaga_1" 6100513 0.0406519033093114
"Bhaga_1" 6104187 0.119449523658936
"Bhaga_1" 6104196 0.835420120804241
"Bhaga_1" 6104210 0.0479274070307344
"Bhaga_1" 6104310 0.355199429459043
"Bhaga_1" 6105110 0.410837583856474
"Bhaga_1" 6113853 0.405902532558445
"Bhaga_1" 6125273 0.497580555101116
"Bhaga_1" 6125281 0.0069410834603219
"Bhaga_1" 6125290 0.166768904017939
"Bhaga_1" 6125308 0.547455663529541
"Bhaga_1" 6126844 0.418241557500668
"Bhaga_1" 6126889 0.0442799848664718
"Bhaga_1" 6126903 0.74068327694133
"Bhaga_1" 6127464 0.39032829793057
"Bhaga_1" 6127510 0.231568017497677
"Bhaga_1" 6129867 0.00236310908520657
"Bhaga_1" 6129986 0.0524481878420344
"Bhaga_1" 6131875 0.0360691553618907
"Bhaga_1" 6133069 0.606851056957784
"Bhaga_1" 6133445 0.765835809581122
"Bhaga_1" 6133535 0.156469972139271
"Bhaga_1" 6134185 0.820392530058251
"Bhaga_1" 6134191 0.599444906245664
"Bhaga_1" 6134290 0.366163825973907
"Bhaga_1" 6134291 0.0860739481202899
"Bhaga_1" 6136149 0.325419104148219
"Bhaga_1" 6136152 0.183565957783543
"Bhaga_1" 6142618 0.0184602332540191
"Bhaga_1" 6144452 0.557600500548844
"Bhaga_1" 6144490 0.973588487048163
"Bhaga_1" 6144744 0.092088134234308
"Bhaga_1" 6144850 0.73066327229998
"Bhaga_1" 6145025 0.903588012118676
"Bhaga_1" 6145067 0.216606224887034
"Bhaga_1" 6145069 0.0570856323117977
"Bhaga_1" 6145296 0.843642758618887
"Bhaga_1" 6145304 0.914990895296681
"Bhaga_1" 6145394 0.843793688415645
"Bhaga_1" 6145483 0.587262445661046
"Bhaga_1" 6145838 0.751220237131122
"Bhaga_1" 6145888 0.510783494950736
"Bhaga_1" 6145916 0.0758001046331387
"Bhaga_1" 6147299 0.60369366103052
"Bhaga_1" 6147347 0.818688424101046
"Bhaga_1" 6147370 0.020632706126177
"Bhaga_1" 6150717 0.466207273749671
"Bhaga_1" 6151160 0.0520164683579156
"Bhaga_1" 6151167 0.169493511118788
"Bhaga_1" 6161814 0.902845667951377
"Bhaga_1" 6191518 0.284745403490102
"Bhaga_1" 6191598 0.00675054933069698
"Bhaga_1" 6206959 0.00444520030603562
"Bhaga_1" 6207025 0.62644938433808
"Bhaga_1" 6207089 0.278472799282835
"Bhaga_1" 6208375 0.0210294403191641
"Bhaga_1" 6230792 0.98920998037313
"Bhaga_1" 6232596 0.555780335350879
"Bhaga_1" 6232608 0.619785722966381
"Bhaga_1" 6232618 0.656836909534607
"Bhaga_1" 6232634 0.229865660745238
"Bhaga_1" 6232729 0.742296712367286
"Bhaga_1" 6233964 0.588944979872915
"Bhaga_1" 6233968 0.774843801271626
"Bhaga_1" 6234003 0.292932778152715
"Bhaga_1" 6234024 0.234864093707445
"Bhaga_1" 6234025 0.612301770630702
"Bhaga_1" 6242066 0.80100758517635
"Bhaga_1" 6263278 0.154785286114888
"Bhaga_1" 6263307 0.845036174153594
"Bhaga_1" 6263321 0.963426825136577
"Bhaga_1" 6263337 0.684409085542937
"Bhaga_1" 6263347 0.0201315566596818
"Bhaga_1" 6263367 0.0428807085421751
"Bhaga_1" 6263377 0.79519425398319
"Bhaga_1" 6310482 0.500005500482508
"Bhaga_1" 6310548 0.356659235623918
"Bhaga_1" 6310655 0.845053594925591
"Bhaga_1" 6310770 0.717469255097243
"Bhaga_1" 6325912 0.977169881606417
"Bhaga_1" 6336882 0.905490523674477
"Bhaga_1" 6340626 0.923084661953885
"Bhaga_1" 6342682 0.29552959740122
"Bhaga_1" 6342826 0.721797946002871
"Bhaga_1" 6343011 0.80271483514926
"Bhaga_1" 6343061 0.923940035754838
"Bhaga_1" 6343306 0.187599373631739
"Bhaga_1" 6343595 0.833998324420249
"Bhaga_1" 6343656 0.837390095069183
"Bhaga_1" 6346316 0.10233091686148
"Bhaga_1" 6346896 0.649731893725495
"Bhaga_1" 6348062 0.744954290972015
"Bhaga_1" 6355881 0.941695694975132
"Bhaga_1" 6358894 0.877217731517872
"Bhaga_1" 6360263 0.474257986226867
"Bhaga_1" 6360373 0.960138513519603
"Bhaga_1" 6363191 0.82327884828046
"Bhaga_1" 6375228 0.338668476254031
"Bhaga_1" 6376423 0.0181292030361399
"Bhaga_1" 6376478 0.523438636716023
"Bhaga_1" 6376965 0.419426890777704
"Bhaga_1" 6377006 0.811699404854742
"Bhaga_1" 6377129 0.593042568210167
"Bhaga_1" 6377247 0.894486438336965
"Bhaga_1" 6377344 0.285512096210211
"Bhaga_1" 6378300 0.893510629462357
"Bhaga_1" 6378419 0.0836620857036499
"Bhaga_1" 6378597 0.927502294476062
"Bhaga_1" 6379064 0.988756636003462
"Bhaga_1" 6379560 0.701253244935576
"Bhaga_1" 6380196 0.0457377124552255
"Bhaga_1" 6380227 0.904551393116909
"Bhaga_1" 6380445 0.687510758165973
"Bhaga_1" 6380551 0.951399636098001
"Bhaga_1" 6380559 0.769724848881913
"Bhaga_1" 6380826 0.781430197241271
"Bhaga_1" 6381726 0.756815174937163
"Bhaga_1" 6381991 0.653264865283886
"Bhaga_1" 6382345 0.253643906863271
"Bhaga_1" 6382763 0.669549536601359
"Bhaga_1" 6382926 0.484844389267028
"Bhaga_1" 6383012 0.878895601760653
"Bhaga_1" 6383289 0.11662327884187
"Bhaga_1" 6384356 0.968142601565428
"Bhaga_1" 6384419 0.624420446597816
"Bhaga_1" 6385003 0.944984005869953
"Bhaga_1" 6385011 0.772045170775126
"Bhaga_1" 6385418 0.539307523615285
"Bhaga_1" 6385632 0.752003706343937
"Bhaga_1" 6386418 0.978190097501019
"Bhaga_1" 6386942 0.462011817614879
"Bhaga_1" 6387325 0.938970782474977
"Bhaga_1" 6387330 0.991491972117484
"Bhaga_1" 6387356 0.708436218640377
"Bhaga_1" 6387421 0.755797040715478
"Bhaga_1" 6387537 0.227814488069815
"Bhaga_1" 6388399 0.478943469173022
"Bhaga_1" 6388444 0.188956891273087
"Bhaga_1" 6397303 0.752447629315706
"Bhaga_1" 6397369 0.0219220094160328
"Bhaga_1" 6397455 0.667255407837706
"Bhaga_1" 6418991 0.670603584789859
"Bhaga_1" 6419143 0.96902787512039
"Bhaga_1" 6419183 0.814139711561725
"Bhaga_1" 6423186 0.000143206017978974
"Bhaga_1" 6423546 0.684627992305382
"Bhaga_1" 6423604 0.431879382701165
"Bhaga_1" 6423715 0.496013573102422
"Bhaga_1" 6425919 0.157990036180759
"Bhaga_1" 6426433 0.364524704629768
"Bhaga_1" 6426539 0.527083599863118
"Bhaga_1" 6426685 0.122862319998306
"Bhaga_1" 6426774 0.063405104963882
"Bhaga_1" 6426853 0.912565581842223
"Bhaga_1" 6428162 0.623258832100757
"Bhaga_1" 6429024 0.206187919866426
"Bhaga_1" 6430308 0.633772329615443
"Bhaga_1" 6430372 0.363053226813248
"Bhaga_1" 6430408 0.166545242548626
"Bhaga_1" 6432270 0.183337897576621
"Bhaga_1" 6432309 0.707888975809861
"Bhaga_1" 6432338 0.823420292525273
"Bhaga_1" 6432437 0.611051260885515
"Bhaga_1" 6435802 0.661494725924603
"Bhaga_1" 6435994 0.449426029816779
"Bhaga_1" 6436800 0.265553244245978
"Bhaga_1" 6437033 0.87583957995681
"Bhaga_1" 6439278 0.799567771866734
"Bhaga_1" 6440220 0.296261953570127
"Bhaga_1" 6440928 0.472040111987975
"Bhaga_1" 6442012 0.454325459075028
"Bhaga_1" 6443690 0.912886034001138
"Bhaga_1" 6443809 0.663892300307193
"Bhaga_1" 6446235 0.65634183470131
"Bhaga_1" 6447054 0.0104859387337551
"Bhaga_1" 6448000 0.658240737403277
"Bhaga_1" 6448173 0.637396155524024
"Bhaga_1" 6450444 0.419645531872204
"Bhaga_1" 6450631 0.321780358284743
"Bhaga_1" 6451076 0.991708710154183
"Bhaga_1" 6451791 0.372533479732269
"Bhaga_1" 6453026 0.547284451276565
"Bhaga_1" 6455337 0.299981140858907
"Bhaga_1" 6460473 0.658253261044435
"Bhaga_1" 6460554 0.487465310941739
"Bhaga_1" 6461833 0.66315014519354
"Bhaga_1" 6462668 0.926293820219892
"Bhaga_1" 6464287 0.796759856247601
"Bhaga_1" 6465812 0.541824602491329
"Bhaga_1" 6465888 0.123837463536423
"Bhaga_1" 6465920 0.583112121023097
"Bhaga_1" 6465936 0.351543427713966
"Bhaga_1" 6465944 0.964554113551015
"Bhaga_1" 6466612 0.185016587215818
"Bhaga_1" 6467063 0.188001309160731
"Bhaga_1" 6467079 0.558188751435289
"Bhaga_1" 6467112 0.752587486712369
"Bhaga_1" 6467226 0.306210308600434
"Bhaga_1" 6467357 0.764714010228869
"Bhaga_1" 6467816 0.486881793349654
"Bhaga_1" 6467961 0.0043243936255015
"Bhaga_1" 6468066 0.147177549040697
"Bhaga_1" 6469910 0.224366118729391
"Bhaga_1" 6470077 0.776124369115493
"Bhaga_1" 6470154 0.445862863958419
"Bhaga_1" 6470661 0.499874283457688
"Bhaga_1" 6470694 0.807191013783534
"Bhaga_1" 6471089 0.381255900248498
"Bhaga_1" 6471373 0.456403211592724
"Bhaga_1" 6471568 0.718216882942074
"Bhaga_1" 6471892 0.279590177716733
"Bhaga_1" 6472112 0.963464863412636
"Bhaga_1" 6473243 0.409856302547663
"Bhaga_1" 6473261 0.515863354991952
"Bhaga_1" 6473917 0.994612028553308
"Bhaga_1" 6474036 0.907590428696736
"Bhaga_1" 6474090 0.501566574622868
"Bhaga_1" 6474589 0.113559002781446
"Bhaga_1" 6474822 0.863200932306829
"Bhaga_1" 6474846 0.00594913847474126
"Bhaga_1" 6474874 0.897587982108397
"Bhaga_1" 6475094 0.746066102474743
"Bhaga_1" 6475104 0.0575326399474835
"Bhaga_1" 6475125 0.934830097614123
"Bhaga_1" 6475242 0.0704280631874374
"Bhaga_1" 6475306 0.45100385497147
"Bhaga_1" 6475337 0.866415315192875
"Bhaga_1" 6475492 0.747123187985276
"Bhaga_1" 6475553 0.280847902536716
"Bhaga_1" 6475637 0.377387730475397
"Bhaga_1" 6475644 0.636541875743213
"Bhaga_1" 6475940 0.363372285851516
"Bhaga_1" 6475967 0.00690069573027711
"Bhaga_1" 6476009 0.0929436331364846
"Bhaga_1" 6476067 0.502948126799534
"Bhaga_1" 6476151 0.392736539403481
"Bhaga_1" 6476156 0.655273559649447
"Bhaga_1" 6476388 0.415917912168654
"Bhaga_1" 6476398 0.383066557692839
"Bhaga_1" 6476445 0.122302241648983
"Bhaga_1" 6476798 0.73595328018149
"Bhaga_1" 6477062 0.752872858532671
"Bhaga_1" 6478675 0.507148361266518
"Bhaga_1" 6478975 0.134145574033498
"Bhaga_1" 6479520 0.289433454982977
"Bhaga_1" 6479997 0.579441610483609
"Bhaga_1" 6480465 0.386979747737431
"Bhaga_1" 6480580 0.665120676032984
"Bhaga_1" 6481063 0.644501290080767
"Bhaga_1" 6481313 0.860258829657107
"Bhaga_1" 6481364 0.812223955684452
"Bhaga_1" 6481445 0.554044222160195
"Bhaga_1" 6481566 0.803723760197754
"Bhaga_1" 6482063 0.463946950985426
"Bhaga_1" 6482251 0.935315510894498
"Bhaga_1" 6482714 0.551022542890636
"Bhaga_1" 6482828 0.681162219428483
"Bhaga_1" 6483373 0.0873499578612649
"Bhaga_1" 6483459 0.915446919772162
"Bhaga_1" 6483503 0.467898940330736
"Bhaga_1" 6483768 0.94179506408221
"Bhaga_1" 6483771 0.759174577814914
"Bhaga_1" 6483902 0.741249297954097
"Bhaga_1" 6484508 0.904629550973393
"Bhaga_1" 6484867 0.112242151367743
"Bhaga_1" 6485180 0.474729295139373
"Bhaga_1" 6488602 0.691480956582844
"Bhaga_1" 6488721 0.92931551511629
"Bhaga_1" 6488803 0.641066721426912
"Bhaga_1" 6489066 0.367363815553175
"Bhaga_1" 6489173 0.59325467558351
"Bhaga_1" 6489259 0.768123383168885
"Bhaga_1" 6489300 0.216931017886225
"Bhaga_1" 6489306 0.584592869928504
"Bhaga_1" 6489311 0.0223264318544548
"Bhaga_1" 6489604 0.284167407339056
"Bhaga_1" 6490099 0.233024394424849
"Bhaga_1" 6490569 0.652752162267591
"Bhaga_1" 6490618 0.672679339194517
"Bhaga_1" 6490869 0.74096159978801
"Bhaga_1" 6491284 0.672600844248707
"Bhaga_1" 6491518 0.344500705143846
"Bhaga_1" 6492073 0.329744217099606
"Bhaga_1" 6494556 0.952238586734724
"Bhaga_1" 6495504 0.171270325994077
"Bhaga_1" 6495908 0.56933521576767
"Bhaga_1" 6496137 0.852612522480945
"Bhaga_1" 6496414 0.204423070570665
"Bhaga_1" 6497681 0.0647051516871041
"Bhaga_1" 6497724 0.907889096344048
"Bhaga_1" 6497815 0.59574782170079
"Bhaga_1" 6497891 0.81170803480681
"Bhaga_1" 6497986 0.679224896206492
"Bhaga_1" 6498152 0.515675662658161
"Bhaga_1" 6498568 0.413336415816166
"Bhaga_1" 6498855 0.335628245453387
"Bhaga_1" 6498856 0.496571620878101
"Bhaga_1" 6499017 0.363502178083931
"Bhaga_1" 6499048 0.543011135312692
"Bhaga_1" 6499424 0.115150120001233
"Bhaga_1" 6499485 0.767496293625041
"Bhaga_1" 6499603 0.344975442219944
"Bhaga_1" 6499806 0.887128894932817
"Bhaga_1" 6500049 0.0893869118690043
"Bhaga_1" 6500314 0.732920889756851
"Bhaga_1" 6500475 0.748319419704818
"Bhaga_1" 6501193 0.457187017542628
"Bhaga_1" 6501209 0.598736953951614
"Bhaga_1" 6501436 0.667554935603301
"Bhaga_1" 6501490 0.963435299978443
"Bhaga_1" 6501649 0.732885523941439
"Bhaga_1" 6501796 0.152167324135225
"Bhaga_1" 6501819 0.49068800770076
"Bhaga_1" 6501861 0.690780838789206
"Bhaga_1" 6501896 0.602705152636779
"Bhaga_1" 6501908 0.37524598338451
"Bhaga_1" 6502029 0.289966243920982
"Bhaga_1" 6502502 0.706567937871943
"Bhaga_1" 6502866 0.0622931495153938
"Bhaga_1" 6503025 0.557376247081117
"Bhaga_1" 6503093 0.0096697695602209
"Bhaga_1" 6503351 0.858101093516203
"Bhaga_1" 6503513 0.263600671969957
"Bhaga_1" 6503984 0.104830276924781
"Bhaga_1" 6504069 0.559265498895636
"Bhaga_1" 6504129 0.0882459846897962
"Bhaga_1" 6504148 0.40043616551123
"Bhaga_1" 6504724 0.806017289569692
"Bhaga_1" 6505162 0.990577974433702
"Bhaga_1" 6505369 0.611772637403309
"Bhaga_1" 6506140 0.360861114906301
"Bhaga_1" 6507169 0.0837239744154787
"Bhaga_1" 6507761 0.758128184868358
"Bhaga_1" 6508867 0.203463471552717
"Bhaga_1" 6509995 0.685458443650728
"Bhaga_1" 6510086 0.542547184608843
"Bhaga_1" 6510477 0.237702083847943
"Bhaga_1" 6510556 1.08071123805134e-06
"Bhaga_1" 6510763 0.828461145993079
"Bhaga_1" 6510829 0.000141705021791438
"Bhaga_1" 6510854 0.816808462174047
"Bhaga_1" 6510883 0.702050762989883
"Bhaga_1" 6510907 0.184288172719589
"Bhaga_1" 6511053 0.440713646423905
"Bhaga_1" 6511093 0.970525661756186
"Bhaga_1" 6511192 0.560897085874035
"Bhaga_1" 6512059 0.198175275815632
"Bhaga_1" 6512498 0.064726645815967
"Bhaga_1" 6512919 0.24703636677581
"Bhaga_1" 6513589 0.269479632667329
"Bhaga_1" 6513762 0.293402286685154
"Bhaga_1" 6513939 0.317416622749245
"Bhaga_1" 6514103 0.928476406107609
"Bhaga_1" 6514527 0.615991346763646
"Bhaga_1" 6514788 0.55519663887903
"Bhaga_1" 6514836 0.693794675207251
"Bhaga_1" 6515049 0.614550668334222
"Bhaga_1" 6532419 0.377938553640229
"Bhaga_1" 6543958 0.883705037732051
"Bhaga_1" 6552764 0.277729935662091
"Bhaga_1" 6557856 0.63655952126868
"Bhaga_1" 6557872 0.55704327021068
"Bhaga_1" 6562643 0.913024103437576
"Bhaga_1" 6563103 0.950964623922508
"Bhaga_1" 6563174 0.624830908786504
"Bhaga_1" 6563187 0.64018207966104
"Bhaga_1" 6565584 0.84754554138877
"Bhaga_1" 6566792 0.407331516573001
"Bhaga_1" 6567511 0.805919658426383
"Bhaga_1" 6567573 0.548829611438908
"Bhaga_1" 6567596 0.547980989395924
"Bhaga_1" 6570999 0.424144928952609
"Bhaga_1" 6571079 0.104719115170076
"Bhaga_1" 6574791 0.631567940629682
"Bhaga_1" 6574865 0.106688744021295
"Bhaga_1" 6575600 0.615966989852744
"Bhaga_1" 6577008 0.962181857135404
"Bhaga_1" 6578280 0.36799959192769
"Bhaga_1" 6580003 0.396820985483296
"Bhaga_1" 6580021 0.139746309068235
"Bhaga_1" 6580132 0.963934337452587
"Bhaga_1" 6581379 0.51859087364976
"Bhaga_1" 6581547 0.747906243620343
"Bhaga_1" 6581728 0.215828791946319
"Bhaga_1" 6581945 0.840749119919105
"Bhaga_1" 6582082 0.544992930629843
"Bhaga_1" 6582401 0.00146166161179236
"Bhaga_1" 6582895 0.502404402930672
"Bhaga_1" 6583285 0.249163897838266
"Bhaga_1" 6584282 0.778522331162919
"Bhaga_1" 6584459 0.554426850372869
"Bhaga_1" 6585022 0.528426801742619
"Bhaga_1" 6585063 0.17599238230319
"Bhaga_1" 6585361 0.480448852375538
"Bhaga_1" 6585638 0.240258147412799
"Bhaga_1" 6585984 0.275368484928944
"Bhaga_1" 6586010 0.773240167205523
"Bhaga_1" 6586479 0.139200079363488
"Bhaga_1" 6586554 0.844429397946264
"Bhaga_1" 6587041 0.120749370595478
"Bhaga_1" 6587171 0.410659640746602
"Bhaga_1" 6587376 0.362907783685452
"Bhaga_1" 6587395 0.135464463895264
"Bhaga_1" 6587818 0.0783257720022084
"Bhaga_1" 6587980 0.464636789225192
"Bhaga_1" 6587991 0.1624499403012
"Bhaga_1" 6588741 0.608603828980522
"Bhaga_1" 6588794 0.576117749650533
"Bhaga_1" 6589865 0.303196842546359
"Bhaga_1" 6590108 0.561440348574798
"Bhaga_1" 6590150 0.343690450796163
"Bhaga_1" 6590401 0.491483398986288
"Bhaga_1" 6590896 0.876326860901183
"Bhaga_1" 6591489 0.0718550153833059
"Bhaga_1" 6591610 0.230871372878506
"Bhaga_1" 6592040 0.428391190595524
"Bhaga_1" 6592091 0.422308048287203
"Bhaga_1" 6592387 0.745737557562139
"Bhaga_1" 6592409 0.246692768718869
"Bhaga_1" 6592535 0.106217014499105
"Bhaga_1" 6593088 0.551592517824685
"Bhaga_1" 6593124 0.622099901445512
"Bhaga_1" 6593426 0.832643634464565
"Bhaga_1" 6593959 0.910689635155478
"Bhaga_1" 6594990 0.204753967789155
"Bhaga_1" 6594998 0.52678561648885
"Bhaga_1" 6595915 0.648571984620773
"Bhaga_1" 6595927 0.0432451982801312
"Bhaga_1" 6596113 0.550129339817511
"Bhaga_1" 6596231 0.132747390271765
"Bhaga_1" 6596324 0.513524133555938
"Bhaga_1" 6596399 0.340821849426939
"Bhaga_1" 6596407 0.512658303474531
"Bhaga_1" 6596939 0.000178406118053977
"Bhaga_1" 6597138 0.733357425035835
"Bhaga_1" 6597838 0.886467778896591
"Bhaga_1" 6597922 0.0652659166746488
"Bhaga_1" 6598122 0.842668625818951
"Bhaga_1" 6598530 0.597392547132951
"Bhaga_1" 6598753 0.0896529610901051
"Bhaga_1" 6598788 0.408732639084823
"Bhaga_1" 6599289 0.825294246572445
"Bhaga_1" 6599448 0.0137053311405645
"Bhaga_1" 6599453 0.697813953501666
"Bhaga_1" 6599488 0.244174266833807
"Bhaga_1" 6599738 0.0324186770922339
"Bhaga_1" 6599741 0.511388418796797
"Bhaga_1" 6599917 0.835141124294891
"Bhaga_1" 6599918 0.361965571380231
"Bhaga_1" 6599924 0.387940605517564
"Bhaga_1" 6599990 0.555032528227149
"Bhaga_1" 6599993 0.0199473689969811
"Bhaga_1" 6600113 0.0413364564626862
"Bhaga_1" 6600183 0.571940726664949
"Bhaga_1" 6600218 0.414452718885204
"Bhaga_1" 6600242 0.0694239244514422
"Bhaga_1" 6600301 0.0305822731640803
"Bhaga_1" 6600368 0.184071695980366
"Bhaga_1" 6600394 0.906154204781699
"Bhaga_1" 6600400 0.724969654723964
"Bhaga_1" 6600435 0.000781052555387921
"Bhaga_1" 6600449 0.464186140985517
"Bhaga_1" 6600544 0.466936075882886
"Bhaga_1" 6600628 0.443463781476284
"Bhaga_1" 6600756 0.774893989539821
"Bhaga_1" 6600757 0.571353110358718
"Bhaga_1" 6600888 0.306205048584086
"Bhaga_1" 6600987 0.28747078507064
"Bhaga_1" 6601347 0.630411176129452
"Bhaga_1" 6601536 0.0167241903759736
"Bhaga_1" 6601548 0.621437825986952
"Bhaga_1" 6601731 0.486289363333594
"Bhaga_1" 6601860 0.208491128623555
"Bhaga_1" 6602547 0.88678709689498
"Bhaga_1" 6602716 0.973685701174958
"Bhaga_1" 6602862 0.873210054720053
"Bhaga_1" 6603076 0.350067580496719
"Bhaga_1" 6603269 0.447755198351684
"Bhaga_1" 6603394 0.681285525544961
"Bhaga_1" 6603497 0.427480486812461
"Bhaga_1" 6603928 0.14920285216853
"Bhaga_1" 6604173 0.565436771145402
"Bhaga_1" 6604369 0.873484730777811
"Bhaga_1" 6604452 0.377554128481655
"Bhaga_1" 6604539 0.877339580425108
"Bhaga_1" 6604634 0.438028813148173
"Bhaga_1" 6604690 0.414235677506121
"Bhaga_1" 6604845 0.00314749333996412
"Bhaga_1" 6605180 0.214200584303829
"Bhaga_1" 6605266 0.525969631365966
"Bhaga_1" 6605664 0.500866328203942
"Bhaga_1" 6606010 0.224251552012397
"Bhaga_1" 6606925 0.869696146201357
"Bhaga_1" 6607198 0.0706106832032874
"Bhaga_1" 6608091 0.0218727981418109
"Bhaga_1" 6608403 0.00162528966297653
"Bhaga_1" 6608777 0.656498204863412
"Bhaga_1" 6608922 0.336994012755368
"Bhaga_1" 6608927 3.92092670282356e-05
"Bhaga_1" 6609182 0.578641507881801
"Bhaga_1" 6609325 0.322725658013074
"Bhaga_1" 6610468 0.01585062181398
"Bhaga_1" 6610932 0.592389359170112
"Bhaga_1" 6610963 0.319997455978481
"Bhaga_1" 6611001 0.146998237943098
"Bhaga_1" 6611531 0.440378809172578
"Bhaga_1" 6611641 0.489473688979369
"Bhaga_1" 6612680 0.784528322988563
"Bhaga_1" 6613842 0.387319786376373
"Bhaga_1" 6613855 0.068871587862445
"Bhaga_1" 6615638 0.47392738330651
"Bhaga_1" 6615958 2.50250773451095e-05
"Bhaga_1" 6616423 0.998699125423052
"Bhaga_1" 6616553 0.89381469697415
"Bhaga_1" 6620506 0.270955251075132
"Bhaga_1" 6620604 0.373103137041792
"Bhaga_1" 6620708 0.653898167982601
"Bhaga_1" 6621683 8.54041645204584e-07
"Bhaga_1" 6621776 0.233704766953026
"Bhaga_1" 6621952 0.710671816273905
"Bhaga_1" 6622600 0.109469110306734
"Bhaga_1" 6622794 0.890189403324347
"Bhaga_1" 6622803 0.367802934378681
"Bhaga_1" 6622809 0.322408744790436
"Bhaga_1" 6623044 0.0241483170440969
"Bhaga_1" 6623093 0.637138408740569
"Bhaga_1" 6623151 0.00205525197184029
"Bhaga_1" 6623189 0.11436798323131
"Bhaga_1" 6623278 0.295944754961922
"Bhaga_1" 6623532 0.813347180271195
"Bhaga_1" 6623597 0.970376114919783
"Bhaga_1" 6623615 0.075212610903307
"Bhaga_1" 6623625 0.900678366534154
"Bhaga_1" 6623672 0.00549876311971751
"Bhaga_1" 6623909 0.925261810449673
"Bhaga_1" 6623911 0.280066054013977
"Bhaga_1" 6623998 0.381567289659397
"Bhaga_1" 6624057 0.953645128953858
"Bhaga_1" 6624109 0.376404300963905
"Bhaga_1" 6624155 0.182099468290872
"Bhaga_1" 6630451 0.0354509492483929
"Bhaga_1" 6631682 0.65646871676711
"Bhaga_1" 6631789 0.0864544792444183
"Bhaga_1" 6636381 0.286536149469105
"Bhaga_1" 6637252 0.0171296601874786
"Bhaga_1" 6641248 0.309387709452247
"Bhaga_1" 6641427 0.0871099783156301
"Bhaga_1" 6642790 0.196906614121902
"Bhaga_1" 6660551 0.816232291923195
"Bhaga_1" 6661987 0.0629118104022012
"Bhaga_1" 6662184 0.562403347725018
"Bhaga_1" 6662260 0.262464326245798
"Bhaga_1" 6663294 0.780623466170175
"Bhaga_1" 6697540 0.853801424087371
"Bhaga_1" 6697779 0.775065394299782
"Bhaga_1" 6697892 0.0368983921936683
"Bhaga_1" 6697953 0.719932177236736
"Bhaga_1" 6697978 0.176704231193775
"Bhaga_1" 6697988 0.674417967134241
"Bhaga_1" 6698020 0.217596416291043
"Bhaga_1" 6698085 0.238067319924319
"Bhaga_1" 6698181 0.00204188924605093
"Bhaga_1" 6698258 0.109132472130449
"Bhaga_1" 6699333 0.178381529646872
"Bhaga_1" 6699960 0.62358150612558
"Bhaga_1" 6700180 0.334964673010686
"Bhaga_1" 6701158 0.720518752720452
"Bhaga_1" 6701300 0.297556531268722
"Bhaga_1" 6701328 0.62812405185218
"Bhaga_1" 6704253 0.878950207532019
"Bhaga_1" 6705657 0.344085652324499
"Bhaga_1" 6705859 0.70156304624307
"Bhaga_1" 6705995 0.653936530945183
"Bhaga_1" 6707737 0.979515366201329
"Bhaga_1" 6707752 0.886032286212211
"Bhaga_1" 6708394 0.840505502000619
"Bhaga_1" 6708919 0.618498012422983
"Bhaga_1" 6709786 0.499069309991145
"Bhaga_1" 6709792 0.00130533163003231
"Bhaga_1" 6709895 0.0394297200163143
"Bhaga_1" 6709957 0.270445922673225
"Bhaga_1" 6712060 0.289186433498738
"Bhaga_1" 6749848 0.247392932291027
"Bhaga_1" 6749853 0.836347039696134
"Bhaga_1" 6749867 0.920454195652382
"Bhaga_1" 6753552 0.995897758045448
"Bhaga_1" 6753557 0.025991612912254
"Bhaga_1" 6753614 0.979093589357362
"Bhaga_1" 6753618 0.0161612900061645
"Bhaga_1" 6753622 0.142001431750914
"Bhaga_1" 6753829 0.475338481459438
"Bhaga_1" 6753876 0.968853301363773
"Bhaga_1" 6753941 0.808465752449175
"Bhaga_1" 6753945 0.896489398368776
"Bhaga_1" 6754455 0.617239333512002
"Bhaga_1" 6756143 0.811089612898168
"Bhaga_1" 6756179 0.287726908711957
"Bhaga_1" 6761432 0.502253161158176
"Bhaga_1" 6761436 0.13828019639915
"Bhaga_1" 6761489 0.844812614308792
"Bhaga_1" 6761543 0.000847231551462003
"Bhaga_1" 6761596 0.0169252902416528
"Bhaga_1" 6761631 0.019201069168869
"Bhaga_1" 6761651 0.708936686709915
"Bhaga_1" 6765652 0.146602277864864
"Bhaga_1" 6765710 0.997728063630336
"Bhaga_1" 6765713 0.454149510039071
"Bhaga_1" 6765718 0.44587245445369
"Bhaga_1" 6765856 0.818465502174648
"Bhaga_1" 6767730 0.619365366690483
"Bhaga_1" 6769050 0.67266309856821
"Bhaga_1" 6769064 0.307842041214779
"Bhaga_1" 6769104 0.265856442281213
"Bhaga_1" 6769561 0.0149728983083041
"Bhaga_1" 6769565 0.48506779032804
"Bhaga_1" 6769644 0.0108475614774907
"Bhaga_1" 6769663 0.00629414443171958
"Bhaga_1" 6770471 0.553439900054407
"Bhaga_1" 6770949 0.0717379668442744
"Bhaga_1" 6770951 0.544474773507064
"Bhaga_1" 6770967 0.805321494491504
"Bhaga_1" 6771637 0.702034259288301
"Bhaga_1" 6771684 0.0478925490795753
"Bhaga_1" 6771736 0.0416476761786618
"Bhaga_1" 6771747 0.440153956684691
"Bhaga_1" 6771809 0.502843297866691
"Bhaga_1" 6771927 0.57535269818706
"Bhaga_1" 6771956 0.279381845656949
"Bhaga_1" 6771957 0.000165372288810115
"Bhaga_1" 6772096 0.387668837657207
"Bhaga_1" 6772229 0.443640311637807
"Bhaga_1" 6772264 0.867441546462118
"Bhaga_1" 6773983 0.719097932865202
"Bhaga_1" 6773988 0.0535742849407653
"Bhaga_1" 6783238 0.763539904826304
"Bhaga_1" 6783239 0.96936224073766
"Bhaga_1" 6783288 0.676211676011703
"Bhaga_1" 6783407 0.758127244066571
"Bhaga_1" 6783415 0.0788255602090294
"Bhaga_1" 6783429 0.299499429711199
"Bhaga_1" 6784798 0.00303125273163332
"Bhaga_1" 6787985 0.820842486662704
"Bhaga_1" 6795035 0.496254596157033
"Bhaga_1" 6796101 0.000301416770123332
"Bhaga_1" 6796299 0.244702892446167
"Bhaga_1" 6796598 0.0876501085709699
"Bhaga_1" 6796786 0.591401623783684
"Bhaga_1" 6796808 0.56230576086461
"Bhaga_1" 6796967 0.961031570464513
"Bhaga_1" 6797097 0.048001376403124
"Bhaga_1" 6797129 0.869847983168268
"Bhaga_1" 6797895 0.00282262689855631
"Bhaga_1" 6797920 0.9739860223297
"Bhaga_1" 6798008 0.0940359244183806
"Bhaga_1" 6798120 0.651299652612849
"Bhaga_1" 6798156 0.84371048281787
"Bhaga_1" 6798544 0.829875018110296
"Bhaga_1" 6798629 0.0888312058817129
"Bhaga_1" 6798677 0.863995082789649
"Bhaga_1" 6798707 0.210429921897743
"Bhaga_1" 6798708 0.293438074043138
"Bhaga_1" 6810708 0.952204712578715
"Bhaga_1" 6810716 0.0173077157362321
"Bhaga_1" 6810736 0.609214844840806
"Bhaga_1" 6810743 0.656540203984935
"Bhaga_1" 6811193 0.00888108060940616
"Bhaga_1" 6811281 0.595418781840145
"Bhaga_1" 6812003 0.0569421060201513
"Bhaga_1" 6812089 0.0360209399198936
"Bhaga_1" 6813144 0.0295401497259641
"Bhaga_1" 6813155 0.032353676638875
"Bhaga_1" 6813183 0.0367477418691284
"Bhaga_1" 6818706 0.0162528352301333
"Bhaga_1" 6818709 0.463248637754347
"Bhaga_1" 6818733 0.981963595774291
"Bhaga_1" 6818765 0.184926443265684
"Bhaga_1" 6818812 0.662861269670755
"Bhaga_1" 6818864 0.424137044603667
"Bhaga_1" 6827083 0.551322363154694
"Bhaga_1" 6827145 0.340583754476184
"Bhaga_1" 6827189 0.509434299474853
"Bhaga_1" 6827658 0.910705515978552
"Bhaga_1" 6828126 0.299048150584469
"Bhaga_1" 6828135 0.39989951727725
"Bhaga_1" 6828335 0.817694036679499
"Bhaga_1" 6828432 0.103141287248622
"Bhaga_1" 6828594 0.155543121374531
"Bhaga_1" 6828607 0.845624651014175
"Bhaga_1" 6828679 0.804799031689842
"Bhaga_1" 6828937 0.969945914817537
"Bhaga_1" 6829555 0.0914477027605477
"Bhaga_1" 6829959 0.288759123965232
"Bhaga_1" 6830268 0.0874575499767054
"Bhaga_1" 6830420 0.755033953044983
"Bhaga_1" 6830432 0.0239487070178013
"Bhaga_1" 6830444 0.504902575662986
"Bhaga_1" 6830452 0.230366925348777
"Bhaga_1" 6830794 0.224983045011728
"Bhaga_1" 6830989 0.110732598266774
"Bhaga_1" 6831256 0.562250715474584
"Bhaga_1" 6831258 0.362852355324404
"Bhaga_1" 6831306 0.0398395673992809
"Bhaga_1" 6831465 0.098886961450569
"Bhaga_1" 6831954 0.785176494712469
"Bhaga_1" 6831972 0.0159930984203604
"Bhaga_1" 6833302 0.710589858565378
"Bhaga_1" 6833338 0.00211397243508305
"Bhaga_1" 6833359 0.798519152652471
"Bhaga_1" 6833984 0.194085562598154
"Bhaga_1" 6833999 0.0726629805137853
"Bhaga_1" 6834012 0.7211073439003
"Bhaga_1" 6834019 0.222511815451224
"Bhaga_1" 6835416 0.2461520669966
"Bhaga_1" 6835634 0.399090862615128
"Bhaga_1" 6903964 0.602739613200106
"Bhaga_1" 6905589 0.906367968156121
"Bhaga_1" 6907685 0.596497896545021
"Bhaga_1" 6907787 0.243899498536747
"Bhaga_1" 6908387 0.0424570771174941
"Bhaga_1" 6910133 0.861122411563439
"Bhaga_1" 6910159 0.631829128702099
"Bhaga_1" 6910586 0.266961861019252
"Bhaga_1" 6910807 0.687904753672109
"Bhaga_1" 6910969 0.99286618528077
"Bhaga_1" 6910971 0.75016788354285
"Bhaga_1" 6911008 0.75552824123673
"Bhaga_1" 6922499 0.171684719109357
"Bhaga_1" 6924056 0.108982207983944
"Bhaga_1" 6949139 0.954465605010843
"Bhaga_1" 6951688 0.158339878322981
"Bhaga_1" 6955765 0.984443951193651
"Bhaga_1" 6955918 0.581070480209194
"Bhaga_1" 6956075 0.448993362475493
"Bhaga_1" 6956385 0.312291864735235
"Bhaga_1" 6956443 0.165407698832877
"Bhaga_1" 6956502 0.643737885669391
"Bhaga_1" 6956590 0.765973591770612
"Bhaga_1" 6956674 0.00141143183616235
"Bhaga_1" 6956795 0.217262151467994
"Bhaga_1" 6956897 0.689041718584697
"Bhaga_1" 6956914 0.255459373599233
"Bhaga_1" 6957002 0.456152822367778
"Bhaga_1" 6958642 0.894088468857446
"Bhaga_1" 6959298 0.483858690041464
"Bhaga_1" 6959317 0.67564941880071
"Bhaga_1" 6959604 0.00556774211026029
"Bhaga_1" 6961282 0.98767507543479
"Bhaga_1" 6961414 0.120713854694885
"Bhaga_1" 6961723 0.403664437168809
"Bhaga_1" 6961766 0.431009231872527
"Bhaga_1" 6966388 0.91501708480429
"Bhaga_1" 6966848 0.643180421201757
"Bhaga_1" 6966886 0.762400269655687
"Bhaga_1" 6967119 0.606633307140856
"Bhaga_1" 6974562 0.80164888781878
"Bhaga_1" 6975995 0.0113416184260753
"Bhaga_1" 6976239 0.695896465154321
"Bhaga_1" 6976436 0.0921430590994492
"Bhaga_1" 6980068 0.0628558362850563
"Bhaga_1" 6982240 0.86590763273178
"Bhaga_1" 6984669 0.14855203689826
"Bhaga_1" 6984762 0.643727248539996
"Bhaga_1" 6985061 0.0801909472127754
"Bhaga_1" 6989548 0.320568147896615
"Bhaga_1" 6990166 0.00621476294712761
"Bhaga_1" 6990569 0.00153317525619039
"Bhaga_1" 6991797 0.743311879612729
"Bhaga_1" 6992021 0.42802648546468
"Bhaga_1" 6992761 0.935644901648987
"Bhaga_1" 6992813 0.723730242131651
"Bhaga_1" 6993543 0.147101666254237
"Bhaga_1" 6993676 0.439834735416153
"Bhaga_1" 6993677 0.0222330325482675
"Bhaga_1" 6993834 0.738697711791443
"Bhaga_1" 6994546 0.20775404477476
"Bhaga_1" 6994645 0.884683063885516
"Bhaga_1" 6994897 0.910295566915511
"Bhaga_1" 6995144 0.306413157120989
"Bhaga_1" 6995182 0.244350553177451
"Bhaga_1" 6995191 0.0252761901183794
"Bhaga_1" 6995219 0.238878839999315
"Bhaga_1" 6995220 0.943540466419491
"Bhaga_1" 6995262 0.254630420065715
"Bhaga_1" 6996082 0.615344292587779
"Bhaga_1" 6996085 0.340970399452284
"Bhaga_1" 6996212 0.0965684172986844
"Bhaga_1" 6996370 0.680616510879714
"Bhaga_1" 6996371 0.977403188909137
"Bhaga_1" 6996673 0.824370137944591
"Bhaga_1" 6996721 0.430257899898196
"Bhaga_1" 6996807 0.0205644085081582
"Bhaga_1" 6996861 0.822886298429481
"Bhaga_1" 6997700 0.385005570304078
"Bhaga_1" 6997734 0.585253997006943
"Bhaga_1" 6998037 0.281212057482082
"Bhaga_1" 6998081 0.822554397473521
"Bhaga_1" 6998506 0.910868639583156
"Bhaga_1" 6998554 0.500215328540768
"Bhaga_1" 6998776 0.770663509614975
"Bhaga_1" 6998923 0.186364409314461
"Bhaga_1" 6998985 0.827489009441713
"Bhaga_1" 6999063 0.785499685856863
"Bhaga_1" 6999131 0.127017638841715
"Bhaga_1" 6999141 0.850631118926492
"Bhaga_1" 6999611 0.83688591583331
"Bhaga_1" 6999629 0.437347038695717
"Bhaga_1" 6999821 0.0637422259558042
"Bhaga_1" 7000128 0.634171315644949
"Bhaga_1" 7001908 0.230420746983607
"Bhaga_1" 7002198 0.645667069035439
"Bhaga_1" 7002713 0.0620765127706225
"Bhaga_1" 7002791 0.400869954599363
"Bhaga_1" 7002825 0.185356968446445
"Bhaga_1" 7002879 0.114186559826184
"Bhaga_1" 7002880 0.0954280196352242
"Bhaga_1" 7002882 0.973802043138609
"Bhaga_1" 7002895 0.688106788852868
"Bhaga_1" 7003247 0.502834628321649
"Bhaga_1" 7003249 0.754261711168305
"Bhaga_1" 7003332 0.388830777128333
"Bhaga_1" 7003562 0.50813848377696
"Bhaga_1" 7003707 0.304464362429508
"Bhaga_1" 7004318 0.307891897266541
"Bhaga_1" 7004386 0.626266252021266
"Bhaga_1" 7004478 0.195938720763643
"Bhaga_1" 7004695 0.604609563722404
"Bhaga_1" 7004725 0.00714754827817618
"Bhaga_1" 7004861 0.84894805413639
"Bhaga_1" 7004984 0.343163966521453
"Bhaga_1" 7005007 0.355570143213321
"Bhaga_1" 7005317 0.719994157713774
"Bhaga_1" 7005396 0.267095064455291
"Bhaga_1" 7005665 0.60197049238184
"Bhaga_1" 7005769 0.141568945985891
"Bhaga_1" 7005926 0.599925395449795
"Bhaga_1" 7005959 0.970279210702922
"Bhaga_1" 7006011 0.519174936106456
"Bhaga_1" 7006077 0.288193594594782
"Bhaga_1" 7006136 0.957868756817517
"Bhaga_1" 7006141 0.00614136479569009
"Bhaga_1" 7006143 0.172286338462261
"Bhaga_1" 7006190 0.573616880895584
"Bhaga_1" 7006297 0.56293062494471
"Bhaga_1" 7006322 0.617925588201868
"Bhaga_1" 7006395 0.548336013487849
"Bhaga_1" 7006463 0.762956354977505
"Bhaga_1" 7006697 0.535797391195524
"Bhaga_1" 7006884 0.321845576579248
"Bhaga_1" 7006904 0.448778598398408
"Bhaga_1" 7007019 0.00944688266701101
"Bhaga_1" 7007041 0.126900669339502
"Bhaga_1" 7007046 0.731407182923173
"Bhaga_1" 7007113 0.296449522006715
"Bhaga_1" 7007152 0.964506217857595
"Bhaga_1" 7007246 0.294476042662778
"Bhaga_1" 7007359 0.178728791598917
"Bhaga_1" 7007372 0.3492999386973
"Bhaga_1" 7007431 0.0617449731531567
"Bhaga_1" 7007617 0.661164019491774
"Bhaga_1" 7007735 0.721095311293139
"Bhaga_1" 7007874 0.774769941003042
"Bhaga_1" 7008567 0.771322568922342
"Bhaga_1" 7009523 0.455420784182019
"Bhaga_1" 7009817 0.0310017134658607
"Bhaga_1" 7010461 0.0407819541481846
"Bhaga_1" 7010476 0.421657028557894
"Bhaga_1" 7010514 0.934782609624362
"Bhaga_1" 7010627 0.056179569909799
"Bhaga_1" 7010685 0.245687114876531
"Bhaga_1" 7010720 0.000622508216524068
"Bhaga_1" 7011031 0.0420369909104976
"Bhaga_1" 7011068 0.481143625201052
"Bhaga_1" 7011423 0.566634925572084
"Bhaga_1" 7011464 0.663217437059521
"Bhaga_1" 7011537 0.618674927028607
"Bhaga_1" 7011640 0.0209222687015942
"Bhaga_1" 7011673 0.960225610005764
"Bhaga_1" 7011709 0.904760207899088
"Bhaga_1" 7011931 0.677013792463584
"Bhaga_1" 7011986 0.873167198840259
"Bhaga_1" 7012153 0.64960821261274
"Bhaga_1" 7012195 0.454692391603706
"Bhaga_1" 7012276 0.0687472462519744
"Bhaga_1" 7012532 0.796652976136923
"Bhaga_1" 7012586 0.434344758746996
"Bhaga_1" 7012774 0.0184362824869465
"Bhaga_1" 7013034 0.579914642287421
"Bhaga_1" 7013097 0.763833144579286
"Bhaga_1" 7013234 0.00326947978806595
"Bhaga_1" 7013497 0.708015885932787
"Bhaga_1" 7013753 0.490737796624981
"Bhaga_1" 7014132 0.367128613912549
"Bhaga_1" 7014147 0.613009910994957
"Bhaga_1" 7014190 0.313642576374438
"Bhaga_1" 7014610 0.608707665116101
"Bhaga_1" 7014777 0.441435104117809
"Bhaga_1" 7014807 0.082852129047252
"Bhaga_1" 7015173 0.231086566457492
"Bhaga_1" 7015182 0.917829800012675
"Bhaga_1" 7015651 0.0811800962061571
"Bhaga_1" 7015902 0.772792571759
"Bhaga_1" 7015924 0.323500651169924
"Bhaga_1" 7015943 0.431877209677438
"Bhaga_1" 7016019 0.187437949600869
"Bhaga_1" 7026429 0.000432003679728183
"Bhaga_1" 7026477 0.59364733691832
"Bhaga_1" 7026509 0.225542485122879
"Bhaga_1" 7026521 0.412956008710458
"Bhaga_1" 7026591 0.436335724191703
"Bhaga_1" 7026596 0.0524120971609012
"Bhaga_1" 7030383 0.0189707866179356
"Bhaga_1" 7031904 0.731314180267515
"Bhaga_1" 7031918 0.178620966873002
"Bhaga_1" 7031939 0.960775786973079
"Bhaga_1" 7032104 0.00159263738445982
"Bhaga_1" 7032132 0.790026316159207
"Bhaga_1" 7032159 0.846019598275185
"Bhaga_1" 7032255 0.899934499422282
"Bhaga_1" 7032415 0.450050257317706
"Bhaga_1" 7038469 0.389552529289241
"Bhaga_1" 7038772 0.486290911661898
"Bhaga_1" 7038809 0.805966559284441
"Bhaga_1" 7038854 0.827942768830017
"Bhaga_1" 7038879 0.93993475091463
"Bhaga_1" 7038949 0.798102861728185
"Bhaga_1" 7038955 0.647832364964852
"Bhaga_1" 7038992 0.260998172634588
"Bhaga_1" 7039184 0.757201668901667
"Bhaga_1" 7039247 0.884437076636877
"Bhaga_1" 7039287 0.699298428936647
"Bhaga_1" 7040575 0.622203869843712
"Bhaga_1" 7040890 0.384141020780962
"Bhaga_1" 7041139 0.338419493509453
"Bhaga_1" 7043131 0.930918784764007
"Bhaga_1" 7043530 0.618784747211349
"Bhaga_1" 7043772 0.0394557479432663
"Bhaga_1" 7044308 0.54029418746104
"Bhaga_1" 7044384 0.505654013415065
"Bhaga_1" 7049243 0.329108405697362
"Bhaga_1" 7049256 0.341637818393273
"Bhaga_1" 7049257 0.838309766189699
"Bhaga_1" 7051725 0.000299452516354602
"Bhaga_1" 7051812 0.303593582131888
"Bhaga_1" 7051872 0.119937515810515
"Bhaga_1" 7051873 0.013040930765717
"Bhaga_1" 7051916 0.865683958772267
"Bhaga_1" 7051944 0.432410514674044
"Bhaga_1" 7053577 0.0487888177946366
"Bhaga_1" 7053585 0.882776955242665
"Bhaga_1" 7053612 0.456485445798761
"Bhaga_1" 7053615 0.13614552503438
"Bhaga_1" 7053631 0.732825961744682
"Bhaga_1" 7053634 0.246412991610296
"Bhaga_1" 7068585 0.652872521297275
"Bhaga_1" 7068590 0.549645888166936
"Bhaga_1" 7072976 0.00243670733837191
"Bhaga_1" 7073004 0.148642394606802
"Bhaga_1" 7087010 0.806235534820714
"Bhaga_1" 7087035 0.000431601130967863
"Bhaga_1" 7087044 0.0816296242016865
"Bhaga_1" 7098085 0.571944090102573
"Bhaga_1" 7098996 0.979381249019253
"Bhaga_1" 7099136 0.945707467571
"Bhaga_1" 7111500 0.755765083983807
"Bhaga_1" 7111503 0.0294478655208111
"Bhaga_1" 7111539 0.572975426496592
"Bhaga_1" 7112500 0.791805427892945
"Bhaga_1" 7112607 0.168945170234654
"Bhaga_1" 7112614 0.00051283525203261
"Bhaga_1" 7116508 0.658170070082574
"Bhaga_1" 7116811 0.0686644543759066
"Bhaga_1" 7116841 0.24785963701042
"Bhaga_1" 7116885 0.0092315857240722
"Bhaga_1" 7116930 0.0114435999913837
"Bhaga_1" 7116986 0.282439847166915
"Bhaga_1" 7119958 0.0201388488507939
"Bhaga_1" 7120744 0.456841391623779
"Bhaga_1" 7124352 0.92670805384433
"Bhaga_1" 7125818 0.875892204035074
"Bhaga_1" 7126708 0.201816096728765
"Bhaga_1" 7128280 0.548518924046671
"Bhaga_1" 7128317 0.338136332811415
"Bhaga_1" 7128341 0.899974626858492
"Bhaga_1" 7128577 0.328977295749694
"Bhaga_1" 7128641 0.369780372424963
"Bhaga_1" 7128818 0.0891726694150104
"Bhaga_1" 7129073 0.786410523140501
"Bhaga_1" 7129133 0.104038316265076
"Bhaga_1" 7129160 0.104528769924087
"Bhaga_1" 7129239 0.904441307679677
"Bhaga_1" 7129825 0.525342948641691
"Bhaga_1" 7129862 0.0023229681907092
"Bhaga_1" 7129943 0.645431891202659
"Bhaga_1" 7130049 0.691689766758409
"Bhaga_1" 7130120 0.0209524482938643
"Bhaga_1" 7130126 0.607693870086313
"Bhaga_1" 7130132 0.531450905849967
"Bhaga_1" 7130236 0.885913166400101
"Bhaga_1" 7130287 0.0239225088299741
"Bhaga_1" 7130299 0.0382711502993608
"Bhaga_1" 7130311 0.965719712987605
"Bhaga_1" 7130433 0.33799605627271
"Bhaga_1" 7130558 0.662993141409694
"Bhaga_1" 7130577 0.00460455665067826
"Bhaga_1" 7130708 0.506497018351277
"Bhaga_1" 7130733 0.748406561309798
"Bhaga_1" 7130746 0.000118205340599153
"Bhaga_1" 7131090 0.672413192634748
"Bhaga_1" 7131096 0.0386556328209003
"Bhaga_1" 7131185 0.533818611714959
"Bhaga_1" 7131229 0.00013055325413345
"Bhaga_1" 7131638 0.00197330083852231
"Bhaga_1" 7131661 0.657269553117354
"Bhaga_1" 7131741 0.779041062049758
"Bhaga_1" 7131878 0.669590965539011
"Bhaga_1" 7132122 0.731001720272097
"Bhaga_1" 7132321 0.61405889986867
"Bhaga_1" 7132821 0.730107364479523
"Bhaga_1" 7133303 0.730518239215362
"Bhaga_1" 7133879 0.262923729426986
"Bhaga_1" 7134286 0.683069881731981
"Bhaga_1" 7134773 0.13946140206189
"Bhaga_1" 7135290 0.60689167289031
"Bhaga_1" 7135620 0.725012310038911
"Bhaga_1" 7135639 0.0919735931465461
"Bhaga_1" 7135723 0.706538530227099
"Bhaga_1" 7136035 0.849244502863901
"Bhaga_1" 7136075 0.450912527284949
"Bhaga_1" 7136192 0.554572647495929
"Bhaga_1" 7136357 0.190380229132252
"Bhaga_1" 7139472 0.750369501812449
"Bhaga_1" 7139696 0.130676028186492
"Bhaga_1" 7139766 0.930486566887125
"Bhaga_1" 7141120 0.722856506767268
"Bhaga_1" 7141254 0.468675485775405
"Bhaga_1" 7142954 0.0319907443719812
"Bhaga_1" 7143073 0.00946388986589862
"Bhaga_1" 7143107 0.869545287306269
"Bhaga_1" 7145165 0.932947668229114
"Bhaga_1" 7145203 0.539443166998262
"Bhaga_1" 7145766 0.822917085052573
"Bhaga_1" 7145802 0.850272550398767
"Bhaga_1" 7146260 0.356646334678411
"Bhaga_1" 7146790 0.0665587965581721
"Bhaga_1" 7146975 0.673606209840259
"Bhaga_1" 7147267 0.648983726091089
"Bhaga_1" 7147351 0.871778480922593
"Bhaga_1" 7147921 0.525430838619636
"Bhaga_1" 7149464 0.36944792344558
"Bhaga_1" 7149524 0.528366959062811
"Bhaga_1" 7149537 0.128514811465873
"Bhaga_1" 7150456 0.74754934025894
"Bhaga_1" 7150585 0.102713320035875
"Bhaga_1" 7150594 0.101859035831017
"Bhaga_1" 7150719 0.337694432554183
"Bhaga_1" 7150999 0.52169613406155
"Bhaga_1" 7151009 0.14360605482317
"Bhaga_1" 7151194 0.490519212341235
"Bhaga_1" 7151199 0.767749377736687
"Bhaga_1" 7151484 0.118901662331627
"Bhaga_1" 7151523 0.174167257594708
"Bhaga_1" 7151706 0.262566484937459
"Bhaga_1" 7151878 0.754239167647291
"Bhaga_1" 7151927 0.961791357691157
"Bhaga_1" 7151946 0.336278994214814
"Bhaga_1" 7152043 0.000266723074384196
"Bhaga_1" 7152085 0.531105452688081
"Bhaga_1" 7152389 0.0739627847964957
"Bhaga_1" 7152560 0.334888447391711
"Bhaga_1" 7152588 0.819701365782859
"Bhaga_1" 7152649 0.769632229934831
"Bhaga_1" 7152711 0.154785286114888
"Bhaga_1" 7152713 0.582873700752298
"Bhaga_1" 7152734 0.271244359569239
"Bhaga_1" 7152854 0.499509014999627
"Bhaga_1" 7152898 0.00217296971200031
"Bhaga_1" 7152900 0.261749984045241
"Bhaga_1" 7153268 0.475684922726166
"Bhaga_1" 7153373 0.506426607875794
"Bhaga_1" 7153398 0.119323370068632
"Bhaga_1" 7153633 0.625858011274433
"Bhaga_1" 7153668 0.221966186325707
"Bhaga_1" 7153705 0.0127080342245305
"Bhaga_1" 7153906 0.241834468253313
"Bhaga_1" 7153918 0.00474210936316754
"Bhaga_1" 7154061 0.9401159475044
"Bhaga_1" 7154104 0.737614646226
"Bhaga_1" 7154329 0.777800824004123
"Bhaga_1" 7154647 0.96778430408252
"Bhaga_1" 7154785 0.38633071920946
"Bhaga_1" 7154885 0.314440095288059
"Bhaga_1" 7154915 0.0890238752873641
"Bhaga_1" 7155233 0.000169488246335647
"Bhaga_1" 7155406 0.330813456769049
"Bhaga_1" 7155438 0.692318162292817
"Bhaga_1" 7155451 0.0714227158791452
"Bhaga_1" 7155472 0.0971451824575829
"Bhaga_1" 7155694 0.0203894990867147
"Bhaga_1" 7155698 0.380000495786448
"Bhaga_1" 7155742 0.298705390127325
"Bhaga_1" 7156381 0.583216497228686
"Bhaga_1" 7156488 0.939014552583856
"Bhaga_1" 7156573 0.560117632437973
"Bhaga_1" 7156903 0.407050237011629
"Bhaga_1" 7156931 0.414769564417617
"Bhaga_1" 7157106 0.777671902014197
"Bhaga_1" 7157349 0.150349642037848
"Bhaga_1" 7157397 0.786724344876128
"Bhaga_1" 7157516 0.024705095006175
"Bhaga_1" 7157696 0.827449512939012
"Bhaga_1" 7157775 0.988308029873833
"Bhaga_1" 7158002 0.152645630316983
"Bhaga_1" 7158344 0.141961157759037
"Bhaga_1" 7158422 0.513786342506336
"Bhaga_1" 7158539 0.309841039843095
"Bhaga_1" 7158917 0.295785384258388
"Bhaga_1" 7158968 0.017836149637425
"Bhaga_1" 7159881 0.523984434797156
"Bhaga_1" 7161605 0.448868940318231
"Bhaga_1" 7162161 0.50469565840344
"Bhaga_1" 7162334 0.073047975795589
"Bhaga_1" 7162490 0.317812967603355
"Bhaga_1" 7164513 0.631969855131631
"Bhaga_1" 7164526 0.4164885344432
"Bhaga_1" 7164779 0.557020023575163
"Bhaga_1" 7166030 0.424008040160509
"Bhaga_1" 7166283 0.5016940909467
"Bhaga_1" 7166390 0.452531987427787
"Bhaga_1" 7166394 0.806657709891516
"Bhaga_1" 7166497 0.210943716585947
"Bhaga_1" 7166551 0.907930546329038
"Bhaga_1" 7166933 0.84761042604496
"Bhaga_1" 7167437 0.129728029943185
"Bhaga_1" 7167566 0.988588260323346
"Bhaga_1" 7167927 0.579647217445254
"Bhaga_1" 7168513 0.991374035006904
"Bhaga_1" 7168923 0.657502906538788
"Bhaga_1" 7168990 0.585986060284928
"Bhaga_1" 7169435 0.46680358823626
"Bhaga_1" 7169660 0.469763390879891
"Bhaga_1" 7169743 0.307540086443359
"Bhaga_1" 7169902 0.502417795289875
"Bhaga_1" 7170568 0.396204659274506
"Bhaga_1" 7171005 0.12843714372229
"Bhaga_1" 7172160 0.469827205283168
"Bhaga_1" 7172174 0.595217457207562
"Bhaga_1" 7172266 0.56434844540538
"Bhaga_1" 7172667 0.891323958175095
"Bhaga_1" 7172748 0.625924583487854
"Bhaga_1" 7173414 0.70113593669247
"Bhaga_1" 7173422 0.721635921104749
"Bhaga_1" 7173531 0.319628185351672
"Bhaga_1" 7173661 0.528941267598112
"Bhaga_1" 7173860 0.719284730170643
"Bhaga_1" 7174108 0.00556774211026029
"Bhaga_1" 7174130 0.986063676644507
"Bhaga_1" 7174361 0.968232694436877
"Bhaga_1" 7174395 0.763559704513938
"Bhaga_1" 7174802 0.68191851000148
"Bhaga_1" 7175234 0.493913533717096
"Bhaga_1" 7176392 0.706527502473217
"Bhaga_1" 7176559 0.283667934515044
"Bhaga_1" 7176970 0.525615512705658
"Bhaga_1" 7177026 0.541235095766781
"Bhaga_1" 7177031 0.958113755020385
"Bhaga_1" 7177231 0.792876466051164
"Bhaga_1" 7177671 0.312383056135383
"Bhaga_1" 7178539 0.315651393271843
"Bhaga_1" 7178663 0.113920505025063
"Bhaga_1" 7178706 0.0120503724621856
"Bhaga_1" 7178772 0.656504459982936
"Bhaga_1" 7179515 0.804469905727593
"Bhaga_1" 7179585 0.0355233979345972
"Bhaga_1" 7179988 0.426529921049177
"Bhaga_1" 7180597 0.923378450438672
"Bhaga_1" 7181057 0.948535011654573
"Bhaga_1" 7181189 0.718048666228906
"Bhaga_1" 7181467 0.286699981828525
"Bhaga_1" 7181555 0.00273853508852791
"Bhaga_1" 7181946 0.830162293432134
"Bhaga_1" 7182158 0.793820141997507
"Bhaga_1" 7182918 0.223587137040602
"Bhaga_1" 7184352 0.00668518075787821
"Bhaga_1" 7185186 0.680633731685857
"Bhaga_1" 7186039 0.430357648016993
"Bhaga_1" 7186102 0.0949964294767032
"Bhaga_1" 7186288 0.500708254416943
"Bhaga_1" 7187861 0.627093597135851
"Bhaga_1" 7187948 0.341359207407429
"Bhaga_1" 7188196 0.132120789578107
"Bhaga_1" 7188280 0.754955026569596
"Bhaga_1" 7189013 0.622188143047508
"Bhaga_1" 7189740 0.130868162014305
"Bhaga_1" 7189777 0.361382508491771
"Bhaga_1" 7189778 0.429865543062938
"Bhaga_1" 7189797 0.0754581317948503
"Bhaga_1" 7190004 0.733159158444348
"Bhaga_1" 7192128 0.969511780409077
"Bhaga_1" 7192182 0.893393308559453
"Bhaga_1" 7193197 0.0790574298568391
"Bhaga_1" 7195067 0.445051049299739
"Bhaga_1" 7195682 0.63185375486453
"Bhaga_1" 7203949 0.460322278431013
"Bhaga_1" 7204112 0.208893972383439
"Bhaga_1" 7204156 0.466539432294864
"Bhaga_1" 7229374 0.345123883080217
"Bhaga_1" 7229377 0.828841786470662
"Bhaga_1" 7229401 0.000487875615874584
"Bhaga_1" 7229488 0.538309518349767
"Bhaga_1" 7229496 0.880416001726941
"Bhaga_1" 7229519 0.0559712105869431
"Bhaga_1" 7229538 0.927540510231608
"Bhaga_1" 7229566 0.326993352895123
"Bhaga_1" 7229577 0.0501668411402377
"Bhaga_1" 7229608 0.0849494158894174
"Bhaga_1" 7229609 0.466781635155093
"Bhaga_1" 7229676 0.363844344797589
"Bhaga_1" 7229689 0.577428813643255
"Bhaga_1" 7229813 0.00126947715194731
"Bhaga_1" 7229816 0.924665468767086
"Bhaga_1" 7229970 0.882036361257246
"Bhaga_1" 7229972 0.313620013267252
"Bhaga_1" 7230011 0.704395711847768
"Bhaga_1" 7230021 0.00570826357862615
"Bhaga_1" 7230056 0.0547953481690376
"Bhaga_1" 7240000 0.539118795295335
"Bhaga_1" 7240406 0.366178909104508
"Bhaga_1" 7240607 0.723752484003114
"Bhaga_1" 7240689 0.941023550826446
"Bhaga_1" 7240694 0.773145531854636
"Bhaga_1" 7240863 0.345639636477885
"Bhaga_1" 7241855 0.0874254900858883
"Bhaga_1" 7242364 0.434585345402313
"Bhaga_1" 7243136 0.775075811517045
"Bhaga_1" 7244643 0.609513528290798
"Bhaga_1" 7245233 0.31331670261185
"Bhaga_1" 7245257 0.330449627015424
"Bhaga_1" 7245478 0.245577005527089
"Bhaga_1" 7246268 0.357544942397665
"Bhaga_1" 7246288 0.954263608374689
"Bhaga_1" 7246469 0.416601295805076
"Bhaga_1" 7247077 0.614280434866931
"Bhaga_1" 7247299 0.00215765651311442
"Bhaga_1" 7247340 0.480069766500503
"Bhaga_1" 7248141 0.532845226529934
"Bhaga_1" 7248397 0.827668194175913
"Bhaga_1" 7248486 0.0419135213843578
"Bhaga_1" 7249129 0.618795206720386
"Bhaga_1" 7249254 0.902686360444597
"Bhaga_1" 7249322 0.000768358278538307
"Bhaga_1" 7250423 0.726348965611211
"Bhaga_1" 7250497 0.0919354382290998
"Bhaga_1" 7252712 2.89009540518658e-05
"Bhaga_1" 7253096 0.420272626691081
"Bhaga_1" 7253224 0.365516928165008
"Bhaga_1" 7253419 0.652991106066377
"Bhaga_1" 7253972 0.144958380186332
"Bhaga_1" 7254510 0.916761688901898
"Bhaga_1" 7254530 0.973476089865374
"Bhaga_1" 7254780 0.00174952216664078
"Bhaga_1" 7254912 0.0724583297724654
"Bhaga_1" 7255116 0.897195678002938
"Bhaga_1" 7255400 0.697942952748396
"Bhaga_1" 7255774 0.693320932534265
"Bhaga_1" 7255822 0.988546832289869
"Bhaga_1" 7256214 0.523999734225275
"Bhaga_1" 7256267 0.00509850037065069
"Bhaga_1" 7256670 0.255455239673155
"Bhaga_1" 7256893 0.0352935125817134
"Bhaga_1" 7258785 0.00490313162427806
"Bhaga_1" 7258926 0.00027759561056497
"Bhaga_1" 7259349 0.332222661435699
"Bhaga_1" 7259633 0.0433937777511679
"Bhaga_1" 7260118 0.405843871308494
"Bhaga_1" 7260158 0.0208346888320071
"Bhaga_1" 7260174 0.687621759867496
"Bhaga_1" 7260297 0.276893916705019
"Bhaga_1" 7260368 0.332456980226374
"Bhaga_1" 7261015 0.284492745330356
"Bhaga_1" 7261029 0.72898575525071
"Bhaga_1" 7261337 0.0124012824986073
"Bhaga_1" 7261394 0.454640921490057
"Bhaga_1" 7261456 0.355071409716824
"Bhaga_1" 7261799 0.152482523582996
"Bhaga_1" 7262906 0.587419955639292
"Bhaga_1" 7264425 0.7724916938254
"Bhaga_1" 7264488 0.119928682843063
"Bhaga_1" 7264609 0.883670878336468
"Bhaga_1" 7265151 0.842032232033244
"Bhaga_1" 7265333 0.0242595736957068
"Bhaga_1" 7265725 0.268826586641893
"Bhaga_1" 7265738 0.219324316582431
"Bhaga_1" 7266040 0.00255323018811149
"Bhaga_1" 7267244 0.6626343312143
"Bhaga_1" 7267379 0.269023082463058
"Bhaga_1" 7268319 0.153320738984644
"Bhaga_1" 7272744 0.731002650146379
"Bhaga_1" 7273347 0.228557595051155
"Bhaga_1" 7273398 0.785906579039228
"Bhaga_1" 7273456 0.193216708702143
"Bhaga_1" 7275266 0.324295062993321
"Bhaga_1" 7275373 0.136711832825496
"Bhaga_1" 7275477 0.171890256955583
"Bhaga_1" 7276012 0.0612915005607487
"Bhaga_1" 7276083 0.0700009086814862
"Bhaga_1" 7276097 0.911018434279044
"Bhaga_1" 7276969 0.184476210919414
"Bhaga_1" 7277040 0.73931737276901
"Bhaga_1" 7277042 0.433567558073338
"Bhaga_1" 7277151 0.822206176111323
"Bhaga_1" 7277243 0.568158636154416
"Bhaga_1" 7277462 0.88085104035639
"Bhaga_1" 7277587 0.193979451523254
"Bhaga_1" 7277602 0.591102718284796
"Bhaga_1" 7277810 0.0593432020925284
"Bhaga_1" 7278035 0.611962581617319
"Bhaga_1" 7279311 0.863391438088947
"Bhaga_1" 7279382 0.551143948045557
"Bhaga_1" 7279421 0.831503532659549
"Bhaga_1" 7280221 0.502943397426012
"Bhaga_1" 7280555 0.788166467326165
"Bhaga_1" 7280791 0.682845719170146
"Bhaga_1" 7281504 0.738391676784984
"Bhaga_1" 7281622 0.229325894902777
"Bhaga_1" 7281623 0.343905348992708
"Bhaga_1" 7281774 0.494787515659468
"Bhaga_1" 7281799 0.00380304300999216
"Bhaga_1" 7281804 0.0632204051065597
"Bhaga_1" 7281846 0.924986026644644
"Bhaga_1" 7281849 0.88917132927668
"Bhaga_1" 7281853 0.661154162049106
"Bhaga_1" 7281914 0.607245169173085
"Bhaga_1" 7282379 0.51138126245305
"Bhaga_1" 7282399 0.440296770666182
"Bhaga_1" 7282472 0.761198979029483
"Bhaga_1" 7282969 0.781928589896877
"Bhaga_1" 7283060 0.0595301737949588
"Bhaga_1" 7283099 0.992149231194606
"Bhaga_1" 7283159 0.998318836887963
"Bhaga_1" 7283437 0.101869388193441
"Bhaga_1" 7283522 0.473851812906541
"Bhaga_1" 7283711 0.74528646866449
"Bhaga_1" 7283816 0.769531108919111
"Bhaga_1" 7283888 0.516598491340214
"Bhaga_1" 7284009 0.0975145555275178
"Bhaga_1" 7284137 0.721847944777619
"Bhaga_1" 7284167 0.653280025953495
"Bhaga_1" 7284233 0.87046998076893
"Bhaga_1" 7284417 0.694842079992055
"Bhaga_1" 7284564 0.158143020012852
"Bhaga_1" 7284615 0.495136089014225
"Bhaga_1" 7284620 0.727045915571337
"Bhaga_1" 7284765 0.631810659348342
"Bhaga_1" 7284820 0.00793084130692666
"Bhaga_1" 7284934 0.272312711941819
"Bhaga_1" 7285028 0.572268706052255
"Bhaga_1" 7285094 0.00879525340419997
"Bhaga_1" 7285124 0.129828226470666
"Bhaga_1" 7285136 0.912271127473987
"Bhaga_1" 7285189 0.725065166721734
"Bhaga_1" 7285211 0.310764360661616
"Bhaga_1" 7285262 0.488050757209967
"Bhaga_1" 7285303 0.844290055664973
"Bhaga_1" 7291356 0.981605102653737
"Bhaga_1" 7291418 0.296049891102788
"Bhaga_1" 7291586 0.00265662995426482
"Bhaga_1" 7291956 0.0988288400584218
"Bhaga_1" 7292098 0.525324404011105
"Bhaga_1" 7292099 0.23568546457344
"Bhaga_1" 7297406 0.638903791836024
"Bhaga_1" 7297411 0.0358264469746797
"Bhaga_1" 7297462 0.915059262856907
"Bhaga_1" 7297594 0.522526405593903
"Bhaga_1" 7297645 0.330937045715534
"Bhaga_1" 7297794 0.17171185506927
"Bhaga_1" 7297996 0.937368629399222
"Bhaga_1" 7298038 0.486408592412132
"Bhaga_1" 7298136 0.00388728927881971
"Bhaga_1" 7298146 0.000173777600089506
"Bhaga_1" 7298267 0.0063687058818119
"Bhaga_1" 7298275 0.0476671855454077
"Bhaga_1" 7298973 0.0819898294026626
"Bhaga_1" 7299039 0.920461655637176
"Bhaga_1" 7299185 0.741321228149836
"Bhaga_1" 7299278 0.347681534534438
"Bhaga_1" 7299288 0.165894499539369
"Bhaga_1" 7299783 0.0665148135896006
"Bhaga_1" 7299804 0.604063569257718
"Bhaga_1" 7299930 0.427553215177681
"Bhaga_1" 7299967 0.850030291890299
"Bhaga_1" 7299983 0.952845874340092
"Bhaga_1" 7300019 0.0258809284743976
"Bhaga_1" 7300055 0.195362220275191
"Bhaga_1" 7300591 0.022258339796823
"Bhaga_1" 7300618 0.901085572887121
"Bhaga_1" 7300771 0.677825324654988
"Bhaga_1" 7300981 0.446448099173812
"Bhaga_1" 7301069 0.143531586338267
"Bhaga_1" 7301471 0.284165739588384
"Bhaga_1" 7301720 0.762806482640853
"Bhaga_1" 7301772 0.927616058065281
"Bhaga_1" 7302715 0.642901321275056
"Bhaga_1" 7302892 0.266479514625811
"Bhaga_1" 7304095 0.141726400974469
"Bhaga_1" 7304643 0.265441795254656
"Bhaga_1" 7304674 0.838533921247676
"Bhaga_1" 7305248 0.207838824681895
"Bhaga_1" 7305860 0.336459211132238
"Bhaga_1" 7306226 0.10732659234456
"Bhaga_1" 7307235 0.148531191077439
"Bhaga_1" 7307484 0.424076839674229
"Bhaga_1" 7307686 0.152638535960283
"Bhaga_1" 7307740 0.631093171060475
"Bhaga_1" 7307949 0.0123197082293614
"Bhaga_1" 7308015 0.530245558879457
"Bhaga_1" 7308615 0.0214006254928876
"Bhaga_1" 7308927 0.798916401069482
"Bhaga_1" 7309227 0.013103973257369
"Bhaga_1" 7309317 0.0503715330826095
"Bhaga_1" 7309577 0.669538729217773
"Bhaga_1" 7309588 0.910450446830877
"Bhaga_1" 7309611 0.728527799813404
"Bhaga_1" 7309754 0.552472003141915
"Bhaga_1" 7309776 0.0675955975949298
"Bhaga_1" 7309805 0.323444908116263
"Bhaga_1" 7310216 0.290406601787052
"Bhaga_1" 7310506 2.56886302400763e-07
"Bhaga_1" 7310574 0.000279948174205463
"Bhaga_1" 7310579 0.000114612274645116
"Bhaga_1" 7310745 0.289161682914417
"Bhaga_1" 7311112 0.763395654627985
"Bhaga_1" 7311305 0.615672130816149
"Bhaga_1" 7311895 0.574644589504476
"Bhaga_1" 7312474 0.615375594780368
"Bhaga_1" 7312535 3.85311973889524e-06
"Bhaga_1" 7312852 0.0807347263947005
"Bhaga_1" 7312929 0.861518801776589
"Bhaga_1" 7313128 0.0238878729791099
"Bhaga_1" 7313417 0.302542367240472
"Bhaga_1" 7313783 0.109217238637757
"Bhaga_1" 7313957 0.00397244830201816
"Bhaga_1" 7314011 0.761426944544482
"Bhaga_1" 7314057 0.763555933132942
"Bhaga_1" 7314093 0.724595066462393
"Bhaga_1" 7314259 0.275856891349701
"Bhaga_1" 7314361 0.00114637882643091
"Bhaga_1" 7314429 1.66251976147712e-10
"Bhaga_1" 7314698 0.269952281541651
"Bhaga_1" 7315012 0.524388738685956
"Bhaga_1" 7315155 0.000187846863270261
"Bhaga_1" 7315195 0.97717796745671
"Bhaga_1" 7315301 0.398794349292518
"Bhaga_1" 7315586 0.18871142287197
"Bhaga_1" 7315592 0.00737447405543213
"Bhaga_1" 7315639 0.409798706177681
"Bhaga_1" 7315656 0.786987791686848
"Bhaga_1" 7315719 0.791591076810507
"Bhaga_1" 7315910 0.664049388733916
"Bhaga_1" 7316147 0.00402605619612165
"Bhaga_1" 7316313 0.775796591727821
"Bhaga_1" 7316339 0.745900420205518
"Bhaga_1" 7317639 0.993017328294133
"Bhaga_1" 7317680 0.0686606930566045
"Bhaga_1" 7318318 0.0300352943292659
"Bhaga_1" 7318631 0.735215290906371
"Bhaga_1" 7318873 0.998285977213074
"Bhaga_1" 7320587 0.473229181995997
"Bhaga_1" 7320644 0.900076414672532
"Bhaga_1" 7321068 1.40687622404634e-05
"Bhaga_1" 7321865 0.468623896204061
"Bhaga_1" 7322237 0.392716684617928
"Bhaga_1" 7322336 0.568056379873808
"Bhaga_1" 7322380 0.383212905559606
"Bhaga_1" 7322749 5.64685086123286e-05
"Bhaga_1" 7322859 0.385360792012037
"Bhaga_1" 7322943 0.417462137067775
"Bhaga_1" 7323088 6.62737412001369e-05
"Bhaga_1" 7323151 0.090158802615497
"Bhaga_1" 7323183 0.470020197024244
"Bhaga_1" 7323245 0.826219560340858
"Bhaga_1" 7323496 0.401213860029142
"Bhaga_1" 7323515 0.7735080035154
"Bhaga_1" 7323578 0.999228351402498
"Bhaga_1" 7323655 0.312011886547121
"Bhaga_1" 7324105 0.510815281896492
"Bhaga_1" 7324195 0.236181511376647
"Bhaga_1" 7324562 0.819158337700668
"Bhaga_1" 7324965 0.828920810546968
"Bhaga_1" 7325461 0.14434897127611
"Bhaga_1" 7326134 0.183631156425706
"Bhaga_1" 7326200 0.63924314976402
"Bhaga_1" 7328189 0.209189749375221
"Bhaga_1" 7328482 0.939941144878227
"Bhaga_1" 7328695 0.930150575377821
"Bhaga_1" 7329261 0.0694315158884076
"Bhaga_1" 7329681 0.105201492815292
"Bhaga_1" 7329978 0.750724954137762
"Bhaga_1" 7331148 0.406497112362668
"Bhaga_1" 7333062 0.638904675482483
"Bhaga_1" 7333110 0.0691416286523804
"Bhaga_1" 7333246 0.99434354390264
"Bhaga_1" 7333267 0.189215094711707
"Bhaga_1" 7333289 0.887660188391639
"Bhaga_1" 7333306 0.760742168409789
"Bhaga_1" 7333380 0.982450599952718
"Bhaga_1" 7333682 0.172189196556623
"Bhaga_1" 7333719 0.755976570119544
"Bhaga_1" 7333728 0.457851749730581
"Bhaga_1" 7333862 0.932808771699465
"Bhaga_1" 7334019 0.56420725435906
"Bhaga_1" 7334520 0.895007652280038
"Bhaga_1" 7334547 0.637611566614477
"Bhaga_1" 7334573 0.46145502311207
"Bhaga_1" 7334575 0.017294363520488
"Bhaga_1" 7334616 0.111550704132267
"Bhaga_1" 7334633 0.651377145836536
"Bhaga_1" 7334655 0.861866643492776
"Bhaga_1" 7335006 0.830042753289699
"Bhaga_1" 7335116 0.886288109591018
"Bhaga_1" 7335398 0.175231500006596
"Bhaga_1" 7335902 0.039968608045098
"Bhaga_1" 7336006 0.29633685704669
"Bhaga_1" 7336270 0.165083762751983
"Bhaga_1" 7336652 0.755382575560461
"Bhaga_1" 7336895 0.912193177033611
"Bhaga_1" 7336964 0.371223793348413
"Bhaga_1" 7336993 0.536398589420588
"Bhaga_1" 7337601 0.866458110872187
"Bhaga_1" 7337616 0.00289187080536837
"Bhaga_1" 7337970 0.447071452542564
"Bhaga_1" 7338160 0.536477633931574
"Bhaga_1" 7338401 0.000187902240905207
"Bhaga_1" 7338435 0.553357968919144
"Bhaga_1" 7338540 0.406052700490693
"Bhaga_1" 7339022 0.713204939841452
"Bhaga_1" 7339927 0.570433173392587
"Bhaga_1" 7340212 0.226996540507518
"Bhaga_1" 7340305 0.0150759754321393
"Bhaga_1" 7340525 0.446660013329345
"Bhaga_1" 7340583 0.0530482086920292
"Bhaga_1" 7340724 4.54772192338272e-05
"Bhaga_1" 7341576 0.988060647063225
"Bhaga_1" 7341577 0.522556156853074
"Bhaga_1" 7341646 0.759245168778261
"Bhaga_1" 7342671 0.490163832990224
"Bhaga_1" 7342865 0.70872599640514
"Bhaga_1" 7348842 0.893520406309478
"Bhaga_1" 7350134 0.788801193557995
"Bhaga_1" 7350690 0.15089741929423
"Bhaga_1" 7351616 0.963539067853627
"Bhaga_1" 7352086 0.0142676027866856
"Bhaga_1" 7352097 0.161507492613041
"Bhaga_1" 7352505 0.876953573081831
"Bhaga_1" 7353158 0.00984784355707899
"Bhaga_1" 7353478 0.589691969960666
"Bhaga_1" 7353607 0.218863046139443
"Bhaga_1" 7353648 0.456504136552583
"Bhaga_1" 7353697 0.626611506325462
"Bhaga_1" 7353767 0.480095136323269
"Bhaga_1" 7353875 0.444877146107415
"Bhaga_1" 7353906 0.145381694784138
"Bhaga_1" 7353959 0.65677881533117
"Bhaga_1" 7354084 0.514953976702311
"Bhaga_1" 7354493 0.017461039370282
"Bhaga_1" 7354630 0.464285760846557
"Bhaga_1" 7354744 0.599544599869342
"Bhaga_1" 7354745 0.755635381539675
"Bhaga_1" 7354965 0.485191496548594
"Bhaga_1" 7355608 0.901860903006409
"Bhaga_1" 7355652 0.729976309869332
"Bhaga_1" 7355895 0.614658428748053
"Bhaga_1" 7356348 0.265198842070907
"Bhaga_1" 7356385 0.911358130949568
"Bhaga_1" 7356938 0.274588371410096
"Bhaga_1" 7357202 0.0130463626837586
"Bhaga_1" 7357329 0.490999233017242
"Bhaga_1" 7357413 0.0152434455883461
"Bhaga_1" 7357832 0.163389061662241
"Bhaga_1" 7357900 0.75531397473797
"Bhaga_1" 7357975 9.66727041361925e-06
"Bhaga_1" 7358029 0.876489623189853
"Bhaga_1" 7358398 0.78039477710634
"Bhaga_1" 7358648 0.239249793057463
"Bhaga_1" 7358686 0.835580384221785
"Bhaga_1" 7358707 0.914028715809164
"Bhaga_1" 7360011 0.716076377261498
"Bhaga_1" 7360013 0.223761227153557
"Bhaga_1" 7360085 0.635273703331865
"Bhaga_1" 7360150 0.857829266419219
"Bhaga_1" 7360161 0.910060606870596
"Bhaga_1" 7361042 0.457445210573175
"Bhaga_1" 7361057 0.609931794447
"Bhaga_1" 7364407 0.923242061367161
"Bhaga_1" 7364794 0.541954828403375
"Bhaga_1" 7364916 0.405327312455102
"Bhaga_1" 7365105 0.0283614416625443
"Bhaga_1" 7365481 0.538825555941349
"Bhaga_1" 7365845 0.195601210092705
"Bhaga_1" 7365936 0.417487701538405
"Bhaga_1" 7366013 0.004726400974636
"Bhaga_1" 7366559 0.790883353909425
"Bhaga_1" 7366584 0.109066882185013
"Bhaga_1" 7366650 0.203964870353951
"Bhaga_1" 7366808 0.0498632736252713
"Bhaga_1" 7367207 0.548122655921207
"Bhaga_1" 7367416 0.0183010745416871
"Bhaga_1" 7367453 0.033541950140384
"Bhaga_1" 7367945 0.935896130960663
"Bhaga_1" 7368000 0.297496327977917
"Bhaga_1" 7368136 0.743994517454782
"Bhaga_1" 7368138 0.123755971566681
"Bhaga_1" 7368175 0.0243728398052733
"Bhaga_1" 7371756 0.0653146322664084
"Bhaga_1" 7371839 0.16448236204716
"Bhaga_1" 7371916 0.0907376947458335
"Bhaga_1" 7372175 0.334092156229388
"Bhaga_1" 7372187 0.341859430485648
"Bhaga_1" 7372369 0.521950849939086
"Bhaga_1" 7373268 0.112200234158267
"Bhaga_1" 7373446 0.629953466929688
"Bhaga_1" 7373556 0.395295345052905
"Bhaga_1" 7374145 0.568184620710494
"Bhaga_1" 7374226 0.0943665853939638
"Bhaga_1" 7374386 0.488535684953351
"Bhaga_1" 7374948 0.786529390930823
"Bhaga_1" 7375189 0.678486044973198
"Bhaga_1" 7375714 0.372845762897496
"Bhaga_1" 7375942 0.89231406602463
"Bhaga_1" 7376510 0.623405731636801
"Bhaga_1" 7376740 0.0304264813720836
"Bhaga_1" 7376847 0.771819099958375
"Bhaga_1" 7377917 0.377695167801417
"Bhaga_1" 7378222 0.134834409295427
"Bhaga_1" 7378247 0.0052119350305127
"Bhaga_1" 7378513 0.934927335649832
"Bhaga_1" 7378761 0.147287977425209
"Bhaga_1" 7379292 0.46496757030687
"Bhaga_1" 7379877 0.553603780153761
"Bhaga_1" 7379891 0.668291837263505
"Bhaga_1" 7380216 0.00323764799906799
"Bhaga_1" 7380290 0.020205247292894
"Bhaga_1" 7380322 0.758009646664398
"Bhaga_1" 7380419 0.803200608359541
"Bhaga_1" 7380540 0.384935902683711
"Bhaga_1" 7380658 0.128368826291527
"Bhaga_1" 7380720 0.0301771266636992
"Bhaga_1" 7380760 0.432117004836113
"Bhaga_1" 7380782 0.836991189112556
"Bhaga_1" 7380815 0.109875258452253
"Bhaga_1" 7381225 0.0152195696316393
"Bhaga_1" 7381377 0.507186363250087
"Bhaga_1" 7381555 0.844352952619454
"Bhaga_1" 7381862 0.0722953415247079
"Bhaga_1" 7381921 0.189344293920026
"Bhaga_1" 7381931 0.958791830515302
"Bhaga_1" 7382002 0.986103919029575
"Bhaga_1" 7382190 0.926421909304553
"Bhaga_1" 7382199 0.998983498580732
"Bhaga_1" 7383005 0.150325097879254
"Bhaga_1" 7383182 0.464423889881419
"Bhaga_1" 7383739 0.885336155326
"Bhaga_1" 7383856 0.20471865353936
"Bhaga_1" 7383975 4.38751357751113e-05
"Bhaga_1" 7384230 0.954066144975601
"Bhaga_1" 7384247 0.198227008640851
"Bhaga_1" 7384305 0.889680343559473
"Bhaga_1" 7384448 0.813996734805359
"Bhaga_1" 7384774 0.548643353397373
"Bhaga_1" 7386148 0.35497686107347
"Bhaga_1" 7386406 0.76793731815706
"Bhaga_1" 7386440 0.978626752225801
"Bhaga_1" 7387381 0.0640151176991227
"Bhaga_1" 7388207 0.394819181644332
"Bhaga_1" 7388774 0.000105122834277621
"Bhaga_1" 7389229 0.054828120883826
"Bhaga_1" 7389775 0.529957195061788
"Bhaga_1" 7389811 0.349078445347602
"Bhaga_1" 7390008 0.328095329553373
"Bhaga_1" 7390074 0.474203004211392
"Bhaga_1" 7390118 0.614459426101531
"Bhaga_1" 7390174 0.149345834725187
"Bhaga_1" 7390253 0.641341949046864
"Bhaga_1" 7390639 0.225385855408251
"Bhaga_1" 7390658 0.746718649002167
"Bhaga_1" 7391189 0.775450858286196
"Bhaga_1" 7391445 0.995346805720007
"Bhaga_1" 7391612 0.699267299874017
"Bhaga_1" 7391657 0.895222800720414
"Bhaga_1" 7392313 0.415131848889928
"Bhaga_1" 7392598 0.975105899441365
"Bhaga_1" 7392975 0.206765316657763
"Bhaga_1" 7393115 0.0122677333401871
"Bhaga_1" 7393402 0.300672339974063
"Bhaga_1" 7393892 0.033394868041745
"Bhaga_1" 7393925 0.498763993135506
"Bhaga_1" 7393927 0.763423938333362
"Bhaga_1" 7393983 0.700161087919416
"Bhaga_1" 7394257 1.19897230857238e-05
"Bhaga_1" 7395049 0.937382397599734
"Bhaga_1" 7395334 0.892539869363174
"Bhaga_1" 7395426 0.546342435335663
"Bhaga_1" 7395628 0.437927311228985
"Bhaga_1" 7396055 0.254507733270176
"Bhaga_1" 7396211 0.0929989673196601
"Bhaga_1" 7396251 0.434551178863481
"Bhaga_1" 7396265 0.0422146258676574
"Bhaga_1" 7396273 0.247921877095215
"Bhaga_1" 7396452 0.626347738676067
"Bhaga_1" 7396702 0.944499328606841
"Bhaga_1" 7397185 0.0135992934899672
"Bhaga_1" 7397614 0.71161595214869
"Bhaga_1" 7398210 0.852700757378829
"Bhaga_1" 7398874 0.516205285680367
"Bhaga_1" 7398923 0.481314516871305
"Bhaga_1" 7399341 0.985207844088392
"Bhaga_1" 7399794 0.713596848232723
"Bhaga_1" 7399848 0.241958320537162
"Bhaga_1" 7399956 0.495335444368633
"Bhaga_1" 7400191 0.840665978755222
"Bhaga_1" 7400702 0.897671142057882
"Bhaga_1" 7400743 0.105310403312256
"Bhaga_1" 7401104 0.263912373843881
"Bhaga_1" 7401126 0.0597008765807593
"Bhaga_1" 7401138 0.0734147689997752
"Bhaga_1" 7401338 0.0865748092822951
"Bhaga_1" 7402363 0.246731097857032
"Bhaga_1" 7402425 0.399158616206189
"Bhaga_1" 7402844 0.287568844869635
"Bhaga_1" 7403169 0.466783906136927
"Bhaga_1" 7403336 0.327748106169414
"Bhaga_1" 7403391 0.205372684411505
"Bhaga_1" 7409641 0.0820398388815409
"Bhaga_1" 7410286 0.0131308136769678
"Bhaga_1" 7410609 0.699103422852234
"Bhaga_1" 7410950 0.00271486984723741
"Bhaga_1" 7410964 0.411542068496898
"Bhaga_1" 7411069 0.0450488651332288
"Bhaga_1" 7411100 0.287255132942059
"Bhaga_1" 7411104 0.198106314076979
"Bhaga_1" 7411370 0.631619822816295
"Bhaga_1" 7411741 0.994269441185173
"Bhaga_1" 7411850 0.401959133033242
"Bhaga_1" 7411910 0.876261562530469
"Bhaga_1" 7412628 0.750747464774452
"Bhaga_1" 7412772 0.884824609207146
"Bhaga_1" 7412994 0.00290660758731408
"Bhaga_1" 7413018 0.296211072176814
"Bhaga_1" 7413152 0.633664894614843
"Bhaga_1" 7413163 0.829909721304662
"Bhaga_1" 7413261 0.79422248764209
"Bhaga_1" 7413426 0.869126800406267
"Bhaga_1" 7413703 0.00279682680516196
"Bhaga_1" 7414527 0.965282616800299
"Bhaga_1" 7414538 0.176906311273699
"Bhaga_1" 7414647 0.382955976495058
"Bhaga_1" 7414724 0.413531287146259
"Bhaga_1" 7414755 0.494209454713542
"Bhaga_1" 7414770 0.504115423096732
"Bhaga_1" 7415115 6.44567332248252e-05
"Bhaga_1" 7415215 0.962193583098496
"Bhaga_1" 7415415 0.834738594969304
"Bhaga_1" 7415816 0.654072146885024
"Bhaga_1" 7415904 0.220420243937302
"Bhaga_1" 7415953 0.54588364817954
"Bhaga_1" 7416127 0.0068431832817164
"Bhaga_1" 7416228 0.0326234055373594
"Bhaga_1" 7416267 0.530519416235777
"Bhaga_1" 7416403 0.746308562660776
"Bhaga_1" 7416680 0.763458822004863
"Bhaga_1" 7416731 0.969753687985402
"Bhaga_1" 7416735 0.000921753136174732
"Bhaga_1" 7417039 0.741892079012196
"Bhaga_1" 7417109 0.888765909122302
"Bhaga_1" 7417134 0.490777474117803
"Bhaga_1" 7418081 0.185311831075905
"Bhaga_1" 7418252 0.942442362774279
"Bhaga_1" 7418537 0.905160226076637
"Bhaga_1" 7418686 0.319850676604542
"Bhaga_1" 7419531 0.00760196289560997
"Bhaga_1" 7419728 0.80429578914455
"Bhaga_1" 7420611 0.639904407539366
"Bhaga_1" 7420669 0.907681948170792
"Bhaga_1" 7421356 0.69834189924279
"Bhaga_1" 7421441 0.707019216320791
"Bhaga_1" 7421625 0.722339662661805
"Bhaga_1" 7421653 0.318917494201506
"Bhaga_1" 7421939 0.152131939486086
"Bhaga_1" 7422079 0.478174484301894
"Bhaga_1" 7422564 0.168298848163412
"Bhaga_1" 7422766 0.67171238615302
"Bhaga_1" 7423006 0.678682498567907
"Bhaga_1" 7423048 0.780363464314518
"Bhaga_1" 7423241 0.943514586927691
"Bhaga_1" 7423302 1.36209323954097e-06
"Bhaga_1" 7423454 0.479033304826736
"Bhaga_1" 7423483 0.481696448232483
"Bhaga_1" 7423640 0.413596256341645
"Bhaga_1" 7423658 0.0655767662255623
"Bhaga_1" 7423717 0.29548336604006
"Bhaga_1" 7423922 0.250827872524818
"Bhaga_1" 7424507 0.806068977869716
"Bhaga_1" 7424621 0.77984068824785
"Bhaga_1" 7424715 0.837401686182509
"Bhaga_1" 7424780 0.522998507894905
"Bhaga_1" 7425067 0.279807417156352
"Bhaga_1" 7425437 0.630417326739477
"Bhaga_1" 7425447 0.754096396877946
"Bhaga_1" 7425482 0.00114627910069681
"Bhaga_1" 7425957 0.337710008054727
"Bhaga_1" 7426298 9.80803398946124e-05
"Bhaga_1" 7426518 0.0267448260689528
"Bhaga_1" 7426991 0.762756527170912
"Bhaga_1" 7428209 0.906413523556397
"Bhaga_1" 7428736 0.75260626013565
"Bhaga_1" 7429326 0.472694658942678
"Bhaga_1" 7429485 0.0351238085666444
"Bhaga_1" 7429521 0.916167650111278
"Bhaga_1" 7429702 2.83392324345923e-06
"Bhaga_1" 7430126 0.700740073986846
"Bhaga_1" 7430224 0.117423295863208
"Bhaga_1" 7430354 0.27382006776559
"Bhaga_1" 7431089 0.738871274431643
"Bhaga_1" 7431181 0.85753318822837
"Bhaga_1" 7431291 0.753027761985308
"Bhaga_1" 7431320 0.917841771236589
"Bhaga_1" 7431321 0.285643175127495
"Bhaga_1" 7431769 0.973556641126358
"Bhaga_1" 7431880 0.0769677398597629
"Bhaga_1" 7432107 0.365707580665628
"Bhaga_1" 7432236 0.359748397898318
"Bhaga_1" 7432401 0.000161390503027313
"Bhaga_1" 7432952 0.122832318668374
"Bhaga_1" 7432979 0.554980316173649
"Bhaga_1" 7433069 0.610669049604371
"Bhaga_1" 7433569 0.197563853691875
"Bhaga_1" 7433783 0.421326384742194
"Bhaga_1" 7434064 0.613492625471363
"Bhaga_1" 7434193 0.00543179717404704
"Bhaga_1" 7434544 0.999392324547886
"Bhaga_1" 7435693 0.809065467500416
"Bhaga_1" 7435767 0.717415665464081
"Bhaga_1" 7435896 0.584197039915838
"Bhaga_1" 7436784 0.613208706535276
"Bhaga_1" 7436799 0.620031715196833
"Bhaga_1" 7437390 0.100379576088379
"Bhaga_1" 7437680 0.972477750194368
"Bhaga_1" 7437870 0.493450713072111
"Bhaga_1" 7437878 8.58441551235664e-06
"Bhaga_1" 7437879 0.348609021922007
"Bhaga_1" 7437892 0.967649365116867
"Bhaga_1" 7438235 0.660078262304442
"Bhaga_1" 7438263 0.959220482637954
"Bhaga_1" 7439157 0.789177147042796
"Bhaga_1" 7441793 0.817844857292794
"Bhaga_1" 7442884 0.881638297973432
"Bhaga_1" 7443792 0.637074861483379
"Bhaga_1" 7445916 0.963857963300951
"Bhaga_1" 7446311 0.975923111511212
"Bhaga_1" 7446576 0.0606555030167885
"Bhaga_1" 7446691 0.518634926873653
"Bhaga_1" 7446756 0.490606328628576
"Bhaga_1" 7446791 0.00893138350231895
"Bhaga_1" 7446884 0.671881924515604
"Bhaga_1" 7446956 0.617169681655774
"Bhaga_1" 7447273 0.713132099326425
"Bhaga_1" 7447444 0.746331031285917
"Bhaga_1" 7447841 0.321243239737842
"Bhaga_1" 7448238 0.754552917128318
"Bhaga_1" 7448355 0.425356551425694
"Bhaga_1" 7449382 0.363677154222469
"Bhaga_1" 7450394 0.151330391944383
"Bhaga_1" 7452266 0.169152079416172
"Bhaga_1" 7452532 0.33789757331313
"Bhaga_1" 7452681 0.0857894387092558
"Bhaga_1" 7452785 0.7763602798326
"Bhaga_1" 7452794 0.957083055727777
"Bhaga_1" 7453003 0.753579862377196
"Bhaga_1" 7453101 0.664921273132068
"Bhaga_1" 7453214 0.703599066905727
"Bhaga_1" 7455036 0.456132645108279
"Bhaga_1" 7455275 0.384939960780274
"Bhaga_1" 7455411 0.848781432200531
"Bhaga_1" 7455758 0.777189446856168
"Bhaga_1" 7455824 0.629951710162171
"Bhaga_1" 7455940 0.243517486682208
"Bhaga_1" 7456041 0.79477079553575
"Bhaga_1" 7456116 0.727065407434883
"Bhaga_1" 7456286 0.666580090927436
"Bhaga_1" 7456301 0.603416943154233
"Bhaga_1" 7456388 0.619005284871349
"Bhaga_1" 7456493 0.588206094674378
"Bhaga_1" 7457564 0.622622440702735
"Bhaga_1" 7457843 0.726050209526117
"Bhaga_1" 7457854 0.585866146270732
"Bhaga_1" 7457860 0.201728743595106
"Bhaga_1" 7457901 0.863542098796937
"Bhaga_1" 7457935 0.614721872236252
"Bhaga_1" 7458137 0.608972482955203
"Bhaga_1" 7458193 0.0080948293904909
"Bhaga_1" 7458394 0.718089332753374
"Bhaga_1" 7458511 0.971566110266794
"Bhaga_1" 7458519 0.330358710056639
"Bhaga_1" 7458752 0.20049130299972
"Bhaga_1" 7459222 0.912486255456405
"Bhaga_1" 7459238 0.0259767210992549
"Bhaga_1" 7459269 0.335617696101436
"Bhaga_1" 7459310 0.509536674357162
"Bhaga_1" 7459420 0.719973805712375
"Bhaga_1" 7459654 0.769227769394659
"Bhaga_1" 7459704 0.0630273871665598
"Bhaga_1" 7460011 0.533316369309402
"Bhaga_1" 7460054 0.969967207743488
"Bhaga_1" 7460135 0.490831936228718
"Bhaga_1" 7461335 0.364030531464271
"Bhaga_1" 7461496 0.530691221392117
"Bhaga_1" 7461537 0.249144092888546
"Bhaga_1" 7461764 0.22395189635049
"Bhaga_1" 7462253 0.802230094179961
"Bhaga_1" 7462616 0.805168382824037
"Bhaga_1" 7462869 0.384748582370284
"Bhaga_1" 7463233 3.03322760555322e-08
"Bhaga_1" 7463324 0.331403386125785
"Bhaga_1" 7463820 0.776581997865876
"Bhaga_1" 7463917 0.762081753972108
"Bhaga_1" 7463978 0.663750484585403
"Bhaga_1" 7464007 0.346556054471526
"Bhaga_1" 7464057 0.133382686132895
"Bhaga_1" 7464219 0.861886076781637
"Bhaga_1" 7464733 0.984919940152212
"Bhaga_1" 7464933 0.782223870464332
"Bhaga_1" 7465214 0.161570440623592
"Bhaga_1" 7465242 0.00252484206934784
"Bhaga_1" 7465419 0.0154261930807779
"Bhaga_1" 7465618 0.034542715373886
"Bhaga_1" 7465640 0.429621418549181
"Bhaga_1" 7465651 0.015992556618731
"Bhaga_1" 7465686 0.588229098475594
"Bhaga_1" 7465738 0.619716817878028
"Bhaga_1" 7465780 0.971981356880506
"Bhaga_1" 7465812 0.136142275633841
"Bhaga_1" 7466030 0.945543599699573
"Bhaga_1" 7466228 0.679830875590784
"Bhaga_1" 7466890 0.23100952330315
"Bhaga_1" 7466970 0.114634860086589
"Bhaga_1" 7467023 0.410843211262829
"Bhaga_1" 7467388 0.75601604955704
"Bhaga_1" 7467556 0.0012878442918784
"Bhaga_1" 7467685 0.533681243376562
"Bhaga_1" 7467731 0.940023381431917
"Bhaga_1" 7467889 0.108027100443862
"Bhaga_1" 7467970 0.491621222954665
"Bhaga_1" 7468256 0.520746937309087
"Bhaga_1" 7468299 0.851977479618335
"Bhaga_1" 7468411 0.539091836808615
"Bhaga_1" 7468513 0.587256486207944
"Bhaga_1" 7468754 0.957455411424247
"Bhaga_1" 7468893 0.928746111089555
"Bhaga_1" 7469218 0.505817653561974
"Bhaga_1" 7469359 0.626614135479334
"Bhaga_1" 7470576 0.888296048918663
"Bhaga_1" 7470673 0.183431539743977
"Bhaga_1" 7470866 0.955657946597438
"Bhaga_1" 7470887 0.585852539726169
"Bhaga_1" 7471243 0.444903671207742
"Bhaga_1" 7471434 0.0064387555421947
"Bhaga_1" 7471743 0.508932104441321
"Bhaga_1" 7471808 0.619817123861078
"Bhaga_1" 7471977 0.6704314693218
"Bhaga_1" 7472263 0.0329072213483869
"Bhaga_1" 7473028 0.689536230893213
"Bhaga_1" 7475950 0.745880763766653
"Bhaga_1" 7476406 0.43726824337888
"Bhaga_1" 7477856 0.269947987054316
"Bhaga_1" 7478684 0.945610918114245
"Bhaga_1" 7478714 0.0176444722976704
"Bhaga_1" 7479407 0.364278873002582
"Bhaga_1" 7480385 0.345152312571514
"Bhaga_1" 7480488 0.592323543587352
"Bhaga_1" 7480948 0.217296252598498
"Bhaga_1" 7480989 0.564828956476356
"Bhaga_1" 7481240 0.532740466509659
"Bhaga_1" 7481273 0.820953061952562
"Bhaga_1" 7481390 0.154864170910543
"Bhaga_1" 7481431 1.88612009469774e-05
"Bhaga_1" 7481501 0.221726226324143
"Bhaga_1" 7482044 0.906643068673942
"Bhaga_1" 7482403 0.720106097268238
"Bhaga_1" 7483015 0.19207672879626
"Bhaga_1" 7483074 0.798355875753905
"Bhaga_1" 7483096 0.10271853062718
"Bhaga_1" 7483347 0.00901220204162991
"Bhaga_1" 7483450 0.00286109910111974
"Bhaga_1" 7483454 0.0152335797853585
"Bhaga_1" 7483466 0.00256157357514634
"Bhaga_1" 7483554 0.917708518827822
"Bhaga_1" 7483592 0.571469938214617
"Bhaga_1" 7483715 0.117113754918977
"Bhaga_1" 7483754 0.0785249571205758
"Bhaga_1" 7483759 0.558574435399122
"Bhaga_1" 7483775 0.83335082895296
"Bhaga_1" 7483802 0.180014419632689
"Bhaga_1" 7483814 0.0782713299171226
"Bhaga_1" 7483853 0.176482537539991
"Bhaga_1" 7483934 0.945437997180662
"Bhaga_1" 7484025 0.85932549432025
"Bhaga_1" 7484099 0.314831615896119
"Bhaga_1" 7484242 0.843044900902168
"Bhaga_1" 7484729 0.951431046547892
"Bhaga_1" 7484746 0.0902856212230635
"Bhaga_1" 7484790 0.016280332474594
"Bhaga_1" 7485475 0.544737516726969
"Bhaga_1" 7485543 0.110608220002706
"Bhaga_1" 7485708 0.346908349429977
"Bhaga_1" 7485751 0.905375916780924
"Bhaga_1" 7485752 0.779205141861298
"Bhaga_1" 7486059 0.504765152344318
"Bhaga_1" 7486116 0.228157907096729
"Bhaga_1" 7486211 0.26881374021263
"Bhaga_1" 7486224 0.465234253985259
"Bhaga_1" 7486338 0.032625418147534
"Bhaga_1" 7486431 0.831971298180453
"Bhaga_1" 7486469 0.565679315822527
"Bhaga_1" 7486484 0.960577941801586
"Bhaga_1" 7486504 0.733937433600973
"Bhaga_1" 7486516 0.596228677359524
"Bhaga_1" 7486578 0.968984009750808
"Bhaga_1" 7486628 0.96367890417192
"Bhaga_1" 7486755 0.0116947242729482
"Bhaga_1" 7487519 0.947667956195543
"Bhaga_1" 7487778 0.872423124370234
"Bhaga_1" 7487852 0.652613983417108
"Bhaga_1" 7488023 0.374121770532703
"Bhaga_1" 7488209 0.70156304624307
"Bhaga_1" 7488466 0.0854989430744835
"Bhaga_1" 7488704 0.975338892969358
"Bhaga_1" 7488715 0.496910682756665
"Bhaga_1" 7489769 0.783885051036474
"Bhaga_1" 7490482 0.648682246108287
"Bhaga_1" 7490605 0.913799223662426
"Bhaga_1" 7491215 0.196396535684195
"Bhaga_1" 7491237 0.118723374898266
"Bhaga_1" 7491314 0.34275120112589
"Bhaga_1" 7491484 0.535554727158344
"Bhaga_1" 7491624 0.873281157341238
"Bhaga_1" 7491716 0.00354749132161504
"Bhaga_1" 7491923 0.393350968890374
"Bhaga_1" 7492142 0.51043152365994
"Bhaga_1" 7492544 0.467285943467335
"Bhaga_1" 7493045 0.316015856839792
"Bhaga_1" 7493101 0.410668782952569
"Bhaga_1" 7493267 0.00188779496986268
"Bhaga_1" 7493907 0.617210601704071
"Bhaga_1" 7494003 0.516538541427147
"Bhaga_1" 7494697 0.53163989907025
"Bhaga_1" 7494802 0.479781524413882
"Bhaga_1" 7494965 0.809258051570273
"Bhaga_1" 7495048 0.589834425154947
"Bhaga_1" 7495213 0.589060069737168
"Bhaga_1" 7495383 0.669919730784014
"Bhaga_1" 7495402 0.104299136108527
"Bhaga_1" 7495429 0.938347201462497
"Bhaga_1" 7495478 0.72993262675141
"Bhaga_1" 7495852 0.24798615272415
"Bhaga_1" 7495867 0.165238137780654
"Bhaga_1" 7496125 0.382429635651922
"Bhaga_1" 7496155 0.0740007708815519
"Bhaga_1" 7496482 0.429957291140536
"Bhaga_1" 7496602 0.546664029028949
"Bhaga_1" 7496812 0.829288006086193
"Bhaga_1" 7496842 0.575776074179997
"Bhaga_1" 7497100 0.790946213309944
"Bhaga_1" 7497839 0.888936865886911
"Bhaga_1" 7497849 2.02233013932081e-08
"Bhaga_1" 7497916 0.470419996314747
"Bhaga_1" 7498050 0.0629853389613046
"Bhaga_1" 7498062 0.944561720429989
"Bhaga_1" 7498224 0.553751126994635
"Bhaga_1" 7498271 0.293425008477774
"Bhaga_1" 7498279 0.372819898900013
"Bhaga_1" 7498680 0.722178522121481
"Bhaga_1" 7498846 0.855360299316533
"Bhaga_1" 7499072 0.855734824120607
"Bhaga_1" 7500220 0.0374903976653322
"Bhaga_1" 7500394 0.909589926283642
"Bhaga_1" 7501226 0.220404879480979
"Bhaga_1" 7501480 0.0802870685549136
"Bhaga_1" 7502727 0.84330705716836
"Bhaga_1" 7507318 0.327222834660614
"Bhaga_1" 7511866 0.723421660246907
"Bhaga_1" 7511936 0.0791123163927275
"Bhaga_1" 7511985 0.347411207538178
"Bhaga_1" 7512309 0.905114777156206
"Bhaga_1" 7512325 0.898200456981351
"Bhaga_1" 7512407 0.445056945002386
"Bhaga_1" 7512580 0.907129420475528
"Bhaga_1" 7512598 0.472040111987975
"Bhaga_1" 7512700 0.101554017732977
"Bhaga_1" 7513524 0.230016822583139
"Bhaga_1" 7514419 0.355398271605091
"Bhaga_1" 7515079 0.840421399360339
"Bhaga_1" 7515950 0.0101011172682444
"Bhaga_1" 7516196 0.646762665335975
"Bhaga_1" 7516835 0.724139900660967
"Bhaga_1" 7518656 0.982906149072036
"Bhaga_1" 7518704 0.947619525760396
"Bhaga_1" 7519317 0.267918741674917
"Bhaga_1" 7520249 0.248349757102389
"Bhaga_1" 7520698 0.410024904944444
"Bhaga_1" 7520849 0.845934410295856
"Bhaga_1" 7521118 0.14463811010793
"Bhaga_1" 7521135 0.810985116021669
"Bhaga_1" 7521263 0.000562823816113391
"Bhaga_1" 7521299 0.616403738628349
"Bhaga_1" 7521314 0.223643588081081
"Bhaga_1" 7521479 0.783433803589289
"Bhaga_1" 7521601 0.0420120227928988
"Bhaga_1" 7521886 0.816304307779118
"Bhaga_1" 7521986 0.392024202203742
"Bhaga_1" 7522130 0.265486370984736
"Bhaga_1" 7522218 0.0490356844811917
"Bhaga_1" 7522232 0.00234666862564302
"Bhaga_1" 7522531 0.278010815929162
"Bhaga_1" 7522648 0.959447670095745
"Bhaga_1" 7523737 0.928072207914683
"Bhaga_1" 7523809 0.748605218700495
"Bhaga_1" 7523816 0.788867814643233
"Bhaga_1" 7523818 0.0320818926648033
"Bhaga_1" 7523869 0.758306943705726
"Bhaga_1" 7523873 0.4982493393004
"Bhaga_1" 7524037 0.975937704816126
"Bhaga_1" 7524051 0.881751469791296
"Bhaga_1" 7524130 0.796720730050418
"Bhaga_1" 7524367 0.880030739797081
"Bhaga_1" 7524846 0.514820713837557
"Bhaga_1" 7524905 0.583917655674681
"Bhaga_1" 7526601 0.501809815053794
"Bhaga_1" 7526783 0.585095906756574
"Bhaga_1" 7526902 0.665879881161568
"Bhaga_1" 7527601 0.480016722869515
"Bhaga_1" 7534550 0.890252916840542
"Bhaga_1" 7535301 0.927480878007508
"Bhaga_1" 7535766 0.0999097834649681
"Bhaga_1" 7536009 0.801280910915071
"Bhaga_1" 7536119 0.00305092187658655
"Bhaga_1" 7536518 0.387150762368679
"Bhaga_1" 7536669 0.370816507500852
"Bhaga_1" 7536963 0.701339397712443
"Bhaga_1" 7537599 0.95222745945884
"Bhaga_1" 7537683 0.929820787103099
"Bhaga_1" 7539551 0.720783413193238
"Bhaga_1" 7539638 0.98688214257069
"Bhaga_1" 7540034 0.95303819929585
"Bhaga_1" 7540037 0.0876753498835647
"Bhaga_1" 7540278 0.503023011678717
"Bhaga_1" 7540375 0.945510039056193
"Bhaga_1" 7540444 0.782089043929665
"Bhaga_1" 7540507 0.963042209642288
"Bhaga_1" 7542004 0.339505519162922
"Bhaga_1" 7542080 0.130969041110423
"Bhaga_1" 7542720 0.50456931870639
"Bhaga_1" 7542802 0.621458784104627
"Bhaga_1" 7543206 0.877604733686826
"Bhaga_1" 7543266 0.297399446446102
"Bhaga_1" 7543295 0.748735479538922
"Bhaga_1" 7544468 0.988968314633104
"Bhaga_1" 7544997 0.0936190667348149
"Bhaga_1" 7545047 0.56570524596821
"Bhaga_1" 7545798 0.430668543434731
"Bhaga_1" 7545803 0.343469969998918
"Bhaga_1" 7546387 0.395598538770751
"Bhaga_1" 7546907 0.148211834831777
"Bhaga_1" 7560626 0.945600977797569
"Bhaga_1" 7562307 0.419263843814554
"Bhaga_1" 7563492 0.0449536303382522
"Bhaga_1" 7571542 0.754489036702759
"Bhaga_1" 7571543 0.528096092824103
"Bhaga_1" 7574533 0.801810429245131
"Bhaga_1" 7575442 0.664124796422887
"Bhaga_1" 7576529 0.679973115985274
"Bhaga_1" 7578198 0.199796598066188
"Bhaga_1" 7578620 0.00314522499197048
"Bhaga_1" 7578643 0.149771913533506
"Bhaga_1" 7578766 0.738166842109896
"Bhaga_1" 7578775 0.608332161756521
"Bhaga_1" 7579740 0.00190826812749762
"Bhaga_1" 7579891 0.924250450919155
"Bhaga_1" 7581777 0.220965480287878
"Bhaga_1" 7581822 0.208079915088608
"Bhaga_1" 7587998 0.979491402573994
"Bhaga_1" 7588004 0.576551519961596
"Bhaga_1" 7588093 0.609931794447
"Bhaga_1" 7588094 0.31176223596555
"Bhaga_1" 7590576 0.723127946887745
"Bhaga_1" 7590599 0.15055663565739
"Bhaga_1" 7590766 0.394057904837902
"Bhaga_1" 7591539 0.10299238207519
"Bhaga_1" 7593682 0.392019414886577
"Bhaga_1" 7594793 0.0539736207518896
"Bhaga_1" 7594835 0.0166994120249129
"Bhaga_1" 7594989 0.47477972590168
"Bhaga_1" 7595177 0.849977965911041
"Bhaga_1" 7595488 0.775752070133097
"Bhaga_1" 7596859 0.306110378530745
"Bhaga_1" 7596895 0.152266434484426
"Bhaga_1" 7597230 0.690756230080947
"Bhaga_1" 7597652 0.0903608406993383
"Bhaga_1" 7598256 0.787999958228469
"Bhaga_1" 7598732 0.491164225424671
"Bhaga_1" 7599476 0.947075681055233
"Bhaga_1" 7599892 0.90452680982185
"Bhaga_1" 7600061 0.442606710431699
"Bhaga_1" 7600199 1.01442999623311e-05
"Bhaga_1" 7600557 0.195268390017862
"Bhaga_1" 7600732 0.488548878615458
"Bhaga_1" 7601963 0.86262557542631
"Bhaga_1" 7602138 0.87384806685587
"Bhaga_1" 7602223 0.125576797845934
"Bhaga_1" 7602547 0.637244326765554
"Bhaga_1" 7602675 0.622437170902234
"Bhaga_1" 7603232 0.287966918988091
"Bhaga_1" 7603312 0.000105814040959393
"Bhaga_1" 7603406 0.457883203193699
"Bhaga_1" 7604052 0.0455048918605092
"Bhaga_1" 7604378 0.21312156024235
"Bhaga_1" 7604433 0.00208966053059919
"Bhaga_1" 7604793 0.254429915494373
"Bhaga_1" 7605070 0.595396506096997
"Bhaga_1" 7605146 0.0118044883016931
"Bhaga_1" 7605205 0.303626126587025
"Bhaga_1" 7606363 0.431358762556795
"Bhaga_1" 7606904 0.884561045010211
"Bhaga_1" 7609157 0.945198057652487
"Bhaga_1" 7611418 0.00520317491688137
"Bhaga_1" 7613854 0.300456442765518
"Bhaga_1" 7614558 0.94161964378639
"Bhaga_1" 7615461 0.0525806981542592
"Bhaga_1" 7617072 0.698521269326619
"Bhaga_1" 7617163 0.460242661555051
"Bhaga_1" 7619605 0.38083513373233
"Bhaga_1" 7620189 7.41723409586083e-05
"Bhaga_1" 7620526 0.0429607744281279
"Bhaga_1" 7620529 0.572022292677515
"Bhaga_1" 7621249 0.798682438362983
"Bhaga_1" 7621295 0.627751250369919
"Bhaga_1" 7621340 0.220785958275216
"Bhaga_1" 7621513 0.806773554629719
"Bhaga_1" 7621536 0.00566364835137753
"Bhaga_1" 7621741 0.462604387377608
"Bhaga_1" 7622775 0.420177814565048
"Bhaga_1" 7623147 0.251128505960124
"Bhaga_1" 7623202 0.827569930468344
"Bhaga_1" 7623233 0.342365150438076
"Bhaga_1" 7623234 0.442472281913426
"Bhaga_1" 7623265 0.000618388529443937
"Bhaga_1" 7623270 0.783320765631746
"Bhaga_1" 7623466 0.00189768880795181
"Bhaga_1" 7623670 0.655501268254117
"Bhaga_1" 7623718 0.706998993900375
"Bhaga_1" 7624162 0.148371447327524
"Bhaga_1" 7624566 5.79090595362044e-07
"Bhaga_1" 7625271 3.22960968102148e-06
"Bhaga_1" 7625355 0.446838006357108
"Bhaga_1" 7625616 0.0439275737825812
"Bhaga_1" 7625657 0.382070684665234
"Bhaga_1" 7626073 0.464349161498751
"Bhaga_1" 7626469 0.857431264306324
"Bhaga_1" 7626487 0.571390090609064
"Bhaga_1" 7626621 0.0346972891351479
"Bhaga_1" 7626626 0.825434809337418
"Bhaga_1" 7626640 0.000210750516521546
"Bhaga_1" 7626642 0.367193646317367
"Bhaga_1" 7626653 0.844087824495209
"Bhaga_1" 7626779 0.987133958295787
"Bhaga_1" 7626843 0.181512887577435
"Bhaga_1" 7626963 0.392132952244909
"Bhaga_1" 7627268 0.05649732065272
"Bhaga_1" 7627307 0.907780034106851
"Bhaga_1" 7627352 0.00161670981681403
"Bhaga_1" 7627893 0.000844559644547341
"Bhaga_1" 7628123 0.662398455686843
"Bhaga_1" 7628232 0.797773497886373
"Bhaga_1" 7628593 0.410348877679901
"Bhaga_1" 7628600 0.708624799376945
"Bhaga_1" 7628705 0.732284391897361
"Bhaga_1" 7628760 0.909400173147317
"Bhaga_1" 7629148 0.954268040253809
"Bhaga_1" 7629255 0.918370584253754
"Bhaga_1" 7629508 0.479787672592824
"Bhaga_1" 7629898 0.529489178637867
"Bhaga_1" 7630108 0.845071015773357
"Bhaga_1" 7630210 0.00128568057449914
"Bhaga_1" 7630276 1.24261830661489e-05
"Bhaga_1" 7630312 0.000242409267899176
"Bhaga_1" 7630314 0.814354668134512
"Bhaga_1" 7630464 0.0140776352246151
"Bhaga_1" 7630876 0.595622708234645
"Bhaga_1" 7631268 0.00108525864055455
"Bhaga_1" 7631326 0.479152332038238
"Bhaga_1" 7631343 0.760969150487545
"Bhaga_1" 7631439 0.000108297400426664
"Bhaga_1" 7631460 0.816060420353292
"Bhaga_1" 7631470 0.78118055998349
"Bhaga_1" 7631516 5.62026278934993e-09
"Bhaga_1" 7631632 0.848423024199871
"Bhaga_1" 7631708 2.13502264445877e-09
"Bhaga_1" 7631843 0.00190046760436795
"Bhaga_1" 7631868 0.000370993978453528
"Bhaga_1" 7631893 0.0894312091979743
"Bhaga_1" 7632154 0.804862181907422
"Bhaga_1" 7632197 0.996854577455983
"Bhaga_1" 7632201 0.282553356021698
"Bhaga_1" 7632268 0.766866524064735
"Bhaga_1" 7632298 0.955654006761045
"Bhaga_1" 7632406 0.888060645144703
"Bhaga_1" 7632835 0.599035038129938
"Bhaga_1" 7632902 0.0826593882336787
"Bhaga_1" 7633064 0.0813959640006322
"Bhaga_1" 7633242 5.88948736124061e-06
"Bhaga_1" 7633571 0.000599615031498736
"Bhaga_1" 7633763 0.70958361739298
"Bhaga_1" 7633858 0.826792586412723
"Bhaga_1" 7633949 0.696070120538031
"Bhaga_1" 7634421 0.000883392189481307
"Bhaga_1" 7634498 0.333866989323489
"Bhaga_1" 7634500 0.0686475297724904
"Bhaga_1" 7634595 0.304060468064978
"Bhaga_1" 7634881 0.956401708511058
"Bhaga_1" 7634944 0.334085969017526
"Bhaga_1" 7635084 0.0405548988631939
"Bhaga_1" 7635097 0.873001622802602
"Bhaga_1" 7635232 0.602143570571473
"Bhaga_1" 7635370 0.656171185020299
"Bhaga_1" 7635384 0.166249900744252
"Bhaga_1" 7635588 0.0338668589021785
"Bhaga_1" 7635589 0.407607310959344
"Bhaga_1" 7635624 0.0264695415398173
"Bhaga_1" 7635919 0.693693344451766
"Bhaga_1" 7635983 0.273866146196358
"Bhaga_1" 7636179 0.716699730634965
"Bhaga_1" 7636255 0.0462483084751186
"Bhaga_1" 7636263 0.989611443596305
"Bhaga_1" 7636272 0.70640528232661
"Bhaga_1" 7636479 0.579444148632491
"Bhaga_1" 7636480 0.800313867772232
"Bhaga_1" 7636560 0.997028502998402
"Bhaga_1" 7636704 0.593922013876426
"Bhaga_1" 7637116 0.54710256729041
"Bhaga_1" 7637347 0.172165888597816
"Bhaga_1" 7637505 0.00151566204058655
"Bhaga_1" 7637520 2.41198314832733e-05
"Bhaga_1" 7637584 0.984866679617628
"Bhaga_1" 7637789 0.199402269796475
"Bhaga_1" 7637798 0.2483441837501
"Bhaga_1" 7637876 0.538202585894509
"Bhaga_1" 7637995 0.826352455634743
"Bhaga_1" 7638030 0.0378670619268736
"Bhaga_1" 7638076 0.0271417632231023
"Bhaga_1" 7638513 0.808408277676356
"Bhaga_1" 7638568 0.981236751144148
"Bhaga_1" 7638727 0.234926454428468
"Bhaga_1" 7638738 0.486393107223329
"Bhaga_1" 7638970 0.338028472417928
"Bhaga_1" 7638997 0.251090210998419
"Bhaga_1" 7639088 0.882917474777901
"Bhaga_1" 7639106 0.902934870114169
"Bhaga_1" 7639109 0.366118578907688
"Bhaga_1" 7639203 0.0477588924785404
"Bhaga_1" 7639621 0.928328342055297
"Bhaga_1" 7640534 0.0487675851213893
"Bhaga_1" 7640702 0.0705645109934757
"Bhaga_1" 7640772 0.0160876179525392
"Bhaga_1" 7640779 0.869456720747319
"Bhaga_1" 7640870 0.148021166012195
"Bhaga_1" 7640906 0.826546029417596
"Bhaga_1" 7641214 0.0803939798045886
"Bhaga_1" 7641645 0.890543133708168
"Bhaga_1" 7641661 0.684925966064005
"Bhaga_1" 7641705 0.963748576384113
"Bhaga_1" 7642272 0.0445848851862211
"Bhaga_1" 7642390 0.235172113730141
"Bhaga_1" 7642457 0.999979118818057
"Bhaga_1" 7642673 0.000107024475813653
"Bhaga_1" 7642697 0.0143955008513157
"Bhaga_1" 7642702 0.6742445677477
"Bhaga_1" 7642722 8.8351688498368e-10
"Bhaga_1" 7642981 0.0223242559088917
"Bhaga_1" 7642993 0.277131589079442
"Bhaga_1" 7643062 0.0411815866830377
"Bhaga_1" 7643133 0.603875584523808
"Bhaga_1" 7643174 0.50849596875537
"Bhaga_1" 7643179 0.214848972695748
"Bhaga_1" 7643276 0.860732856246884
"Bhaga_1" 7643558 0.0563454444797764
"Bhaga_1" 7644232 0.891948498184639
"Bhaga_1" 7644235 0.950424374518643
"Bhaga_1" 7644337 0.309514244592566
"Bhaga_1" 7644504 0.483551460970648
"Bhaga_1" 7644988 0.00236621552857968
"Bhaga_1" 7645091 0.430711211342968
"Bhaga_1" 7645311 0.68262430669106
"Bhaga_1" 7645805 0.00157329693159208
"Bhaga_1" 7646422 0.0033729983757812
"Bhaga_1" 7646499 0.591846694577322
"Bhaga_1" 7646655 1.84702395815206e-12
"Bhaga_1" 7646680 0.512854980006663
"Bhaga_1" 7646711 0.0533389208496042
"Bhaga_1" 7646812 0.411769542596495
"Bhaga_1" 7647126 0.500341876645626
"Bhaga_1" 7647232 0.843302220179574
"Bhaga_1" 7647286 0.792224648817426
"Bhaga_1" 7647367 0.418237292161002
"Bhaga_1" 7647422 0.731935512850016
"Bhaga_1" 7647527 0.0538766312527836
"Bhaga_1" 7647629 0.47640348349153
"Bhaga_1" 7647683 0.0434862162370529
"Bhaga_1" 7647721 0.736599220752048
"Bhaga_1" 7647752 0.811498045803216
"Bhaga_1" 7647954 0.282134357525074
"Bhaga_1" 7647965 0.489354831887536
"Bhaga_1" 7648014 0.697954846735466
"Bhaga_1" 7648020 0.0359170257804714
"Bhaga_1" 7648052 0.424816129226654
"Bhaga_1" 7648309 0.311356686977315
"Bhaga_1" 7648679 0.487091754210275
"Bhaga_1" 7648838 0.0573087736751982
"Bhaga_1" 7648874 0.540607459947933
"Bhaga_1" 7648963 0.809503349499279
"Bhaga_1" 7648970 0.470894526349266
"Bhaga_1" 7649093 0.00326595786899135
"Bhaga_1" 7649174 0.0315911496293695
"Bhaga_1" 7649243 5.41491843237997e-07
"Bhaga_1" 7649313 0.545909131342301
"Bhaga_1" 7649315 0.776923138072188
"Bhaga_1" 7649524 0.898412782732766
"Bhaga_1" 7650064 0.230886292220899
"Bhaga_1" 7650141 0.163478714810221
"Bhaga_1" 7650170 0.673445528738019
"Bhaga_1" 7650286 0.216710157345075
"Bhaga_1" 7650330 0.00222510330037868
"Bhaga_1" 7650358 0.0792644716402958
"Bhaga_1" 7650505 0.00735081524619612
"Bhaga_1" 7650611 0.0465523360019684
"Bhaga_1" 7650794 0.244960229833276
"Bhaga_1" 7650810 0.656585778727571
"Bhaga_1" 7650938 0.929062889795336
"Bhaga_1" 7650987 0.441656662694762
"Bhaga_1" 7651002 0.265930817922536
"Bhaga_1" 7651009 0.782837318785502
"Bhaga_1" 7651058 0.716128085313108
"Bhaga_1" 7651070 0.916566646747401
"Bhaga_1" 7651082 0.0132400381120614
"Bhaga_1" 7651091 0.734281041608481
"Bhaga_1" 7651157 0.218462146072386
"Bhaga_1" 7651184 0.574243511036697
"Bhaga_1" 7652010 0.270318021557662
"Bhaga_1" 7652026 0.592979284838559
"Bhaga_1" 7652052 0.0681582057312383
"Bhaga_1" 7652214 3.5450982901673e-06
"Bhaga_1" 7652216 0.113370139533939
"Bhaga_1" 7652329 0.168073646743799
"Bhaga_1" 7652407 0.474712485538922
"Bhaga_1" 7652455 0.966924909612551
"Bhaga_1" 7652461 0.0443714003503957
"Bhaga_1" 7652503 0.308930114478296
"Bhaga_1" 7652550 0.463651265222352
"Bhaga_1" 7652552 0.67209747876603
"Bhaga_1" 7652600 0.32498316184832
"Bhaga_1" 7652620 0.823413556954927
"Bhaga_1" 7652873 0.44250460139161
"Bhaga_1" 7653247 0.0377096341827699
"Bhaga_1" 7653308 0.251454944323366
"Bhaga_1" 7653401 0.0543413416802904
"Bhaga_1" 7653506 0.687216909135197
"Bhaga_1" 7653509 0.925785313646198
"Bhaga_1" 7653553 0.0876592865517585
"Bhaga_1" 7653657 0.356535398685541
"Bhaga_1" 7653783 0.346899475896965
"Bhaga_1" 7653840 0.852575677684794
"Bhaga_1" 7653871 0.229811451658636
"Bhaga_1" 7653943 0.41939199986459
"Bhaga_1" 7653990 0.828156662605737
"Bhaga_1" 7654005 0.504383787512006
"Bhaga_1" 7654207 0.839836598094176
"Bhaga_1" 7654350 0.102505068731848
"Bhaga_1" 7654504 0.830725341751215
"Bhaga_1" 7654763 0.395608853952546
"Bhaga_1" 7654788 0.389329107637824
"Bhaga_1" 7654960 0.632336686039796
"Bhaga_1" 7655171 0.944948872232314
"Bhaga_1" 7655246 0.817392415703148
"Bhaga_1" 7655347 0.224876282596526
"Bhaga_1" 7655356 0.0131928683851196
"Bhaga_1" 7655404 0.676347295626886
"Bhaga_1" 7655417 0.0970505241337876
"Bhaga_1" 7655598 0.909795955414965
"Bhaga_1" 7655634 0.930709159489674
"Bhaga_1" 7655663 0.578672791777334
"Bhaga_1" 7655988 0.636015251778544
"Bhaga_1" 7656043 0.487249838184962
"Bhaga_1" 7656134 0.0148191933739087
"Bhaga_1" 7656181 0.0497609879403809
"Bhaga_1" 7656700 0.812649795669188
"Bhaga_1" 7656713 0.0569421060201513
"Bhaga_1" 7656772 0.940407422786018
"Bhaga_1" 7657117 0.153213992176769
"Bhaga_1" 7657132 0.989186109671935
"Bhaga_1" 7657192 0.128191953437987
"Bhaga_1" 7657294 0.798776976220324
"Bhaga_1" 7657306 0.582224003245017
"Bhaga_1" 7657310 0.7985754900017
"Bhaga_1" 7657324 0.643038649864194
"Bhaga_1" 7657343 0.409980642824965
"Bhaga_1" 7657406 0.0126339132392535
"Bhaga_1" 7657443 0.00415646310543016
"Bhaga_1" 7657480 0.546775909676412
"Bhaga_1" 7657553 0.914187991496691
"Bhaga_1" 7657576 0.000164947122326851
"Bhaga_1" 7657746 0.681778835139377
"Bhaga_1" 7657905 0.570035173113628
"Bhaga_1" 7658190 0.920767521032729
"Bhaga_1" 7658204 0.314728051941991
"Bhaga_1" 7658217 0.744760620512468
"Bhaga_1" 7658358 0.311630956069379
"Bhaga_1" 7658406 0.683023594864078
"Bhaga_1" 7658452 0.84800072418556
"Bhaga_1" 7658490 0.0125649916197017
"Bhaga_1" 7658617 0.417090846189848
"Bhaga_1" 7658618 0.884203789498412
"Bhaga_1" 7658729 0.432839028690911
"Bhaga_1" 7658740 0.803941845809876
"Bhaga_1" 7658859 0.79664629625661
"Bhaga_1" 7658886 0.172430183711334
"Bhaga_1" 7659174 0.496404093128404
"Bhaga_1" 7659539 0.0259469596021835
"Bhaga_1" 7659540 0.657354486320526
"Bhaga_1" 7659568 0.204974782219991
"Bhaga_1" 7659588 0.963458950721778
"Bhaga_1" 7659670 0.216637952673357
"Bhaga_1" 7659687 0.102089573965339
"Bhaga_1" 7659698 0.638243851225833
"Bhaga_1" 7659774 0.011650417489604
"Bhaga_1" 7659874 0.800186798853969
"Bhaga_1" 7659971 0.825811275525958
"Bhaga_1" 7660125 0.719371661367104
"Bhaga_1" 7660134 0.754287072879735
"Bhaga_1" 7660157 0.340691510566771
"Bhaga_1" 7660164 0.828414893690515
"Bhaga_1" 7660218 0.495305733794046
"Bhaga_1" 7660240 0.413664763015266
"Bhaga_1" 7660355 0.81292604583387
"Bhaga_1" 7660450 0.0849359939997352
"Bhaga_1" 7660478 0.000360022483840621
"Bhaga_1" 7660499 0.0721816244054068
"Bhaga_1" 7660571 0.502595852825156
"Bhaga_1" 7660608 0.206241168920621
"Bhaga_1" 7660694 1.29811574748896e-06
"Bhaga_1" 7660887 0.744128263248644
"Bhaga_1" 7660989 0.739672074219832
"Bhaga_1" 7661035 0.604167920748618
"Bhaga_1" 7662329 0.0530208801243841
"Bhaga_1" 7662487 0.00117763217067171
"Bhaga_1" 7662690 0.790782400749054
"Bhaga_1" 7662756 0.39206592175439
"Bhaga_1" 7662800 0.322347683717642
"Bhaga_1" 7662992 0.789121940669119
"Bhaga_1" 7663402 0.356945066954754
"Bhaga_1" 7663467 0.786614027829953
"Bhaga_1" 7664006 0.307720063056645
"Bhaga_1" 7664290 0.0220013775204337
"Bhaga_1" 7664546 0.188399726341649
"Bhaga_1" 7664873 0.518252128943755
"Bhaga_1" 7664897 0.331124023051002
"Bhaga_1" 7664944 0.817235852414226
"Bhaga_1" 7665078 0.889971508465838
"Bhaga_1" 7666033 0.543832959881536
"Bhaga_1" 7666090 0.819028600454194
"Bhaga_1" 7666139 0.871944989443387
"Bhaga_1" 7666187 0.749036325128981
"Bhaga_1" 7666395 0.855485460721176
"Bhaga_1" 7666429 0.957792706716075
"Bhaga_1" 7666764 0.276314797392743
"Bhaga_1" 7666950 0.948256027301652
"Bhaga_1" 7667152 0.603771255716792
"Bhaga_1" 7667294 0.635516143299727
"Bhaga_1" 7669830 4.52096129615584e-05
"Bhaga_1" 7670135 0.257968406786082
"Bhaga_1" 7670306 0.732448151548579
"Bhaga_1" 7670342 0.611729274803922
"Bhaga_1" 7670496 0.618904164530393
"Bhaga_1" 7670597 0.442952071014266
"Bhaga_1" 7670612 0.153320738984644
"Bhaga_1" 7670688 0.609037397110239
"Bhaga_1" 7670857 0.772887194522785
"Bhaga_1" 7670865 0.324796011883812
"Bhaga_1" 7670866 0.954222441209573
"Bhaga_1" 7672476 0.761887648788683
"Bhaga_1" 7672525 0.00213147137866363
"Bhaga_1" 7672899 3.91630859274169e-05
"Bhaga_1" 7679364 0.783519297517557
"Bhaga_1" 7680401 0.30495137077337
"Bhaga_1" 7680520 0.00212970670614101
"Bhaga_1" 7680583 0.541777921532944
"Bhaga_1" 7680797 0.313837970039418
"Bhaga_1" 7680878 0.155388452966432
"Bhaga_1" 7682009 0.518727845467134
"Bhaga_1" 7682083 0.00314837587795881
"Bhaga_1" 7682133 0.761764220758927
"Bhaga_1" 7682341 0.600175593852851
"Bhaga_1" 7682710 0.278135165776549
"Bhaga_1" 7682718 0.343934975117816
"Bhaga_1" 7683019 0.318170674432634
"Bhaga_1" 7683188 0.332807424131053
"Bhaga_1" 7683266 0.686390200696261
"Bhaga_1" 7683414 0.45726558936453
"Bhaga_1" 7683421 0.592348330880546
"Bhaga_1" 7683808 0.644580223202947
"Bhaga_1" 7683829 0.0999913603377236
"Bhaga_1" 7684211 0.94652989247513
"Bhaga_1" 7684262 0.691476397670364
"Bhaga_1" 7684278 0.452817721214747
"Bhaga_1" 7684791 0.885625141447249
"Bhaga_1" 7685088 0.356772131439985
"Bhaga_1" 7685488 0.176257098033302
"Bhaga_1" 7685502 0.372269060962303
"Bhaga_1" 7687332 0.660963297700923
"Bhaga_1" 7687727 0.704522397289906
"Bhaga_1" 7687928 0.266679088525645
"Bhaga_1" 7688012 0.0128386724765486
"Bhaga_1" 7688123 0.455543242440089
"Bhaga_1" 7688206 0.0972523848332327
"Bhaga_1" 7688383 0.943450036059752
"Bhaga_1" 7688570 0.474694912215182
"Bhaga_1" 7688712 0.441238542543818
"Bhaga_1" 7688856 0.540787448644247
"Bhaga_1" 7696363 0.980401540133371
"Bhaga_1" 7696565 0.548458774457198
"Bhaga_1" 7713978 0.0195976416608309
"Bhaga_1" 7713995 0.0838589317476084
"Bhaga_1" 7714167 0.150904451941218
"Bhaga_1" 7714235 0.627285601281702
"Bhaga_1" 7714242 0.93358191945311
"Bhaga_1" 7714272 0.439651755644496
"Bhaga_1" 7716899 0.84586374436141
"Bhaga_1" 7717052 0.722084066155174
"Bhaga_1" 7717117 0.353311687665085
"Bhaga_1" 7724761 0.521945224607865
"Bhaga_1" 7727903 0.80486983656577
"Bhaga_1" 7727962 0.852325529421308
"Bhaga_1" 7728043 0.173115650703087
"Bhaga_1" 7728090 0.537134663356753
"Bhaga_1" 7728091 0.350192542863599
"Bhaga_1" 7736102 0.107097481665261
"Bhaga_1" 7736118 0.239624116837258
"Bhaga_1" 7736159 0.0628908152810943
"Bhaga_1" 7736177 0.911783436365521
"Bhaga_1" 7736200 0.800785884287818
"Bhaga_1" 7758461 0.298271565247611
"Bhaga_1" 7758466 0.122116988308309
"Bhaga_1" 7758667 0.218446879722728
"Bhaga_1" 7758730 0.0776869804121068
"Bhaga_1" 7758732 0.456631245086623
"Bhaga_1" 7772258 0.962615526116524
"Bhaga_1" 7772302 0.143426703751723
"Bhaga_1" 7776843 0.861728669546809
"Bhaga_1" 7777086 0.614919173826619
"Bhaga_1" 7777145 0.108124754210461
"Bhaga_1" 7786230 0.904265801600154
"Bhaga_1" 7786246 0.00746951836732268
"Bhaga_1" 7786322 0.753891648209233
"Bhaga_1" 7786338 0.881350501226055
"Bhaga_1" 7786536 0.0381870478919786
"Bhaga_1" 7786548 0.492246752627289
"Bhaga_1" 7786681 0.788673666074724
"Bhaga_1" 7787535 0.580198209629267
"Bhaga_1" 7787562 0.501688580627349
"Bhaga_1" 7787734 0.405338477137509
"Bhaga_1" 7787738 0.109781848946101
"Bhaga_1" 7787786 0.81650115903197
"Bhaga_1" 7787801 0.147322499282578
"Bhaga_1" 7813943 0.259706483168814
"Bhaga_1" 7813974 0.872582837671686
"Bhaga_1" 7817462 0.952979408427228
"Bhaga_1" 7818990 0.255506400281075
"Bhaga_1" 7819011 0.946266800814632
"Bhaga_1" 7819078 0.723167785742244
"Bhaga_1" 7819162 0.449913063092835
"Bhaga_1" 7821473 0.685314859211245
"Bhaga_1" 7821615 0.0848041034180782
"Bhaga_1" 7821617 0.00804022484281996
"Bhaga_1" 7821700 0.341404377684298
"Bhaga_1" 7821712 0.165159054075689
"Bhaga_1" 7821739 0.433460846637195
"Bhaga_1" 7821839 0.0344498320615996
"Bhaga_1" 7828214 0.96256142774353
"Bhaga_1" 7828312 0.886724598957742
"Bhaga_1" 7828316 0.00968678650062114
"Bhaga_1" 7828386 0.967212618706892
"Bhaga_1" 7828398 0.577852909234122
"Bhaga_1" 7828399 0.684765163155808
"Bhaga_1" 7828528 0.0100780514196368
"Bhaga_1" 7828530 0.328309406409522
"Bhaga_1" 7828903 0.722858359482691
"Bhaga_1" 7829062 0.177887449684536
"Bhaga_1" 7829315 0.25062589013404
"Bhaga_1" 7852840 0.62188063148026
"Bhaga_1" 7852874 0.97957828313798
"Bhaga_1" 7852879 0.26729335576281
"Bhaga_1" 7852881 0.348320443187369
"Bhaga_1" 7852917 0.736361515319894
"Bhaga_1" 7852986 0.770796821039364
"Bhaga_1" 7853085 0.000115782754795381
"Bhaga_1" 7853156 0.12197371705841
"Bhaga_1" 7853193 0.433158942856203
"Bhaga_1" 7853448 0.675276187154483
"Bhaga_1" 7869016 0.819719628408389
"Bhaga_1" 7869150 0.507382730658743
"Bhaga_1" 7901497 0.453398431525401
"Bhaga_1" 7905335 0.015526204174409
"Bhaga_1" 7905355 0.985220074377317
"Bhaga_1" 7905450 0.389874856951279
"Bhaga_1" 7905484 0.154778116283481
"Bhaga_1" 7905514 0.0621873527779081
"Bhaga_1" 7909699 0.51182266811411
"Bhaga_1" 7909754 0.925168702945462
"Bhaga_1" 7909783 0.968526534064487
"Bhaga_1" 7913605 0.501057467644678
"Bhaga_1" 7913613 2.05155339210321e-06
"Bhaga_1" 7913623 0.000113131943731641
"Bhaga_1" 7913848 0.668655457249351
"Bhaga_1" 7919651 0.101427571584563
"Bhaga_1" 7919670 0.333116110802197
"Bhaga_1" 7919690 0.645019306358468
"Bhaga_1" 7919703 0.565080572019356
"Bhaga_1" 7919711 0.847682090895454
"Bhaga_1" 7920503 0.163658132346697
"Bhaga_1" 7920645 0.531376291298468
"Bhaga_1" 7920722 0.867484351494468
"Bhaga_1" 7920865 0.316168643801383
"Bhaga_1" 7920894 0.969912299640091
"Bhaga_1" 7920896 0.534068196335926
"Bhaga_1" 7921430 0.371815380302695
"Bhaga_1" 7922360 0.868246151365118
"Bhaga_1" 7922662 0.433800633800909
"Bhaga_1" 7922664 0.727554618198956
"Bhaga_1" 7922702 0.884349226746442
"Bhaga_1" 7922904 0.143328641016545
"Bhaga_1" 7922975 0.864877849418336
"Bhaga_1" 7923037 0.435667117284188
"Bhaga_1" 7923080 0.00708556283261587
"Bhaga_1" 7923298 0.46705041055633
"Bhaga_1" 7923302 0.669032660102894
"Bhaga_1" 7925276 0.111114713708687
"Bhaga_1" 7925407 0.809992084730549
"Bhaga_1" 7925491 0.0432925432478288
"Bhaga_1" 7925774 0.775019937825516
"Bhaga_1" 7925842 0.812539493954828
"Bhaga_1" 7926565 0.923573758797455
"Bhaga_1" 7926849 0.447490499776245
"Bhaga_1" 7927228 0.0044571190360086
"Bhaga_1" 7927346 2.96166417553102e-05
"Bhaga_1" 7927347 0.156459128760533
"Bhaga_1" 7928533 0.512796848841966
"Bhaga_1" 7928552 0.000706754967389365
"Bhaga_1" 7929516 0.0124746293361475
"Bhaga_1" 7934722 0.870302549416955
"Bhaga_1" 7936026 0.28709780383847
"Bhaga_1" 7936124 0.224094621104069
"Bhaga_1" 7936221 0.791654904152849
"Bhaga_1" 7936250 0.530191282073721
"Bhaga_1" 7937164 0.00247600852389424
"Bhaga_1" 7937772 0.033048393935753
"Bhaga_1" 7939439 0.460942201351959
"Bhaga_1" 7949707 0.135018344388536
"Bhaga_1" 7949738 0.591115527095669
"Bhaga_1" 7949747 0.984062453879632
"Bhaga_1" 7949958 0.907074454310864
"Bhaga_1" 7950109 0.796016545955364
"Bhaga_1" 7950119 0.496805740495563
"Bhaga_1" 7950163 0.987706343224936
"Bhaga_1" 7950473 0.486000646715939
"Bhaga_1" 7952584 0.617874194629511
"Bhaga_1" 7954843 0.813066098214267
"Bhaga_1" 7966782 0.96905478583171
"Bhaga_1" 7966797 0.362839314127369
"Bhaga_1" 7966919 0.319870525337905
"Bhaga_1" 7968517 0.510554659460961
"Bhaga_1" 7968630 0.0103997246635419
"Bhaga_1" 7968661 0.0147761835616018
"Bhaga_1" 7969573 0.723550462236566
"Bhaga_1" 7974824 0.176613153342183
"Bhaga_1" 7975907 0.609666791149006
"Bhaga_1" 7976360 0.798973700811809
"Bhaga_1" 7976377 0.63732553560337
"Bhaga_1" 7981237 0.178952582410744
"Bhaga_1" 7981302 0.359258293517724
"Bhaga_1" 7981362 0.659327072025349
"Bhaga_1" 7981392 0.587486371110704
"Bhaga_1" 7981430 0.338085205476736
"Bhaga_1" 7981543 0.806357107799514
"Bhaga_1" 7981665 0.621691090468425
"Bhaga_1" 7981678 0.251660972311944
"Bhaga_1" 7981721 0.998714652645333
"Bhaga_1" 7982309 0.41997183755431
"Bhaga_1" 7982594 0.942882181594625
"Bhaga_1" 7982631 0.242377460864345
"Bhaga_1" 7982648 0.737041140167526
"Bhaga_1" 7982678 0.211435824355291
"Bhaga_1" 7982748 0.0304094238652015
"Bhaga_1" 7982866 0.496251465587159
"Bhaga_1" 7982887 0.289535906460927
"Bhaga_1" 7982888 0.779132110903079
"Bhaga_1" 7982931 0.0397966324812914
"Bhaga_1" 7982977 0.0643050078842385
"Bhaga_1" 7983001 0.874552410606955
"Bhaga_1" 7986988 0.723750630504915
"Bhaga_1" 7987097 0.952462709775457
"Bhaga_1" 7987412 0.168868585410321
"Bhaga_1" 7988035 0.752171692923663
"Bhaga_1" 7988046 0.698880975362167
"Bhaga_1" 7988240 0.00378064084354488
"Bhaga_1" 7988615 0.01585062181398
"Bhaga_1" 7988623 0.0855304312177687
"Bhaga_1" 7988641 0.968170003949437
"Bhaga_1" 7988651 0.180114834114225
"Bhaga_1" 7988676 0.0136331464129894
"Bhaga_1" 7988717 0.0109393911399473
"Bhaga_1" 7990169 0.231485074299638
"Bhaga_1" 7990650 0.614226568215952
"Bhaga_1" 7990822 0.990364337179159
"Bhaga_1" 7990917 0.202870871059503
"Bhaga_1" 7991060 0.0168491341271315
"Bhaga_1" 7991123 0.130013121302247
"Bhaga_1" 7991210 0.997460718084512
"Bhaga_1" 7991381 0.0334082163011305
"Bhaga_1" 7991387 0.433603131927435
"Bhaga_1" 7991559 0.329523401738283
"Bhaga_1" 7991710 0.15848946869816
"Bhaga_1" 7991982 0.302630504126201
"Bhaga_1" 7992119 0.980855977524654
"Bhaga_1" 7992370 0.600934215311931
"Bhaga_1" 7992469 0.392388826360031
"Bhaga_1" 7993309 0.256432653991644
"Bhaga_1" 7993359 0.815502618890315
"Bhaga_1" 7994043 0.0864817119458742
"Bhaga_1" 7994173 0.390422435599174
"Bhaga_1" 7994310 0.769138002786063
"Bhaga_1" 7994352 0.00755591246181111
"Bhaga_1" 7995063 0.788338695491065
"Bhaga_1" 7995303 0.382982271470632
"Bhaga_1" 7995410 0.0535758161084462
"Bhaga_1" 7995426 4.58921261523297e-06
"Bhaga_1" 7995824 0.316031968802689
"Bhaga_1" 7995858 0.0360603848275066
"Bhaga_1" 7996085 0.196636451894811
"Bhaga_1" 7996197 0.250678415028377
"Bhaga_1" 7996756 0.97025367853565
"Bhaga_1" 7996937 0.73711107209821
"Bhaga_1" 7997622 0.567209332789281
"Bhaga_1" 8003575 0.0562768123516173
"Bhaga_1" 8003652 0.53341874885546
"Bhaga_1" 8003704 0.488961083212443
"Bhaga_1" 8003755 0.836304550934074
"Bhaga_1" 8003816 0.602606944898206
"Bhaga_1" 8003872 0.327694332339761
"Bhaga_1" 8004794 0.344264754493363
"Bhaga_1" 8004848 0.669965672882952
"Bhaga_1" 8004880 0.110357036681401
"Bhaga_1" 8005034 0.30701696760532
"Bhaga_1" 8005057 0.74354376685454
"Bhaga_1" 8005166 0.786184212631772
"Bhaga_1" 8005381 0.234390924431984
"Bhaga_1" 8005397 0.466875507513649
"Bhaga_1" 8005427 0.206254482744557
"Bhaga_1" 8005990 0.781564991741524
"Bhaga_1" 8006024 0.0482982138732008
"Bhaga_1" 8006388 0.0311638998749969
"Bhaga_1" 8006400 0.211865402081784
"Bhaga_1" 8006466 0.0455275945899906
"Bhaga_1" 8006581 0.719675949134989
"Bhaga_1" 8006597 0.961930095787665
"Bhaga_1" 8006649 0.71305372954158
"Bhaga_1" 8006662 0.826819554620511
"Bhaga_1" 8006663 0.495258824298417
"Bhaga_1" 8006701 0.432235844296649
"Bhaga_1" 8006767 0.363500219693944
"Bhaga_1" 8006786 0.0741989564868145
"Bhaga_1" 8006798 0.00954933615075123
"Bhaga_1" 8006866 0.586154469397928
"Bhaga_1" 8007174 0.0809840605764292
"Bhaga_1" 8007484 0.0151708820084902
"Bhaga_1" 8007773 0.878299851276895
"Bhaga_1" 8007780 0.288462506923226
"Bhaga_1" 8007881 0.556443160372577
"Bhaga_1" 8007936 0.426300559778602
"Bhaga_1" 8007958 0.884515166621204
"Bhaga_1" 8008013 0.840860299832523
"Bhaga_1" 8008111 0.624079212817447
"Bhaga_1" 8008355 0.360473301802154
"Bhaga_1" 8008448 0.370472910777654
"Bhaga_1" 8008512 0.480475002240704
"Bhaga_1" 8008608 0.0765145550376281
"Bhaga_1" 8008662 0.96518573758747
"Bhaga_1" 8008732 0.856010401985715
"Bhaga_1" 8009035 0.0645316236178236
"Bhaga_1" 8009038 0.263291334833797
"Bhaga_1" 8009125 0.151672508903486
"Bhaga_1" 8009256 0.872643218443788
"Bhaga_1" 8009276 0.665550999921508
"Bhaga_1" 8009291 0.771484285897801
"Bhaga_1" 8009302 0.431515127579404
"Bhaga_1" 8009327 0.817743989256505
"Bhaga_1" 8009409 0.363871125878101
"Bhaga_1" 8009487 0.740326550311033
"Bhaga_1" 8010090 0.660286937373562
"Bhaga_1" 8010176 0.281948517057365
"Bhaga_1" 8010730 0.000724410342967449
"Bhaga_1" 8010852 0.77022202300963
"Bhaga_1" 8011017 0.753547934769766
"Bhaga_1" 8011215 0.481529332976557
"Bhaga_1" 8011261 0.0178236324183391
"Bhaga_1" 8011408 0.809977709106352
"Bhaga_1" 8011422 0.730498716266571
"Bhaga_1" 8011476 0.781975111117083
"Bhaga_1" 8011737 0.856382071766657
"Bhaga_1" 8011778 0.847243405561518
"Bhaga_1" 8011961 0.578217140077246
"Bhaga_1" 8012116 0.856664484466415
"Bhaga_1" 8012236 0.557418602705508
"Bhaga_1" 8012375 0.656617056251086
"Bhaga_1" 8012820 0.797794499724116
"Bhaga_1" 8012934 0.0782085504064853
"Bhaga_1" 8013083 0.0503439097436687
"Bhaga_1" 8013201 0.698802255282518
"Bhaga_1" 8013227 0.952893142892331
"Bhaga_1" 8013798 0.375463083274028
"Bhaga_1" 8013831 0.0697357327902406
"Bhaga_1" 8013859 0.882921378150939
"Bhaga_1" 8019014 0.656395445632738
"Bhaga_1" 8019098 0.912761989484119
"Bhaga_1" 8019207 0.129465299694321
"Bhaga_1" 8019317 0.785583341355509
"Bhaga_1" 8019412 0.815841512954677
"Bhaga_1" 8019511 0.0498027453233713
"Bhaga_1" 8019564 0.80690759515349
"Bhaga_1" 8019666 0.70488689313857
"Bhaga_1" 8019673 0.904630922172107
"Bhaga_1" 8019675 0.576606385152437
"Bhaga_1" 8019681 0.256978627625109
"Bhaga_1" 8019710 0.986398636391264
"Bhaga_1" 8019764 0.762426657376015
"Bhaga_1" 8019815 0.214182340300376
"Bhaga_1" 8019835 0.966178896827208
"Bhaga_1" 8019937 0.211142265794953
"Bhaga_1" 8019958 0.462099132904096
"Bhaga_1" 8020003 0.920812086482419
"Bhaga_1" 8020249 0.351262253880714
"Bhaga_1" 8020392 0.86607685408186
"Bhaga_1" 8020445 0.606654907744792
"Bhaga_1" 8020516 0.920066580562914
"Bhaga_1" 8020602 0.115592811010768
"Bhaga_1" 8020875 0.904250817201682
"Bhaga_1" 8020911 0.84757168881251
"Bhaga_1" 8020916 0.0365976157995884
"Bhaga_1" 8020976 0.625976266650832
"Bhaga_1" 8021006 0.784763054162978
"Bhaga_1" 8021012 0.368530038310015
"Bhaga_1" 8021082 0.667188853309783
"Bhaga_1" 8021086 0.640848167436492
"Bhaga_1" 8021179 0.103502503438948
"Bhaga_1" 8021189 0.525084966481385
"Bhaga_1" 8021194 0.0752247701048081
"Bhaga_1" 8021638 0.732395114418244
"Bhaga_1" 8021804 0.338059020228201
"Bhaga_1" 8021929 0.166932053710981
"Bhaga_1" 8022101 0.0106413670643131
"Bhaga_1" 8022262 0.743817760386484
"Bhaga_1" 8022323 0.115670061588935
"Bhaga_1" 8022387 0.0561843490516213
"Bhaga_1" 8022624 0.936646316955822
"Bhaga_1" 8022728 0.853287420819819
"Bhaga_1" 8022800 0.0582365027113831
"Bhaga_1" 8022838 0.517311772012785
"Bhaga_1" 8022880 0.483036819569028
"Bhaga_1" 8022910 0.835245383540277
"Bhaga_1" 8022949 0.999332810046533
"Bhaga_1" 8022986 0.900710668008099
"Bhaga_1" 8022990 0.527735586713429
"Bhaga_1" 8023294 0.679274707325927
"Bhaga_1" 8023690 0.915667143759033
"Bhaga_1" 8023783 0.146626356438869
"Bhaga_1" 8023887 0.912769343842882
"Bhaga_1" 8024688 0.884752371824821
"Bhaga_1" 8024722 0.472101811612039
"Bhaga_1" 8026094 0.725996400746045
"Bhaga_1" 8026687 0.806259466139412
"Bhaga_1" 8027252 0.681653681214848
"Bhaga_1" 8027773 0.974570209757314
"Bhaga_1" 8027968 0.994820901886874
"Bhaga_1" 8028514 0.848995523248951
"Bhaga_1" 8028932 0.622075439388581
"Bhaga_1" 8028995 0.788983929367679
"Bhaga_1" 8032302 0.785932249496765
"Bhaga_1" 8032388 0.21403187003136
"Bhaga_1" 8032515 0.665371310572082
"Bhaga_1" 8032668 0.39350929412679
"Bhaga_1" 8032740 0.279274697471413
"Bhaga_1" 8066331 0.0779474101907685
"Bhaga_1" 8073193 0.210474955341823
"Bhaga_1" 8085032 0.633648163629388
"Bhaga_1" 8086199 0.466655226834928
"Bhaga_1" 8086216 0.346313509024211
"Bhaga_1" 8091992 0.233559166362291
"Bhaga_1" 8092011 0.300647512309649
"Bhaga_1" 8092014 0.867498944207946
"Bhaga_1" 8092022 0.352005756966839
"Bhaga_1" 8092064 0.710172754918685
"Bhaga_1" 8144914 0.138211147901638
"Bhaga_1" 8144996 0.305487326589775
"Bhaga_1" 8145009 0.713232601481642
"Bhaga_1" 8156680 0.317594997682712
"Bhaga_1" 8156687 0.10489648910006
"Bhaga_1" 8158665 0.00201381010771553
"Bhaga_1" 8159272 0.372346585236476
"Bhaga_1" 8159602 0.416081608711396
"Bhaga_1" 8159610 0.070861213496764
"Bhaga_1" 8163090 0.826013486181218
"Bhaga_1" 8163094 0.628761981640585
"Bhaga_1" 8163173 0.696212712661732
"Bhaga_1" 8163187 0.71296429948753
"Bhaga_1" 8163330 0.621112141391568
"Bhaga_1" 8163888 0.257243349122566
"Bhaga_1" 8163949 0.937435700381079
"Bhaga_1" 8164024 0.32589012968519
"Bhaga_1" 8165675 0.924790095976689
"Bhaga_1" 8168881 0.499802004042483
"Bhaga_1" 8169578 0.100192980675377
"Bhaga_1" 8169580 0.0498445320866488
"Bhaga_1" 8169668 0.608042385290187
"Bhaga_1" 8169674 0.409586624465794
"Bhaga_1" 8169795 0.824186307821917
"Bhaga_1" 8222823 0.461958379180037
"Bhaga_1" 8245204 0.453796236967502
"Bhaga_1" 8245268 0.0337320175509154
"Bhaga_1" 8245271 0.750898479113965
"Bhaga_1" 8245365 0.625009483045602
"Bhaga_1" 8245381 0.811901735303382
"Bhaga_1" 8245455 0.444575854834235
"Bhaga_1" 8245478 0.157564458002853
"Bhaga_1" 8248695 0.702243316555065
"Bhaga_1" 8254452 0.275308087733664
"Bhaga_1" 8257141 0.781181509131897
"Bhaga_1" 8257354 0.769917658041906
"Bhaga_1" 8257991 0.390464733825722
"Bhaga_1" 8264494 0.949713725791983
"Bhaga_1" 8264527 0.532298802490984
"Bhaga_1" 8264603 0.368599176139291
"Bhaga_1" 8264636 0.809938416060643
"Bhaga_1" 8264649 0.100874238199326
"Bhaga_1" 8264658 0.920857731969515
"Bhaga_1" 8264691 0.224072478020814
"Bhaga_1" 8265182 0.551910673196608
"Bhaga_1" 8265267 0.044413243299167
"Bhaga_1" 8265295 0.84965239689604
"Bhaga_1" 8265302 0.744285401034194
"Bhaga_1" 8268543 0.0122180886616621
"Bhaga_1" 8269060 0.315997955291288
"Bhaga_1" 8269133 0.78649991125479
"Bhaga_1" 8269173 0.695639667211274
"Bhaga_1" 8320239 0.875259776974239
"Bhaga_1" 8320339 4.62473032495316e-05
"Bhaga_1" 8320423 0.568369881917677
"Bhaga_1" 8320617 0.0367276948003116
"Bhaga_1" 8323435 0.0204451940187664
"Bhaga_1" 8323512 0.424529215595376
"Bhaga_1" 8323939 0.997221438093681
"Bhaga_1" 8324029 0.839407477853226
"Bhaga_1" 8324074 0.00754089582368208
"Bhaga_1" 8324178 0.00993281691871511
"Bhaga_1" 8324392 0.586165527347237
"Bhaga_1" 8324483 0.056522933295034
"Bhaga_1" 8324582 0.455079641571315
"Bhaga_1" 8324617 0.135454753552465
"Bhaga_1" 8324626 0.385983758567787
"Bhaga_1" 8324651 0.39104627535007
"Bhaga_1" 8324673 0.465582657267128
"Bhaga_1" 8326543 0.595998084576479
"Bhaga_1" 8327463 0.458286214305545
"Bhaga_1" 8328103 0.402832447914108
"Bhaga_1" 8328156 0.959979593216791
"Bhaga_1" 8328603 0.111664783506764
"Bhaga_1" 8328621 0.588580171007006
"Bhaga_1" 8328842 0.701388891469886
"Bhaga_1" 8420195 0.740371371534035
"Bhaga_1" 8420275 0.611092001673145
"Bhaga_1" 8420276 0.080904463760581
"Bhaga_1" 8435762 0.414468982021876
"Bhaga_1" 8435880 0.141756567271595
"Bhaga_1" 8442885 0.10202218284876
"Bhaga_1" 8447770 0.481605570585136
"Bhaga_1" 8447907 0.2029541979888
"Bhaga_1" 8447934 0.179176581564637
"Bhaga_1" 8447951 0.876984764508911
"Bhaga_1" 8447965 0.312856467159449
"Bhaga_1" 8447969 0.244677820981328
"Bhaga_1" 8451059 0.256086200611287
"Bhaga_1" 8451061 0.841581596081752
"Bhaga_1" 8451062 0.715440290185778
"Bhaga_1" 8451068 0.691514692882797
"Bhaga_1" 8457268 0.456706024103478
"Bhaga_1" 8457275 0.0935247531408576
"Bhaga_1" 8458085 0.691867593033391
"Bhaga_1" 8458145 0.00208957385429393
"Bhaga_1" 8458155 0.5981023534385
"Bhaga_1" 8458175 0.167304331427114
"Bhaga_1" 8458189 0.458528266334642
"Bhaga_1" 8458244 0.858691404532493
"Bhaga_1" 8458249 0.590890964444729
"Bhaga_1" 8458268 0.0366164917603089
"Bhaga_1" 8458283 0.368647906695575
"Bhaga_1" 8458309 0.848814368559308
"Bhaga_1" 8458323 0.602445865355151
"Bhaga_1" 8458325 0.0571534682634574
"Bhaga_1" 8494865 0.399243663672309
"Bhaga_1" 8494886 0.800078842198993
"Bhaga_1" 8505792 0.807643961626183
"Bhaga_1" 8506383 0.67686545918823
"Bhaga_1" 8506429 0.410545724935539
"Bhaga_1" 8506433 0.101360528642623
"Bhaga_1" 8510667 0.133754093373519
"Bhaga_1" 8510811 0.643893018765583
"Bhaga_1" 8514296 0.0304331170663437
"Bhaga_1" 8514552 0.4033081419787
"Bhaga_1" 8523482 0.990340189840343
"Bhaga_1" 8523576 0.160823666994635
"Bhaga_1" 8523805 0.172033854748533
"Bhaga_1" 8523858 0.510364004168759
"Bhaga_1" 8523920 0.643530474813585
"Bhaga_1" 8530064 0.11077408222226
"Bhaga_1" 8586536 0.28431252700885
"Bhaga_1" 8586545 0.501505183995341
"Bhaga_1" 8611504 0.79844849373136
"Bhaga_1" 8612808 0.381347350500384
"Bhaga_1" 8612830 0.474251876941074
"Bhaga_1" 8612843 0.40090322802956
"Bhaga_1" 8612888 0.0363132641703751
"Bhaga_1" 8612921 0.628707566903863
"Bhaga_1" 8612970 0.632279500206418
"Bhaga_1" 8613171 0.0474593111073165
"Bhaga_1" 8613250 0.362999089010429
"Bhaga_1" 8613286 0.851903801460699
"Bhaga_1" 8628007 0.986706375375708
"Bhaga_1" 8633133 0.576961802374729
"Bhaga_1" 8633203 0.710050310503985
"Bhaga_1" 8633207 0.00347631759916111
"Bhaga_1" 8635810 0.070780193357684
"Bhaga_1" 8635896 0.758184633631009
"Bhaga_1" 8635905 0.838888538110115
"Bhaga_1" 8635916 0.0711240863894123
"Bhaga_1" 8679974 0.253876907701645
"Bhaga_1" 8685984 0.612678359079882
"Bhaga_1" 8709382 0.0355905524949111
"Bhaga_1" 8709465 0.0289637973190303
"Bhaga_1" 8776459 0.0241871675721208
"Bhaga_1" 8776625 0.128931732916905
"Bhaga_1" 8778319 0.916013433312769
"Bhaga_1" 8778774 0.567644929300507
"Bhaga_1" 8778918 0.786761435189539
"Bhaga_1" 8778968 0.987031870683765
"Bhaga_1" 8779007 0.433653228583378
"Bhaga_1" 8779151 0.836214746713206
"Bhaga_1" 8779215 0.883286356076644
"Bhaga_1" 8779335 0.608789008931053
"Bhaga_1" 8792357 0.786508469838887
"Bhaga_1" 8792422 0.457407786221465
"Bhaga_1" 8794335 0.990532293605978
"Bhaga_1" 8794556 0.72219982160108
"Bhaga_1" 8794616 0.0905608873052896
"Bhaga_1" 8794702 0.745066571086093
"Bhaga_1" 8819022 0.684713382209032
"Bhaga_1" 8819080 0.158697613545893
"Bhaga_1" 8819148 0.532766452519442
"Bhaga_1" 8819178 0.0485204433020884
"Bhaga_1" 8848964 0.986731428573023
"Bhaga_1" 8888011 0.0214566173380688
"Bhaga_1" 8888048 0.418876667763234
"Bhaga_1" 8888219 0.936528509726557
"Bhaga_1" 8888227 0.952114907094845
"Bhaga_1" 8902739 0.309817479414592
"Bhaga_1" 8903437 0.886065483995869
"Bhaga_1" 8931028 0.999461239247099
"Bhaga_1" 8933033 0.45812064105963
"Bhaga_1" 8934107 0.419276658383058
"Bhaga_1" 8941251 0.0539982761983069
"Bhaga_1" 8941254 0.324099071036748
"Bhaga_1" 8941359 0.891769632442653
"Bhaga_1" 8947668 0.584082391438975
"Bhaga_1" 8947694 0.697728873670606
"Bhaga_1" 8947695 0.845077790567949
"Bhaga_1" 8958017 0.236583776777075
"Bhaga_1" 8958043 0.800918711773715
"Bhaga_1" 8958110 0.786550312176871
"Bhaga_1" 8967310 0.982605440651227
"Bhaga_1" 8970161 0.943274589465566
"Bhaga_1" 8970471 0.466050697858015
"Bhaga_1" 8972483 0.806998554453108
"Bhaga_1" 8972514 0.919382190421481
"Bhaga_1" 8972642 0.541959742894466
"Bhaga_1" 8972963 0.161870623813642
"Bhaga_1" 8972981 0.242568782206984
"Bhaga_1" 8973508 0.0458854150402524
"Bhaga_1" 8973657 0.198904756590438
"Bhaga_1" 8975395 0.271036524666208
"Bhaga_1" 8975470 0.553593019620203
"Bhaga_1" 8977461 0.378832017970213
"Bhaga_1" 8977514 0.649494327753945
"Bhaga_1" 8977591 0.486791161155295
"Bhaga_1" 8977893 5.38362900023617e-05
"Bhaga_1" 8977914 0.223094564414834
"Bhaga_1" 8979197 0.55960078494597
"Bhaga_1" 8979281 0.98447048255174
"Bhaga_1" 8979442 0.710716019572881
"Bhaga_1" 8980876 0.267148358625514
"Bhaga_1" 8980906 0.57468841282862
"Bhaga_1" 8981240 0.455467077198554
"Bhaga_1" 8981492 0.208571652294902
"Bhaga_1" 8981535 0.656365065887674
"Bhaga_1" 8981645 0.545795694698002
"Bhaga_1" 8981761 0.141371480025492
"Bhaga_1" 8982055 0.796670153040416
"Bhaga_1" 8982091 0.562959832392404
"Bhaga_1" 8982194 0.42382962184853
"Bhaga_1" 8982700 0.858116627001664
"Bhaga_1" 8982931 0.702024173762063
"Bhaga_1" 8983117 0.864996471907964
"Bhaga_1" 8983191 0.897813984123252
"Bhaga_1" 8983373 0.628701423431264
"Bhaga_1" 8983377 0.616766639191071
"Bhaga_1" 8984091 0.011211515671052
"Bhaga_1" 8984420 0.917483623836523
"Bhaga_1" 8984892 0.626362634579275
"Bhaga_1" 8985154 0.680476031576711
"Bhaga_1" 8985242 0.2587767299546
"Bhaga_1" 8985428 0.710986786004682
"Bhaga_1" 8985912 0.657927677545897
"Bhaga_1" 8986151 0.608602963712533
"Bhaga_1" 8986192 0.789408454216391
"Bhaga_1" 8986423 0.647640405107868
"Bhaga_1" 8986494 0.230114275441055
"Bhaga_1" 8986619 0.0712461290466823
"Bhaga_1" 8986808 0.898249379319949
"Bhaga_1" 8986829 0.109261009458592
"Bhaga_1" 8986838 0.11495063261603
"Bhaga_1" 8986853 0.442304095523002
"Bhaga_1" 8987013 0.64316447127758
"Bhaga_1" 8987602 0.400364818303478
"Bhaga_1" 8988914 0.693928878418095
"Bhaga_1" 8989605 0.717278925806501
"Bhaga_1" 8989708 0.407298624672471
"Bhaga_1" 8989709 0.985432724147149
"Bhaga_1" 8989741 0.966897213280212
"Bhaga_1" 8989832 0.611894927261398
"Bhaga_1" 8990738 0.030107547673568
"Bhaga_1" 8990759 0.936377565099227
"Bhaga_1" 8991267 0.836333520492772
"Bhaga_1" 8991321 0.810926637587959
"Bhaga_1" 8991531 0.986868037772174
"Bhaga_1" 8991626 0.0635937813743574
"Bhaga_1" 8991705 0.321301147928671
"Bhaga_1" 8991941 0.104515561713415
"Bhaga_1" 8992063 0.630571100312955
"Bhaga_1" 8992130 0.178349622737004
"Bhaga_1" 8992277 0.681086970616605
"Bhaga_1" 8992448 0.796228356251115
"Bhaga_1" 8993024 0.893917359949667
"Bhaga_1" 8993119 0.65149740139885
"Bhaga_1" 8993392 0.966044067691542
"Bhaga_1" 8993508 0.324522097448163
"Bhaga_1" 8993957 0.0238455993459783
"Bhaga_1" 8994244 0.00234859734653208
"Bhaga_1" 8994623 0.780998329530658
"Bhaga_1" 8995206 0.776197319220808
"Bhaga_1" 8995291 0.0373580214437366
"Bhaga_1" 8995683 0.921695200990138
"Bhaga_1" 8995802 0.934452363137742
"Bhaga_1" 8996338 0.990060552864725
"Bhaga_1" 8996651 0.250868180582175
"Bhaga_1" 8996703 0.119311640160437
"Bhaga_1" 8996829 0.498665904688064
"Bhaga_1" 8997067 0.148201429879
"Bhaga_1" 8997488 0.0875560789547063
"Bhaga_1" 8997570 0.49876634738426
"Bhaga_1" 8997839 0.827238551208376
"Bhaga_1" 8997964 0.298468601712723
"Bhaga_1" 8998410 0.720132001491244
"Bhaga_1" 9000224 0.700990227781417
"Bhaga_1" 9000298 0.12275134366143
"Bhaga_1" 9000337 0.662726717442397
"Bhaga_1" 9000444 0.728430276173838
"Bhaga_1" 9000707 0.223522701229734
"Bhaga_1" 9000818 0.812628694184065
"Bhaga_1" 9000944 0.193094028707857
"Bhaga_1" 9001067 0.239149122038189
"Bhaga_1" 9001256 0.618158189270084
"Bhaga_1" 9001287 0.000850364986849627
"Bhaga_1" 9001415 0.84555205463233
"Bhaga_1" 9001738 0.719413278650344
"Bhaga_1" 9001944 0.919202392083326
"Bhaga_1" 9001997 0.0204841920850658
"Bhaga_1" 9002184 0.344954600594078
"Bhaga_1" 9002255 0.749350332444369
"Bhaga_1" 9002513 0.552758976502177
"Bhaga_1" 9002573 0.621250089882421
"Bhaga_1" 9002714 0.660293206990551
"Bhaga_1" 9002791 0.212195926945227
"Bhaga_1" 9003004 0.658866141977294
"Bhaga_1" 9003523 0.0027648516090048
"Bhaga_1" 9003735 0.646433195523099
"Bhaga_1" 9003747 0.0869229360015978
"Bhaga_1" 9003841 0.316592045131865
"Bhaga_1" 9004399 0.60529646800083
"Bhaga_1" 9004585 0.970622764245433
"Bhaga_1" 9005505 0.656465142488769
"Bhaga_1" 9005542 0.221877290571868
"Bhaga_1" 9005706 0.328540099090954
"Bhaga_1" 9005862 0.665630967858005
"Bhaga_1" 9006473 0.465083903439658
"Bhaga_1" 9006522 0.523963499108743
"Bhaga_1" 9006696 0.762694319853929
"Bhaga_1" 9007059 0.698835207479938
"Bhaga_1" 9007430 0.320485633391764
"Bhaga_1" 9007519 0.929927898185911
"Bhaga_1" 9007969 0.407591908339344
"Bhaga_1" 9008046 0.732790597451559
"Bhaga_1" 9008112 0.0880017189863387
"Bhaga_1" 9008146 0.204158632998821
"Bhaga_1" 9008427 0.844694548783496
"Bhaga_1" 9008519 0.795496624983347
"Bhaga_1" 9008555 0.956003769947054
"Bhaga_1" 9008704 0.0938927651531836
"Bhaga_1" 9008913 0.904595271097984
"Bhaga_1" 9008922 0.620614589839472
"Bhaga_1" 9009016 0.778419924288523
"Bhaga_1" 9016820 0.477190065840028
"Bhaga_1" 9016824 0.711193108719366
"Bhaga_1" 9016854 0.0470966777695104
"Bhaga_1" 9016868 0.485047689680794
"Bhaga_1" 9016886 0.724632151470348
"Bhaga_1" 9033244 0.0438421062238939
"Bhaga_1" 9036344 0.443513794280484
"Bhaga_1" 9036806 0.660978530196386
"Bhaga_1" 9036820 0.105467285168644
"Bhaga_1" 9036821 0.775371298530865
"Bhaga_1" 9036898 0.212345464500065
"Bhaga_1" 9036922 0.364931600455061
"Bhaga_1" 9036923 0.000186907787386659
"Bhaga_1" 9036953 0.360763000103693
"Bhaga_1" 9041116 0.489673372794633
"Bhaga_1" 9041179 0.744849501087836
"Bhaga_1" 9041345 0.814660813450854
"Bhaga_1" 9041632 0.632925387958418
"Bhaga_1" 9042512 0.502218504977562
"Bhaga_1" 9042545 0.612986474095203
"Bhaga_1" 9045886 0.436489485351549
"Bhaga_1" 9046040 0.259593076917254
"Bhaga_1" 9046427 0.851845635407073
"Bhaga_1" 9046434 0.122036382053391
"Bhaga_1" 9046463 0.327155077838254
"Bhaga_1" 9046476 0.939484035445919
"Bhaga_1" 9046485 0.0343897829457895
"Bhaga_1" 9046509 0.0628366046942434
"Bhaga_1" 9046588 0.393252977368979
"Bhaga_1" 9046763 0.623476563552702
"Bhaga_1" 9046806 0.36063696989201
"Bhaga_1" 9046888 0.631677862666814
"Bhaga_1" 9046931 0.630834749378711
"Bhaga_1" 9047056 0.871569136167649
"Bhaga_1" 9047351 0.870805834405883
"Bhaga_1" 9047479 0.301455399936631
"Bhaga_1" 9047734 0.494503908182618
"Bhaga_1" 9047908 0.824555902776188
"Bhaga_1" 9049004 0.77010670043864
"Bhaga_1" 9049019 0.578961148331063
"Bhaga_1" 9049272 0.597716933454234
"Bhaga_1" 9049361 0.924349047711892
"Bhaga_1" 9049744 0.393909048447731
"Bhaga_1" 9049771 0.0092116278862006
"Bhaga_1" 9049776 0.365500551978994
"Bhaga_1" 9049967 0.364461929254051
"Bhaga_1" 9050081 0.323464296294436
"Bhaga_1" 9050280 0.633792584619947
"Bhaga_1" 9050628 0.620063121521816
"Bhaga_1" 9051155 0.0304188992434554
"Bhaga_1" 9051943 0.943822979875275
"Bhaga_1" 9051948 0.988935862453183
"Bhaga_1" 9051998 0.945982258967757
"Bhaga_1" 9051999 0.39102100969279
"Bhaga_1" 9052050 0.947021839306004
"Bhaga_1" 9052401 0.00122963024065431
"Bhaga_1" 9061410 0.922105868445822
"Bhaga_1" 9062215 0.849394672938241
"Bhaga_1" 9063012 0.0378156654799791
"Bhaga_1" 9064482 0.126525702280244
"Bhaga_1" 9064539 0.349332406424906
"Bhaga_1" 9066302 0.791295774464543
"Bhaga_1" 9068200 0.931805494523154
"Bhaga_1" 9068551 0.751377848681806
"Bhaga_1" 9068565 0.457460180795217
"Bhaga_1" 9068588 0.0243720570928225
"Bhaga_1" 9068645 0.89591621783079
"Bhaga_1" 9068978 0.67514607188323
"Bhaga_1" 9069047 0.886955063588986
"Bhaga_1" 9069057 0.179605159613075
"Bhaga_1" 9069824 0.0205064095841081
"Bhaga_1" 9069849 0.517819054854205
"Bhaga_1" 9069944 0.362909740077381
"Bhaga_1" 9070189 0.640274943048581
"Bhaga_1" 9070191 0.114419049420067
"Bhaga_1" 9070623 0.00474613537113181
"Bhaga_1" 9070801 0.861538233567046
"Bhaga_1" 9072523 0.713067559283546
"Bhaga_1" 9072586 0.00904386189801923
"Bhaga_1" 9072604 0.318215031668616
"Bhaga_1" 9072796 0.791136704643356
"Bhaga_1" 9072843 0.247624437950706
"Bhaga_1" 9072935 0.326816430390723
"Bhaga_1" 9072963 0.240537950849984
"Bhaga_1" 9073086 0.463085078920204
"Bhaga_1" 9074618 0.681455085359149
"Bhaga_1" 9074677 0.748835757155296
"Bhaga_1" 9074753 0.925340284763587
"Bhaga_1" 9074779 1.7402322610935e-05
"Bhaga_1" 9074832 0.401491332108943
"Bhaga_1" 9075944 0.850120410402877
"Bhaga_1" 9076122 0.925173319010668
"Bhaga_1" 9076779 0.275154686874518
"Bhaga_1" 9076957 0.563908219452324
"Bhaga_1" 9077014 0.594656482389437
"Bhaga_1" 9077331 0.957149744143958
"Bhaga_1" 9077480 0.325807942169993
"Bhaga_1" 9077517 0.926274665958007
"Bhaga_1" 9079213 0.945249922749437
"Bhaga_1" 9079426 0.213448949253871
"Bhaga_1" 9079441 0.707594722690829
"Bhaga_1" 9079590 0.0188146525765593
"Bhaga_1" 9079627 0.534015347769528
"Bhaga_1" 9079732 0.575741490146037
"Bhaga_1" 9080080 0.220447715637359
"Bhaga_1" 9080358 0.727263120602262
"Bhaga_1" 9080459 0.814443917604968
"Bhaga_1" 9080536 0.896413101589933
"Bhaga_1" 9080685 0.688998011176667
"Bhaga_1" 9080836 0.758721902162991
"Bhaga_1" 9080865 0.802766468841746
"Bhaga_1" 9080866 0.114333949072385
"Bhaga_1" 9080981 0.180134922003638
"Bhaga_1" 9081338 0.0473653260900877
"Bhaga_1" 9081375 0.99166409394945
"Bhaga_1" 9081814 0.986866558248092
"Bhaga_1" 9081908 0.680018417865424
"Bhaga_1" 9082086 0.0443883950345307
"Bhaga_1" 9082170 0.0980405914028799
"Bhaga_1" 9082567 0.0550830557819419
"Bhaga_1" 9082575 0.144117979354857
"Bhaga_1" 9082608 0.736011994346925
"Bhaga_1" 9082778 0.446496088655308
"Bhaga_1" 9082785 0.925373874742047
"Bhaga_1" 9082906 0.899741695553703
"Bhaga_1" 9083257 0.757270322601171
"Bhaga_1" 9083564 0.371032017067238
"Bhaga_1" 9083583 0.518076795434703
"Bhaga_1" 9083624 0.443147598655648
"Bhaga_1" 9084038 0.327516552837584
"Bhaga_1" 9084057 0.605413863497712
"Bhaga_1" 9084078 0.139925432959007
"Bhaga_1" 9084110 0.399242280699476
"Bhaga_1" 9084158 0.950011252191983
"Bhaga_1" 9084160 0.0443230609147503
"Bhaga_1" 9084185 0.0734724026575592
"Bhaga_1" 9084234 0.545081641327962
"Bhaga_1" 9084239 0.592087660755392
"Bhaga_1" 9084240 0.315949027789003
"Bhaga_1" 9084368 0.791770177966463
"Bhaga_1" 9084372 0.624234070467375
"Bhaga_1" 9084650 0.0444053952110332
"Bhaga_1" 9084679 0.17975353666647
"Bhaga_1" 9084782 0.0671512213532877
"Bhaga_1" 9084851 5.00294718721471e-05
"Bhaga_1" 9084915 0.930717709512415
"Bhaga_1" 9085139 0.426750002911604
"Bhaga_1" 9085371 0.471788789081133
"Bhaga_1" 9085517 0.884900752349229
"Bhaga_1" 9085570 0.933385013928884
"Bhaga_1" 9085743 0.255615980282333
"Bhaga_1" 9085869 0.572066862009438
"Bhaga_1" 9085934 0.925153381555607
"Bhaga_1" 9085994 0.967953644425185
"Bhaga_1" 9086115 0.980974223000602
"Bhaga_1" 9086123 0.98981858781786
"Bhaga_1" 9086216 0.0216620714547175
"Bhaga_1" 9086261 0.745904164307862
"Bhaga_1" 9086326 0.571738937613997
"Bhaga_1" 9086333 0.924629229996249
"Bhaga_1" 9086365 0.000318296465865152
"Bhaga_1" 9086393 0.851912526438229
"Bhaga_1" 9086547 0.574126414391251
"Bhaga_1" 9086704 0.152415192130988
"Bhaga_1" 9086795 0.799837147788257
"Bhaga_1" 9086796 0.75331600274538
"Bhaga_1" 9087194 0.894081624406447
"Bhaga_1" 9087444 0.0147196798051847
"Bhaga_1" 9087496 0.429674136845574
"Bhaga_1" 9087592 0.129006516251354
"Bhaga_1" 9087724 0.535392710538148
"Bhaga_1" 9087913 0.920731299517928
"Bhaga_1" 9088698 0.744107686470203
"Bhaga_1" 9088716 0.648245691335505
"Bhaga_1" 9088994 0.128446461924737
"Bhaga_1" 9089240 0.573403024947438
"Bhaga_1" 9089387 0.0238940272829814
"Bhaga_1" 9089390 0.268523202398632
"Bhaga_1" 9089835 0.134470338645806
"Bhaga_1" 9089850 0.833201274517609
"Bhaga_1" 9090009 0.936269889384326
"Bhaga_1" 9090011 0.766094393205161
"Bhaga_1" 9090154 0.792652506650464
"Bhaga_1" 9090215 0.836935171774798
"Bhaga_1" 9090253 0.38113555609968
"Bhaga_1" 9090309 0.0683472197556995
"Bhaga_1" 9090343 0.578718450780935
"Bhaga_1" 9090850 0.388098284057422
"Bhaga_1" 9090905 0.801750208669302
"Bhaga_1" 9090915 0.8572507191945
"Bhaga_1" 9090996 0.906640815312194
"Bhaga_1" 9091160 0.0759572642743791
"Bhaga_1" 9092065 0.532357247376017
"Bhaga_1" 9092084 0.717580134614751
"Bhaga_1" 9092300 0.612928317571935
"Bhaga_1" 9092394 0.376975605745841
"Bhaga_1" 9092622 0.774992474912603
"Bhaga_1" 9092817 0.362592890687683
"Bhaga_1" 9092962 0.998956005321995
"Bhaga_1" 9093010 0.0249684415610139
"Bhaga_1" 9093011 0.00407792617221815
"Bhaga_1" 9093034 0.013176873694439
"Bhaga_1" 9093053 0.0997875176825233
"Bhaga_1" 9093154 0.803956194082765
"Bhaga_1" 9093245 0.699949508302945
"Bhaga_1" 9093259 0.47916231569943
"Bhaga_1" 9093271 0.957116449151241
"Bhaga_1" 9093322 0.429100936980858
"Bhaga_1" 9093473 0.90759718972942
"Bhaga_1" 9093550 0.0204525852238056
"Bhaga_1" 9094033 0.131822611147232
"Bhaga_1" 9094125 0.10545132261651
"Bhaga_1" 9094137 0.130606787734313
"Bhaga_1" 9094167 0.857337108128618
"Bhaga_1" 9094185 0.695850769018786
"Bhaga_1" 9094189 0.514395509733362
"Bhaga_1" 9094193 0.997635581237973
"Bhaga_1" 9094218 0.435149680992518
"Bhaga_1" 9094249 0.512142513087754
"Bhaga_1" 9094255 0.184754440514674
"Bhaga_1" 9094330 0.442860204760752
"Bhaga_1" 9094343 0.833270744214658
"Bhaga_1" 9094584 0.819710016488027
"Bhaga_1" 9094686 0.380756523709719
"Bhaga_1" 9094757 0.628975271741387
"Bhaga_1" 9094759 0.594420174519133
"Bhaga_1" 9095017 0.0760901383384198
"Bhaga_1" 9095027 0.866239273450543
"Bhaga_1" 9095061 0.552738298744201
"Bhaga_1" 9095092 0.393017995052847
"Bhaga_1" 9095281 0.895521087440432
"Bhaga_1" 9095403 0.865377640157344
"Bhaga_1" 9096586 0.00776555513764875
"Bhaga_1" 9096599 0.45560149128475
"Bhaga_1" 9100075 0.0234022290823927
"Bhaga_1" 9100077 0.178281834654945
"Bhaga_1" 9100117 0.66231146822116
"Bhaga_1" 9100146 0.203103371547932
"Bhaga_1" 9138847 0.815404701250204
"Bhaga_1" 9138854 0.182512939091508
"Bhaga_1" 9138860 0.304143080303862
"Bhaga_1" 9138887 0.781369446936737
"Bhaga_1" 9138924 0.0506440832062681
"Bhaga_1" 9139049 0.960756869401844
"Bhaga_1" 9139105 0.0148338925294694
"Bhaga_1" 9139215 0.690937613045835
"Bhaga_1" 9139308 0.664472254333353
"Bhaga_1" 9139344 0.908658754582147
"Bhaga_1" 9139367 0.870883716840089
"Bhaga_1" 9139540 0.649653590892492
"Bhaga_1" 9139961 0.835517629660367
"Bhaga_1" 9140326 0.620582298629148
"Bhaga_1" 9140349 0.771815316511147
"Bhaga_1" 9140833 0.700017284520188
"Bhaga_1" 9141374 0.378271694039911
"Bhaga_1" 9141425 0.967296399137576
"Bhaga_1" 9141505 0.518023961215118
"Bhaga_1" 9141554 0.834472196486252
"Bhaga_1" 9141587 0.20481136289297
"Bhaga_1" 9142654 0.749334396743488
"Bhaga_1" 9142750 0.172511865560807
"Bhaga_1" 9142960 0.786805183360543
"Bhaga_1" 9143202 0.850650501889725
"Bhaga_1" 9143368 0.847192083435849
"Bhaga_1" 9146386 0.560112637635618
"Bhaga_1" 9146428 0.0481426025066784
"Bhaga_1" 9146447 0.365228119471512
"Bhaga_1" 9149103 0.716130855424043
"Bhaga_1" 9149124 0.835588107932463
"Bhaga_1" 9151722 0.540648363839844
"Bhaga_1" 9152279 0.265039785491382
"Bhaga_1" 9152561 0.662909711136419
"Bhaga_1" 9152630 0.823788844259345
"Bhaga_1" 9152720 0.714300628670195
"Bhaga_1" 9152955 0.53479614888672
"Bhaga_1" 9153380 0.554269476801546
"Bhaga_1" 9153470 0.465908518975043
"Bhaga_1" 9153599 0.0615866305845988
"Bhaga_1" 9153833 0.920885904690606
"Bhaga_1" 9153874 0.751423820671517
"Bhaga_1" 9153997 0.982240136013495
"Bhaga_1" 9154073 0.511191240903357
"Bhaga_1" 9154830 0.884506381441947
"Bhaga_1" 9154928 0.312116637021069
"Bhaga_1" 9155768 0.952937063403978
"Bhaga_1" 9156144 0.793074708201631
"Bhaga_1" 9156384 0.721269328023388
"Bhaga_1" 9156617 0.708801437534836
"Bhaga_1" 9156683 0.253006360469425
"Bhaga_1" 9156722 0.438688539882211
"Bhaga_1" 9156754 0.801377440853576
"Bhaga_1" 9157160 0.57516382889061
"Bhaga_1" 9157200 0.735318706512282
"Bhaga_1" 9157467 0.679908789300346
"Bhaga_1" 9165746 0.656477652497359
"Bhaga_1" 9165953 0.27670224097714
"Bhaga_1" 9165964 0.25952515411557
"Bhaga_1" 9166289 0.0866179793831326
"Bhaga_1" 9166376 0.801414715601843
"Bhaga_1" 9166408 0.97626901443659
"Bhaga_1" 9166987 0.946062965399826
"Bhaga_1" 9168470 0.761899897702225
"Bhaga_1" 9168660 0.102141437390734
"Bhaga_1" 9168681 0.283874540774382
"Bhaga_1" 9169849 0.800254631979571
"Bhaga_1" 9169860 0.889499594305904
"Bhaga_1" 9170750 0.772728230208885
"Bhaga_1" 9171070 0.0406288469624014
"Bhaga_1" 9171309 0.650902447673962
"Bhaga_1" 9171546 0.31577006711986
"Bhaga_1" 9171724 0.525486479282413
"Bhaga_1" 9171793 0.469724648757977
"Bhaga_1" 9171833 0.364801389103422
"Bhaga_1" 9171999 0.943514882130684
"Bhaga_1" 9172124 0.593548091013331
"Bhaga_1" 9172239 0.983899322474712
"Bhaga_1" 9172274 0.16303827702625
"Bhaga_1" 9172351 0.771251643558856
"Bhaga_1" 9172741 0.533608095929452
"Bhaga_1" 9172969 0.611332136725252
"Bhaga_1" 9173031 0.826223412308323
"Bhaga_1" 9173686 0.519064346788297
"Bhaga_1" 9173947 0.862887975794727
"Bhaga_1" 9174090 0.43295725767581
"Bhaga_1" 9174129 0.210785876173133
"Bhaga_1" 9174212 0.201248794108171
"Bhaga_1" 9174237 0.587631134817609
"Bhaga_1" 9174314 0.6624343281332
"Bhaga_1" 9174497 0.0932422696258393
"Bhaga_1" 9175008 0.902740213189521
"Bhaga_1" 9175038 0.0993859022156423
"Bhaga_1" 9175067 0.700698842959322
"Bhaga_1" 9175808 0.152574698040009
"Bhaga_1" 9176223 0.752287131848467
"Bhaga_1" 9177689 0.176055571039688
"Bhaga_1" 9178292 0.385005570304078
"Bhaga_1" 9178325 0.404153954089011
"Bhaga_1" 9178779 0.193691044865527
"Bhaga_1" 9179086 0.297668358981251
"Bhaga_1" 9179570 0.0143314259676429
"Bhaga_1" 9180649 0.870968415408473
"Bhaga_1" 9180745 0.604775217170743
"Bhaga_1" 9180776 0.878880000217487
"Bhaga_1" 9180787 0.75880847822587
"Bhaga_1" 9181076 0.929520588050964
"Bhaga_1" 9181237 0.417923859826195
"Bhaga_1" 9182815 0.38534048823502
"Bhaga_1" 9182854 0.985331330713146
"Bhaga_1" 9183899 0.434100616564526
"Bhaga_1" 9184085 0.185833457647418
"Bhaga_1" 9184087 0.340265625602614
"Bhaga_1" 9184099 0.425223023363555
"Bhaga_1" 9185824 0.715261224363005
"Bhaga_1" 9185856 0.6829491753398
"Bhaga_1" 9186322 0.335278369142463
"Bhaga_1" 9186338 0.0375482249256179
"Bhaga_1" 9186504 0.00987538858229955
"Bhaga_1" 9186540 0.781054326150689
"Bhaga_1" 9186554 0.516887100696057
"Bhaga_1" 9186571 0.10618758640287
"Bhaga_1" 9186734 0.462360381030594
"Bhaga_1" 9188086 0.0621215217930021
"Bhaga_1" 9188099 0.718849204088351
"Bhaga_1" 9188157 0.372049794344505
"Bhaga_1" 9189032 0.670615300083686
"Bhaga_1" 9189496 0.150325097879254
"Bhaga_1" 9191045 0.777034017905762
"Bhaga_1" 9191077 0.75088159504929
"Bhaga_1" 9191736 0.841800138376378
"Bhaga_1" 9191934 0.556851499602824
"Bhaga_1" 9191954 0.897302311797982
"Bhaga_1" 9191967 0.989227242249848
"Bhaga_1" 9191973 0.897264158208576
"Bhaga_1" 9197436 0.114189392823583
"Bhaga_1" 9197439 0.587001958567522
"Bhaga_1" 9197534 0.890699485576507
"Bhaga_1" 9197848 0.423452150452173
"Bhaga_1" 9197858 0.400132127131265
"Bhaga_1" 9197912 0.157292108695415
"Bhaga_1" 9204606 0.235460410081698
"Bhaga_1" 9207501 0.613382350372024
"Bhaga_1" 9209182 0.264653551964366
"Bhaga_1" 9209324 0.686815785979067
"Bhaga_1" 9209431 0.832561635669714
"Bhaga_1" 9214777 0.884333609136972
"Bhaga_1" 9215531 0.142970642373034
"Bhaga_1" 9216520 0.917192604606341
"Bhaga_1" 9216599 0.611238505090056
"Bhaga_1" 9216739 0.812551962657866
"Bhaga_1" 9217916 0.00429319784498311
"Bhaga_1" 9219261 0.416136182675864
"Bhaga_1" 9220322 0.665004803895345
"Bhaga_1" 9221262 0.0154240936923912
"Bhaga_1" 9221849 0.00833358274269918
"Bhaga_1" 9221936 0.498312086835766
"Bhaga_1" 9222016 0.59117957306421
"Bhaga_1" 9222043 0.382854852282798
"Bhaga_1" 9222252 0.814840291109617
"Bhaga_1" 9222471 0.00532947446370374
"Bhaga_1" 9222807 0.0209140444814982
"Bhaga_1" 9223334 0.619234575801479
"Bhaga_1" 9223539 0.903658422184289
"Bhaga_1" 9224027 0.886662101724961
"Bhaga_1" 9224036 0.633981938148933
"Bhaga_1" 9224063 0.745240615966737
"Bhaga_1" 9225837 0.202585993704204
"Bhaga_1" 9226418 0.681525815599688
"Bhaga_1" 9226503 0.826205115500112
"Bhaga_1" 9226534 0.714416872693802
"Bhaga_1" 9226553 0.825055495262912
"Bhaga_1" 9226582 0.554514657758027
"Bhaga_1" 9226631 0.53952080192219
"Bhaga_1" 9226779 0.463574343794438
"Bhaga_1" 9226818 0.541151608227231
"Bhaga_1" 9227063 0.23552874026157
"Bhaga_1" 9227065 0.589280900824143
"Bhaga_1" 9227202 0.347707558976875
"Bhaga_1" 9227308 0.221677602128208
"Bhaga_1" 9227385 0.356178873942623
"Bhaga_1" 9227404 0.724213128498647
"Bhaga_1" 9227405 0.133895181094269
"Bhaga_1" 9227431 0.314187383677455
"Bhaga_1" 9227491 0.95671947617224
"Bhaga_1" 9227500 0.878608930917987
"Bhaga_1" 9227540 0.762110965271399
"Bhaga_1" 9227571 0.65421134354127
"Bhaga_1" 9227864 0.722360963770079
"Bhaga_1" 9228437 0.52797564072712
"Bhaga_1" 9228966 0.776847325417178
"Bhaga_1" 9229094 0.259840838162714
"Bhaga_1" 9229189 0.227276729833288
"Bhaga_1" 9229457 0.217124864255108
"Bhaga_1" 9229668 0.85296935186991
"Bhaga_1" 9229680 0.360371357556867
"Bhaga_1" 9229788 0.525651806275336
"Bhaga_1" 9230091 0.233988387273119
"Bhaga_1" 9230230 0.0215317058028132
"Bhaga_1" 9230315 0.746368479473741
"Bhaga_1" 9230410 0.479466487786125
"Bhaga_1" 9230453 0.00636536463060572
"Bhaga_1" 9230533 0.354132418018279
"Bhaga_1" 9295620 0.424590892466572
"Bhaga_1" 9295665 0.296931387601845
"Bhaga_1" 9295689 0.099401129842599
"Bhaga_1" 9295890 0.924101379492634
"Bhaga_1" 9296817 0.397466853727912
"Bhaga_1" 9296961 0.599228356319764
"Bhaga_1" 9297026 0.774792667022481
"Bhaga_1" 9297078 0.490348892918559
"Bhaga_1" 9297573 0.887866273535902
"Bhaga_1" 9297683 0.319756857133917
"Bhaga_1" 9297935 0.311675894632896
"Bhaga_1" 9297997 0.851332839609557
"Bhaga_1" 9298293 0.0217590547733929
"Bhaga_1" 9298481 0.597398553559646
"Bhaga_1" 9298730 0.732688230327292
"Bhaga_1" 9298841 0.724722085297574
"Bhaga_1" 9299308 0.901028797360314
"Bhaga_1" 9299719 0.597705775982133
"Bhaga_1" 9301261 0.329557131217673
"Bhaga_1" 9301330 0.395648740851182
"Bhaga_1" 9301333 0.757159349082364
"Bhaga_1" 9309958 0.00312287365041264
"Bhaga_1" 9310042 0.939811889197395
"Bhaga_1" 9313235 0.46114142708738
"Bhaga_1" 9313319 0.0338440072512498
"Bhaga_1" 9315227 0.403669309697705
"Bhaga_1" 9316363 0.733174051091263
"Bhaga_1" 9316397 0.912448798801002
"Bhaga_1" 9316472 0.998563740693246
"Bhaga_1" 9316898 0.399425549713056
"Bhaga_1" 9317118 0.0339948636174626
"Bhaga_1" 9317186 0.778363981417305
"Bhaga_1" 9317264 0.818236830275953
"Bhaga_1" 9317731 0.424894332830129
"Bhaga_1" 9317764 0.903423986047688
"Bhaga_1" 9317979 0.0175143671415576
"Bhaga_1" 9318002 0.903046986535064
"Bhaga_1" 9318077 0.0310981654900642
"Bhaga_1" 9318546 0.0159471028533728
"Bhaga_1" 9318576 0.00998625637452189
"Bhaga_1" 9318593 0.264199998713617
"Bhaga_1" 9318724 0.853565750720301
"Bhaga_1" 9318725 0.381756351534349
"Bhaga_1" 9318986 0.0562991500501761
"Bhaga_1" 9318999 0.000308188798246771
"Bhaga_1" 9319055 0.728493433838926
"Bhaga_1" 9319190 0.81266897895553
"Bhaga_1" 9319200 0.473311563175371
"Bhaga_1" 9319264 0.629594251533548
"Bhaga_1" 9319319 0.0116332273333032
"Bhaga_1" 9319804 0.70341463671407
"Bhaga_1" 9320176 0.464759117654441
"Bhaga_1" 9320201 0.0140602128080364
"Bhaga_1" 9320207 0.261817257858708
"Bhaga_1" 9320267 0.518341008326411
"Bhaga_1" 9320628 0.948389710616339
"Bhaga_1" 9321116 0.312358184013789
"Bhaga_1" 9321229 0.470815419670455
"Bhaga_1" 9321681 0.302937376807788
"Bhaga_1" 9322285 0.34134540614147
"Bhaga_1" 9322308 0.462224852984918
"Bhaga_1" 9322356 0.876663112098257
"Bhaga_1" 9322380 0.8273185032748
"Bhaga_1" 9322602 0.800792573304086
"Bhaga_1" 9322621 0.544406634771755
"Bhaga_1" 9322667 0.00643610417116706
"Bhaga_1" 9322756 0.492963948615892
"Bhaga_1" 9322874 0.734922771857923
"Bhaga_1" 9322930 0.994383811134629
"Bhaga_1" 9322978 0.391645429916633
"Bhaga_1" 9323035 0.981121956467559
"Bhaga_1" 9323097 0.144053488172669
"Bhaga_1" 9323201 0.124130576514423
"Bhaga_1" 9323308 0.317451933376087
"Bhaga_1" 9323330 0.986062591678734
"Bhaga_1" 9323433 0.86822279935637
"Bhaga_1" 9323464 0.717068290550998
"Bhaga_1" 9323562 0.838392856621518
"Bhaga_1" 9323749 0.916925634146362
"Bhaga_1" 9323958 0.0514469500954365
"Bhaga_1" 9324052 0.00485265056810175
"Bhaga_1" 9324338 0.949302792526837
"Bhaga_1" 9324365 0.856962444906072
"Bhaga_1" 9324369 0.41574362779425
"Bhaga_1" 9324859 0.389352944646349
"Bhaga_1" 9325077 0.713764700359687
"Bhaga_1" 9325298 0.253615627716852
"Bhaga_1" 9325301 0.94973430234297
"Bhaga_1" 9325559 0.341009894408319
"Bhaga_1" 9325600 0.00388469314915389
"Bhaga_1" 9325610 0.251510146234632
"Bhaga_1" 9325681 0.00304015666279633
"Bhaga_1" 9326038 0.953812056572264
"Bhaga_1" 9326117 0.0919759782512266
"Bhaga_1" 9326739 0.0927009566496297
"Bhaga_1" 9326764 0.2819540468246
"Bhaga_1" 9326949 0.483910419919597
"Bhaga_1" 9326994 0.503205913195095
"Bhaga_1" 9327561 0.374076579577406
"Bhaga_1" 9329411 0.0688433121916424
"Bhaga_1" 9329466 0.00168105849979686
"Bhaga_1" 9330628 0.293844437394893
"Bhaga_1" 9330667 0.397876622287376
"Bhaga_1" 9331053 0.306523679789252
"Bhaga_1" 9331062 0.496724300912915
"Bhaga_1" 9331064 0.544584789565655
"Bhaga_1" 9332016 0.733683253832686
"Bhaga_1" 9332225 0.431870690644267
"Bhaga_1" 9332250 0.396796872477392
"Bhaga_1" 9332397 0.0713547554638838
"Bhaga_1" 9332720 0.868409618643754
"Bhaga_1" 9333305 0.539401491610477
"Bhaga_1" 9333495 0.0154261930807779
"Bhaga_1" 9333832 0.612825030651109
"Bhaga_1" 9333886 0.983381922275439
"Bhaga_1" 9333965 0.763998165769186
"Bhaga_1" 9334163 0.717848118010077
"Bhaga_1" 9334292 0.661472318252669
"Bhaga_1" 9334554 0.116367144432353
"Bhaga_1" 9334692 0.00488825728741399
"Bhaga_1" 9334966 0.770686200442943
"Bhaga_1" 9336416 4.68425714343895e-07
"Bhaga_1" 9336562 0.784783011967788
"Bhaga_1" 9336695 0.00104318140505767
"Bhaga_1" 9337315 0.822204252333606
"Bhaga_1" 9337691 0.739851312858669
"Bhaga_1" 9338369 0.874287417584724
"Bhaga_1" 9338437 0.0616451092850309
"Bhaga_1" 9338593 0.534434143446324
"Bhaga_1" 9338862 0.580992543708914
"Bhaga_1" 9339078 1.34995339149637e-12
"Bhaga_1" 9339277 0.0148943443676183
"Bhaga_1" 9339457 0.044334815063607
"Bhaga_1" 9339508 0.596689984818832
"Bhaga_1" 9340058 9.94618525112219e-06
"Bhaga_1" 9340486 0.530375996771242
"Bhaga_1" 9341518 0.7977076294357
"Bhaga_1" 9342889 0.490585326619954
"Bhaga_1" 9342968 0.0997340639422567
"Bhaga_1" 9344028 3.67175727694562e-09
"Bhaga_1" 9344093 0.559068366290229
"Bhaga_1" 9344333 0.0122074127227956
"Bhaga_1" 9344360 0.788712685076702
"Bhaga_1" 9344721 0.00659915443275712
"Bhaga_1" 9344990 0.429778862414944
"Bhaga_1" 9345220 0.478542776051856
"Bhaga_1" 9345256 0.381919219556441
"Bhaga_1" 9345438 0.0034657061835859
"Bhaga_1" 9345445 0.343138788810749
"Bhaga_1" 9345511 0.410935366553764
"Bhaga_1" 9345565 0.205775578228993
"Bhaga_1" 9345904 0.404034153266565
"Bhaga_1" 9346293 0.0883521567279301
"Bhaga_1" 9346606 0.267227780503649
"Bhaga_1" 9346607 0.193852174455445
"Bhaga_1" 9346659 0.979561321192691
"Bhaga_1" 9346684 0.559762222918215
"Bhaga_1" 9346824 0.676435906113289
"Bhaga_1" 9346909 0.0102105947178652
"Bhaga_1" 9346981 0.80100758517635
"Bhaga_1" 9347052 0.577110415943634
"Bhaga_1" 9347068 0.842083487900044
"Bhaga_1" 9347570 0.814621464034037
"Bhaga_1" 9347930 0.580000128881828
"Bhaga_1" 9347933 0.00661964026450056
"Bhaga_1" 9347981 0.487004200010801
"Bhaga_1" 9348227 0.0663080486930099
"Bhaga_1" 9348354 0.500612322032272
"Bhaga_1" 9348554 0.0855506785450324
"Bhaga_1" 9348662 0.719111803375665
"Bhaga_1" 9348714 0.445988287406077
"Bhaga_1" 9348761 0.819910911254059
"Bhaga_1" 9348938 0.042766547552393
"Bhaga_1" 9348949 0.301314291198586
"Bhaga_1" 9349258 0.574744037016907
"Bhaga_1" 9349307 1.4240568798983e-06
"Bhaga_1" 9349909 0.30078263750659
"Bhaga_1" 9350022 0.710883632585715
"Bhaga_1" 9350068 0.044645288988803
"Bhaga_1" 9350498 0.876347327727987
"Bhaga_1" 9350611 0.954524303753503
"Bhaga_1" 9350713 0.211359019022123
"Bhaga_1" 9351064 0.0688640467506984
"Bhaga_1" 9351277 0.941769877371271
"Bhaga_1" 9351597 0.710377152488838
"Bhaga_1" 9351638 0.0642747234095744
"Bhaga_1" 9351922 0.9312975572475
"Bhaga_1" 9352194 0.403075121131869
"Bhaga_1" 9352271 0.445181502127743
"Bhaga_1" 9352287 0.857423498771597
"Bhaga_1" 9352387 0.564638399847967
"Bhaga_1" 9352935 0.382678935163405
"Bhaga_1" 9352960 0.753703820610481
"Bhaga_1" 9353195 0.65947656645343
"Bhaga_1" 9353627 0.195707971142416
"Bhaga_1" 9354018 0.149269099382356
"Bhaga_1" 9354145 0.824181495644534
"Bhaga_1" 9354568 0.282408845246731
"Bhaga_1" 9354663 0.237297002976776
"Bhaga_1" 9354833 0.512000081680275
"Bhaga_1" 9354973 0.651293417689624
"Bhaga_1" 9355122 0.791780657629869
"Bhaga_1" 9355205 0.990465592353825
"Bhaga_1" 9355360 0.421217155762874
"Bhaga_1" 9355488 0.00175143750191832
"Bhaga_1" 9355692 0.0541124299484432
"Bhaga_1" 9355742 0.358342743729746
"Bhaga_1" 9355821 0.807996405409679
"Bhaga_1" 9355897 0.00137873616757035
"Bhaga_1" 9355910 0.549845513461775
"Bhaga_1" 9358047 0.563503224147417
"Bhaga_1" 9358613 0.403910892054534
"Bhaga_1" 9358789 0.24166890421065
"Bhaga_1" 9359056 0.00931314573226975
"Bhaga_1" 9359255 0.901308764342523
"Bhaga_1" 9359925 0.345380434306686
"Bhaga_1" 9360025 0.00034637824622738
"Bhaga_1" 9360127 0.693485222783095
"Bhaga_1" 9360165 0.130289276323371
"Bhaga_1" 9360605 0.765959435724924
"Bhaga_1" 9360616 0.331467402638625
"Bhaga_1" 9360752 0.808284710415998
"Bhaga_1" 9360803 0.111414486019499
"Bhaga_1" 9361643 0.840268665890558
"Bhaga_1" 9363473 0.0227579682427027
"Bhaga_1" 9363624 0.667737556598684
"Bhaga_1" 9364024 0.695788624046679
"Bhaga_1" 9364384 0.992131406311376
"Bhaga_1" 9364843 0.70762966296481
"Bhaga_1" 9364965 0.0991475789738942
"Bhaga_1" 9365292 0.797213184771341
"Bhaga_1" 9365456 0.672982525573224
"Bhaga_1" 9365461 0.986682505806209
"Bhaga_1" 9365866 0.112519114744065
"Bhaga_1" 9365990 0.348012327523511
"Bhaga_1" 9366146 0.46255015753843
"Bhaga_1" 9366215 0.394032521387013
"Bhaga_1" 9366355 0.119660991526761
"Bhaga_1" 9366518 0.975428324392558
"Bhaga_1" 9366568 0.124706283633624
"Bhaga_1" 9366569 0.34196618866041
"Bhaga_1" 9366584 0.723325295535702
"Bhaga_1" 9366622 0.453024644136574
"Bhaga_1" 9367125 0.394261694339075
"Bhaga_1" 9367234 0.464456349748355
"Bhaga_1" 9367821 0.290766099935655
"Bhaga_1" 9368046 0.698804085945265
"Bhaga_1" 9368211 0.506788999832645
"Bhaga_1" 9368256 0.645812630802542
"Bhaga_1" 9368291 0.56042985041921
"Bhaga_1" 9368302 0.64478688731688
"Bhaga_1" 9368350 0.3108859542025
"Bhaga_1" 9368636 0.354924769632999
"Bhaga_1" 9368737 0.669856675011718
"Bhaga_1" 9368751 0.242606660475408
"Bhaga_1" 9369493 0.341000490581661
"Bhaga_1" 9369510 0.78039098159745
"Bhaga_1" 9370031 0.12812683753543
"Bhaga_1" 9370225 0.197495047687757
"Bhaga_1" 9370264 0.960762879669477
"Bhaga_1" 9370595 0.467033751558191
"Bhaga_1" 9370642 0.361823004953036
"Bhaga_1" 9370787 0.71644205499446
"Bhaga_1" 9371418 0.152461258574069
"Bhaga_1" 9371456 0.788819276271296
"Bhaga_1" 9372364 0.309360641257171
"Bhaga_1" 9372416 0.703097200741652
"Bhaga_1" 9372444 0.697297129251722
"Bhaga_1" 9372526 0.451084053767058
"Bhaga_1" 9372549 0.981850968378837
"Bhaga_1" 9372957 0.712720000384116
"Bhaga_1" 9373090 0.958086270102939
"Bhaga_1" 9373407 0.661421229894703
"Bhaga_1" 9373550 0.305873788288391
"Bhaga_1" 9373560 0.700759315434743
"Bhaga_1" 9373570 0.475540364173817
"Bhaga_1" 9373578 0.12750488565192
"Bhaga_1" 9373627 0.605033228430099
"Bhaga_1" 9373641 0.00663398958653809
"Bhaga_1" 9373710 0.514196931007295
"Bhaga_1" 9373757 0.831911498029752
"Bhaga_1" 9373872 0.790493846454252
"Bhaga_1" 9373940 0.744701680531362
"Bhaga_1" 9373993 0.0313540371262744
"Bhaga_1" 9374109 0.615605165578404
"Bhaga_1" 9374124 0.988267785703054
"Bhaga_1" 9374921 0.811855706419384
"Bhaga_1" 9375429 0.311835579342377
"Bhaga_1" 9375587 0.491829945056039
"Bhaga_1" 9375674 0.953896850669956
"Bhaga_1" 9375993 0.0505025531170544
"Bhaga_1" 9376026 0.889288564608562
"Bhaga_1" 9376297 0.713927954453645
"Bhaga_1" 9376302 0.196062724114096
"Bhaga_1" 9376303 0.731696446402275
"Bhaga_1" 9377077 0.897539065016436
"Bhaga_1" 9377399 0.304212905083764
"Bhaga_1" 9377560 0.505063717762982
"Bhaga_1" 9377788 0.520652227104526
"Bhaga_1" 9378026 0.857451648900628
"Bhaga_1" 9379034 0.600806027770464
"Bhaga_1" 9379085 0.761400567309398
"Bhaga_1" 9379195 0.987590149450602
"Bhaga_1" 9379259 0.558572772690402
"Bhaga_1" 9379440 0.976187172689039
"Bhaga_1" 9379454 0.745517617428593
"Bhaga_1" 9379530 0.692696761137578
"Bhaga_1" 9379548 0.00975022622642173
"Bhaga_1" 9380189 0.0657544233534377
"Bhaga_1" 9380721 0.47935279498052
"Bhaga_1" 9381018 0.929761434353111
"Bhaga_1" 9381051 0.945923008988761
"Bhaga_1" 9381466 0.778088076605955
"Bhaga_1" 9381487 0.281746178191231
"Bhaga_1" 9381544 0.044904756312409
"Bhaga_1" 9381551 0.177871528600033
"Bhaga_1" 9381965 0.999230063936215
"Bhaga_1" 9382235 0.387686499040955
"Bhaga_1" 9382282 0.0523670130119944
"Bhaga_1" 9382986 0.185693703300292
"Bhaga_1" 9383106 0.895497615162538
"Bhaga_1" 9384627 0.793023240203674
"Bhaga_1" 9384827 0.00828176787149103
"Bhaga_1" 9384886 0.90486344240611
"Bhaga_1" 9384992 0.419090869685294
"Bhaga_1" 9385236 0.00793462093723213
"Bhaga_1" 9385303 0.0597662525081827
"Bhaga_1" 9385594 0.693341011680304
"Bhaga_1" 9385846 0.337634626921226
"Bhaga_1" 9385955 0.970868627720604
"Bhaga_1" 9386294 0.807281023646196
"Bhaga_1" 9386323 0.506947292339571
"Bhaga_1" 9386413 0.0872013362748935
"Bhaga_1" 9386431 0.328357739143514
"Bhaga_1" 9386642 0.434952551834349
"Bhaga_1" 9386879 0.136786825414326
"Bhaga_1" 9386941 0.546492116901183
"Bhaga_1" 9387236 0.660652406280111
"Bhaga_1" 9387365 0.148416578992587
"Bhaga_1" 9387426 0.669673826430475
"Bhaga_1" 9387548 0.965899088030266
"Bhaga_1" 9387841 0.0169304160141854
"Bhaga_1" 9388092 0.0592582248050021
"Bhaga_1" 9388372 0.0435157802315508
"Bhaga_1" 9388631 1.74917823930537e-05
"Bhaga_1" 9388680 0.543168562758212
"Bhaga_1" 9389647 0.948293237975067
"Bhaga_1" 9389902 0.657473400238919
"Bhaga_1" 9389954 0.448754903865747
"Bhaga_1" 9390014 0.368809272951777
"Bhaga_1" 9390349 0.781984605339493
"Bhaga_1" 9391106 0.409685634623602
"Bhaga_1" 9391126 0.608369361400023
"Bhaga_1" 9391350 0.52598092645021
"Bhaga_1" 9391364 0.985086626332568
"Bhaga_1" 9391445 0.720432699009416
"Bhaga_1" 9391454 0.12243683721789
"Bhaga_1" 9391508 0.376064841623691
"Bhaga_1" 9391732 0.73437230688145
"Bhaga_1" 9391861 0.731109588324782
"Bhaga_1" 9392073 0.423866161781401
"Bhaga_1" 9392155 0.395547652919013
"Bhaga_1" 9392255 0.0260032005356867
"Bhaga_1" 9392292 0.397944251660356
"Bhaga_1" 9392384 0.359383372855145
"Bhaga_1" 9392429 0.151799629911729
"Bhaga_1" 9393096 0.278289697165823
"Bhaga_1" 9393322 0.06172430068406
"Bhaga_1" 9393338 0.401974408008399
"Bhaga_1" 9393343 0.748209794510195
"Bhaga_1" 9393395 0.839053779487883
"Bhaga_1" 9393638 0.751694979531449
"Bhaga_1" 9393709 0.788342501755249
"Bhaga_1" 9393764 0.170791032062107
"Bhaga_1" 9394366 0.434724935461131
"Bhaga_1" 9394403 0.225599761904548
"Bhaga_1" 9394435 0.230148847054024
"Bhaga_1" 9394542 0.592444920390091
"Bhaga_1" 9394710 0.153409737855719
"Bhaga_1" 9394765 0.0114198390587078
"Bhaga_1" 9394769 0.429716025294253
"Bhaga_1" 9394806 0.199112303846279
"Bhaga_1" 9394843 0.732161580158031
"Bhaga_1" 9394927 0.865819134358377
"Bhaga_1" 9394964 0.402746942122455
"Bhaga_1" 9394965 0.789341820616156
"Bhaga_1" 9395054 0.46446314383376
"Bhaga_1" 9395058 0.481248311673549
"Bhaga_1" 9395068 0.57736715458073
"Bhaga_1" 9395084 0.528412245097403
"Bhaga_1" 9395179 0.725973207723398
"Bhaga_1" 9395461 0.504292219421121
"Bhaga_1" 9395544 0.968317366334471
"Bhaga_1" 9395584 0.0731033939546272
"Bhaga_1" 9396090 0.786688206061831
"Bhaga_1" 9396095 0.563646835302902
"Bhaga_1" 9396099 0.275597641159946
"Bhaga_1" 9396120 0.613902543426354
"Bhaga_1" 9396189 0.780494411086178
"Bhaga_1" 9396206 0.00629603429014892
"Bhaga_1" 9396279 0.919627947653824
"Bhaga_1" 9396298 0.566244889754309
"Bhaga_1" 9396339 0.312123739586907
"Bhaga_1" 9396374 0.367911449680825
"Bhaga_1" 9396376 0.908839961130591
"Bhaga_1" 9396381 0.479431149257164
"Bhaga_1" 9396399 0.82977765814244
"Bhaga_1" 9396422 0.728689420090141
"Bhaga_1" 9396447 0.00134957827015376
"Bhaga_1" 9396461 0.560084334163415
"Bhaga_1" 9396503 0.968549106960524
"Bhaga_1" 9396523 0.549038158565385
"Bhaga_1" 9396602 0.526936616283981
"Bhaga_1" 9396759 0.00131017469148191
"Bhaga_1" 9396951 0.158376353918968
"Bhaga_1" 9397036 0.443013076224643
"Bhaga_1" 9397110 0.257498387182484
"Bhaga_1" 9397391 0.975046344939749
"Bhaga_1" 9397917 0.794007960038866
"Bhaga_1" 9398196 0.694764440613389
"Bhaga_1" 9398258 0.00549249272651422
"Bhaga_1" 9398570 0.895245293957175
"Bhaga_1" 9400160 0.174897176031717
"Bhaga_1" 9400748 0.0617225782369327
"Bhaga_1" 9400766 0.522072203958832
"Bhaga_1" 9400802 0.707796097455743
"Bhaga_1" 9401406 0.702755051723685
"Bhaga_1" 9401489 0.905887157067691
"Bhaga_1" 9401785 0.802512133427041
"Bhaga_1" 9402412 0.853016866750349
"Bhaga_1" 9402857 0.00398289910202317
"Bhaga_1" 9403099 0.0520732605582192
"Bhaga_1" 9403505 0.893367889337856
"Bhaga_1" 9403908 0.943724379808185
"Bhaga_1" 9403910 0.232155491875383
"Bhaga_1" 9404252 0.469801375066671
"Bhaga_1" 9404408 0.0938660937835323
"Bhaga_1" 9404586 0.814379619356755
"Bhaga_1" 9405175 0.459744104748851
"Bhaga_1" 9405180 0.168100353720965
"Bhaga_1" 9405252 0.975610343435039
"Bhaga_1" 9405361 0.629719835224856
"Bhaga_1" 9405402 0.38610910324372
"Bhaga_1" 9405422 0.515773897204036
"Bhaga_1" 9405634 0.859140987148376
"Bhaga_1" 9405826 0.791682531346099
"Bhaga_1" 9407561 0.966810970508389
"Bhaga_1" 9408157 0.549267358192089
"Bhaga_1" 9408166 0.241139436889047
"Bhaga_1" 9408174 0.750975396917942
"Bhaga_1" 9408541 0.736489220593634
"Bhaga_1" 9408642 0.403931085852348
"Bhaga_1" 9408737 0.711502632457665
"Bhaga_1" 9409439 0.99223670832068
"Bhaga_1" 9409843 0.579530448798644
"Bhaga_1" 9409851 0.319486324909654
"Bhaga_1" 9410172 0.684430884198216
"Bhaga_1" 9410392 0.641186187165703
"Bhaga_1" 9410664 0.580436117713398
"Bhaga_1" 9412055 0.52888301338846
"Bhaga_1" 9412067 0.749290339774486
"Bhaga_1" 9412079 0.617395192010316
"Bhaga_1" 9412325 0.869405138780757
"Bhaga_1" 9412442 0.338518074122238
"Bhaga_1" 9412587 0.268089135847554
"Bhaga_1" 9412779 0.784618601891191
"Bhaga_1" 9413085 0.570822905250488
"Bhaga_1" 9413157 0.721790538878061
"Bhaga_1" 9413200 0.178944586294742
"Bhaga_1" 9413537 0.328976070582777
"Bhaga_1" 9413858 0.98663101859361
"Bhaga_1" 9413874 0.987290690314371
"Bhaga_1" 9413938 0.639425232285043
"Bhaga_1" 9413959 0.915617212674605
"Bhaga_1" 9413988 0.175487481094926
"Bhaga_1" 9413994 0.518952167157798
"Bhaga_1" 9414321 0.941077364105788
"Bhaga_1" 9414454 0.00134581477587419
"Bhaga_1" 9414506 0.359776286821971
"Bhaga_1" 9414520 0.73250118995674
"Bhaga_1" 9414698 0.319889773363831
"Bhaga_1" 9414750 0.217081571842152
"Bhaga_1" 9414752 0.831088862617885
"Bhaga_1" 9414799 0.000610725458294649
"Bhaga_1" 9415243 0.370992346894128
"Bhaga_1" 9415267 0.585497970888614
"Bhaga_1" 9415269 0.760997406958387
"Bhaga_1" 9415301 0.353219358697464
"Bhaga_1" 9415344 0.320299575006736
"Bhaga_1" 9415382 0.00933363592894026
"Bhaga_1" 9415389 0.582674345060163
"Bhaga_1" 9415400 0.693037109472675
"Bhaga_1" 9415403 0.697299873080677
"Bhaga_1" 9415828 0.460438713203669
"Bhaga_1" 9415944 0.510240098196449
"Bhaga_1" 9415990 0.538023028656598
"Bhaga_1" 9416031 0.653888354348352
"Bhaga_1" 9416060 0.00302042943393217
"Bhaga_1" 9416093 0.413771420790487
"Bhaga_1" 9416096 0.755983149981553
"Bhaga_1" 9416162 0.983421570311521
"Bhaga_1" 9417460 0.302385270810907
"Bhaga_1" 9417809 0.546543111963185
"Bhaga_1" 9417929 0.707486227870237
"Bhaga_1" 9418203 0.144165513335
"Bhaga_1" 9418220 0.00178737094190994
"Bhaga_1" 9418252 0.406894953190012
"Bhaga_1" 9418345 0.428550535515632
"Bhaga_1" 9418353 0.589289427886577
"Bhaga_1" 9418401 0.143186710324456
"Bhaga_1" 9418481 0.715002806472902
"Bhaga_1" 9418783 0.697261459835561
"Bhaga_1" 9418987 0.881294894845839
"Bhaga_1" 9419049 0.810519235178546
"Bhaga_1" 9419124 0.495172047987675
"Bhaga_1" 9419204 0.753187369881858
"Bhaga_1" 9419556 0.877695395858386
"Bhaga_1" 9419580 0.411584318107358
"Bhaga_1" 9419589 0.95167317539756
"Bhaga_1" 9419594 0.000235434927633904
"Bhaga_1" 9419956 0.75048672957632
"Bhaga_1" 9419964 0.142936904369195
"Bhaga_1" 9419989 0.923905665916514
"Bhaga_1" 9420241 0.245788204607577
"Bhaga_1" 9420448 0.392165101987053
"Bhaga_1" 9420664 0.238404395867779
"Bhaga_1" 9420700 0.65337456041619
"Bhaga_1" 9420949 0.803844279306335
"Bhaga_1" 9421077 0.614516777665673
"Bhaga_1" 9421145 0.845691440843101
"Bhaga_1" 9421163 0.906623278305141
"Bhaga_1" 9421419 0.547638428907829
"Bhaga_1" 9421543 0.0241700666689902
"Bhaga_1" 9422071 0.00684573021665807
"Bhaga_1" 9422690 0.291325411550285
"Bhaga_1" 9424032 0.96446374256584
"Bhaga_1" 9424455 0.948406445743404
"Bhaga_1" 9425527 0.959086595308753
"Bhaga_1" 9426638 0.107575008283716
"Bhaga_1" 9426850 0.323736416539073
"Bhaga_1" 9427071 0.91347333755372
"Bhaga_1" 9427488 0.549584028075892
"Bhaga_1" 9427607 0.018237140229091
"Bhaga_1" 9427610 0.44845582147031
"Bhaga_1" 9427789 0.923490489511222
"Bhaga_1" 9427810 0.144416964053529
"Bhaga_1" 9427824 0.103366275107651
"Bhaga_1" 9427854 0.232428589871269
"Bhaga_1" 9427868 0.727413506156286
"Bhaga_1" 9427881 0.555948701177844
"Bhaga_1" 9427883 0.352575404343412
"Bhaga_1" 9428027 0.664715607589548
"Bhaga_1" 9428035 4.91138837330162e-05
"Bhaga_1" 9428125 0.68228679596579
"Bhaga_1" 9428252 0.696530841473417
"Bhaga_1" 9428289 0.746550111680744
"Bhaga_1" 9428363 0.961163897629494
"Bhaga_1" 9428395 0.105640335729253
"Bhaga_1" 9428431 0.00377305146940053
"Bhaga_1" 9428444 0.166708227760754
"Bhaga_1" 9428505 0.874683938105382
"Bhaga_1" 9428685 0.0463078958679749
"Bhaga_1" 9428697 0.221192713850129
"Bhaga_1" 9428702 0.938085879125793
"Bhaga_1" 9428750 0.749353144637987
"Bhaga_1" 9428759 0.21887601707895
"Bhaga_1" 9428810 0.356325195956104
"Bhaga_1" 9428913 0.502828323247603
"Bhaga_1" 9428966 0.22860012403458
"Bhaga_1" 9429056 0.477715104277318
"Bhaga_1" 9429159 0.877870875585497
"Bhaga_1" 9429174 0.365857656678329
"Bhaga_1" 9429185 0.181484605409099
"Bhaga_1" 9429245 7.1845799820253e-06
"Bhaga_1" 9429394 0.525347786426493
"Bhaga_1" 9429465 0.992707220039509
"Bhaga_1" 9429530 0.961158576933539
"Bhaga_1" 9429567 0.0441314484505914
"Bhaga_1" 9429584 0.614580214716723
"Bhaga_1" 9429600 0.595099247011141
"Bhaga_1" 9429620 0.779797997681428
"Bhaga_1" 9429719 0.850289993557166
"Bhaga_1" 9429774 0.473693060314392
"Bhaga_1" 9429952 0.457957348296914
"Bhaga_1" 9430200 0.735744531196369
"Bhaga_1" 9430206 0.0104542781556981
"Bhaga_1" 9430255 0.27310193027552
"Bhaga_1" 9430457 0.798968925791931
"Bhaga_1" 9430592 0.775137368627194
"Bhaga_1" 9430599 0.959535649472225
"Bhaga_1" 9430878 0.93436987701212
"Bhaga_1" 9431480 0.311361414405638
"Bhaga_1" 9431504 0.791304347336521
"Bhaga_1" 9432258 0.677261645519627
"Bhaga_1" 9432439 0.682231457527155
"Bhaga_1" 9432989 0.729651031095147
"Bhaga_1" 9433208 0.00428835241738474
"Bhaga_1" 9433252 0.730342538962959
"Bhaga_1" 9433269 0.487179316910837
"Bhaga_1" 9433349 0.431412328355662
"Bhaga_1" 9433796 0.52147602108026
"Bhaga_1" 9434450 0.187636639900381
"Bhaga_1" 9434605 0.989952640087896
"Bhaga_1" 9434623 0.606965130320311
"Bhaga_1" 9434626 0.632602409055529
"Bhaga_1" 9434634 0.27670497076548
"Bhaga_1" 9434809 0.681135927314277
"Bhaga_1" 9434989 0.273751231042072
"Bhaga_1" 9435127 0.165543441926305
"Bhaga_1" 9435130 5.22227319141151e-05
"Bhaga_1" 9435208 0.0541278715663876
"Bhaga_1" 9435429 0.073063806046624
"Bhaga_1" 9435503 0.972609663465774
"Bhaga_1" 9435841 0.000821997040399746
"Bhaga_1" 9435901 0.281836831509893
"Bhaga_1" 9436032 0.897693644355105
"Bhaga_1" 9436150 0.226035120410393
"Bhaga_1" 9436189 0.0716639169311026
"Bhaga_1" 9436241 0.67682747341396
"Bhaga_1" 9436279 0.672021716039563
"Bhaga_1" 9436282 0.556629052810805
"Bhaga_1" 9436290 0.234127372465967
"Bhaga_1" 9436360 0.569846295286685
"Bhaga_1" 9436629 0.298156715285892
"Bhaga_1" 9436661 0.465869197154831
"Bhaga_1" 9436858 8.0073970537384e-05
"Bhaga_1" 9436863 0.205917391560316
"Bhaga_1" 9437099 0.927993217530162
"Bhaga_1" 9437220 0.639637394663761
"Bhaga_1" 9437224 0.994559874396959
"Bhaga_1" 9437308 0.186187301010278
"Bhaga_1" 9437526 0.106476796812852
"Bhaga_1" 9437529 0.00365767921819149
"Bhaga_1" 9437538 0.936780843100617
"Bhaga_1" 9437607 0.0244182744186233
"Bhaga_1" 9437635 0.938029524071559
"Bhaga_1" 9437901 0.53658846909303
"Bhaga_1" 9439162 0.344216819914267
"Bhaga_1" 9439532 0.274342419356653
"Bhaga_1" 9439650 0.112973489420953
"Bhaga_1" 9439932 0.878808818773692
"Bhaga_1" 9439961 0.734075242883236
"Bhaga_1" 9440067 0.0813419534282172
"Bhaga_1" 9440157 0.260458862382764
"Bhaga_1" 9440196 0.21144486160323
"Bhaga_1" 9440293 0.967646703802522
"Bhaga_1" 9440451 0.306352936309495
"Bhaga_1" 9440777 0.813854723759038
"Bhaga_1" 9441084 0.333818133611628
"Bhaga_1" 9441111 0.000104792144557127
"Bhaga_1" 9441115 0.26485907101072
"Bhaga_1" 9441353 0.79262105840168
"Bhaga_1" 9441395 0.206729750689657
"Bhaga_1" 9441569 0.593229015586168
"Bhaga_1" 9441685 0.0981536077768747
"Bhaga_1" 9443550 0.901451689285615
"Bhaga_1" 9443636 0.854296089607329
"Bhaga_1" 9444027 0.538768387668444
"Bhaga_1" 9444089 0.971787337567502
"Bhaga_1" 9444186 0.116597357500299
"Bhaga_1" 9444230 0.165121405183557
"Bhaga_1" 9444543 0.395676250472748
"Bhaga_1" 9444655 0.170601910849343
"Bhaga_1" 9444701 0.0046254393750372
"Bhaga_1" 9445375 0.00393691612471761
"Bhaga_1" 9445447 0.941162954336335
"Bhaga_1" 9445631 0.70065669659809
"Bhaga_1" 9446012 0.00731748277301493
"Bhaga_1" 9446071 0.300246417448094
"Bhaga_1" 9446579 0.975824311105044
"Bhaga_1" 9446839 0.469492992539502
"Bhaga_1" 9447099 0.987685333635151
"Bhaga_1" 9447745 0.776584840522987
"Bhaga_1" 9447929 0.00213394417275246
"Bhaga_1" 9448587 0.48737462009581
"Bhaga_1" 9448655 0.0982491248472046
"Bhaga_1" 9448834 0.305647826473604
"Bhaga_1" 9449219 0.358766019126308
"Bhaga_1" 9449246 0.956931751957259
"Bhaga_1" 9449339 0.583125697922839
"Bhaga_1" 9449457 0.275366308296393
"Bhaga_1" 9449956 0.000412936431148743
"Bhaga_1" 9449994 0.771143840668579
"Bhaga_1" 9450001 0.632964114925151
"Bhaga_1" 9450018 0.67144819210927
"Bhaga_1" 9450104 0.892081429291969
"Bhaga_1" 9450130 0.207522143823261
"Bhaga_1" 9450170 0.670668470500593
"Bhaga_1" 9450175 0.541648535685389
"Bhaga_1" 9450200 0.847118490575308
"Bhaga_1" 9450206 0.958044698028589
"Bhaga_1" 9450226 0.556214985611131
"Bhaga_1" 9450242 0.0295734328778559
"Bhaga_1" 9450244 0.674129880784657
"Bhaga_1" 9450316 0.00802846190516808
"Bhaga_1" 9450376 0.795464192552994
"Bhaga_1" 9450381 0.464879198160601
"Bhaga_1" 9450384 0.875605701809322
"Bhaga_1" 9450666 0.454802056270716
"Bhaga_1" 9450833 0.777868131297149
"Bhaga_1" 9451106 0.364923747691777
"Bhaga_1" 9451136 0.84963786316241
"Bhaga_1" 9451204 0.66579630688488
"Bhaga_1" 9451210 0.0132377448807844
"Bhaga_1" 9451220 0.33689882786815
"Bhaga_1" 9451475 0.808610401866968
"Bhaga_1" 9451569 0.630085230457733
"Bhaga_1" 9451711 0.332733983921488
"Bhaga_1" 9451960 0.0674527640440207
"Bhaga_1" 9452108 0.595377657688258
"Bhaga_1" 9452371 0.416540303146833
"Bhaga_1" 9453195 0.360040974870843
"Bhaga_1" 9453435 0.752705761721677
"Bhaga_1" 9453549 0.973040309297405
"Bhaga_1" 9454114 0.390001651775694
"Bhaga_1" 9454909 0.625757282803266
"Bhaga_1" 9455095 0.087251616102267
"Bhaga_1" 9455147 0.934759996377454
"Bhaga_1" 9455414 0.74414977553052
"Bhaga_1" 9455502 0.234166259910497
"Bhaga_1" 9455530 0.871401666840259
"Bhaga_1" 9455531 0.125284070859776
"Bhaga_1" 9455616 0.646815067189555
"Bhaga_1" 9455648 0.909688823429349
"Bhaga_1" 9455852 0.788602291223544
"Bhaga_1" 9455946 0.562043901519488
"Bhaga_1" 9456214 0.673188289467077
"Bhaga_1" 9456654 0.774710286120121
"Bhaga_1" 9456659 0.312678067892652
"Bhaga_1" 9457028 0.0887315214073693
"Bhaga_1" 9457034 0.728368049101111
"Bhaga_1" 9462539 0.700881182396025
"Bhaga_1" 9462610 0.961723565632724
"Bhaga_1" 9462656 0.308087853966568
"Bhaga_1" 9462903 0.656824396761664
"Bhaga_1" 9462947 0.0912887482434445
"Bhaga_1" 9463000 0.90122261934651
"Bhaga_1" 9463026 0.918757428607712
"Bhaga_1" 9463187 0.825010249862191
"Bhaga_1" 9463232 0.107566900588347
"Bhaga_1" 9464324 0.980914459179698
"Bhaga_1" 9464584 0.959926488770474
"Bhaga_1" 9464705 0.0382711502993608
"Bhaga_1" 9464750 0.948178653088189
"Bhaga_1" 9464861 0.895564120187444
"Bhaga_1" 9464942 0.634404767379495
"Bhaga_1" 9465123 0.505102427499025
"Bhaga_1" 9465677 0.0151130503316865
"Bhaga_1" 9465681 0.558180440706502
"Bhaga_1" 9465704 0.625728379401186
"Bhaga_1" 9465713 0.274903496685407
"Bhaga_1" 9465780 0.111483968645639
"Bhaga_1" 9466262 0.806683559176308
"Bhaga_1" 9466433 0.585975003906362
"Bhaga_1" 9466479 0.382228247452154
"Bhaga_1" 9466694 0.103018493417539
"Bhaga_1" 9466908 0.411835756498963
"Bhaga_1" 9467223 0.217955990030833
"Bhaga_1" 9467295 0.127248745912248
"Bhaga_1" 9467772 0.314866142191145
"Bhaga_1" 9467818 0.718669841964113
"Bhaga_1" 9467842 0.585638255996444
"Bhaga_1" 9467894 0.536121572465222
"Bhaga_1" 9467925 0.383077347149606
"Bhaga_1" 9468109 0.776392494142342
"Bhaga_1" 9468158 0.747275844646591
"Bhaga_1" 9470538 0.566628228591465
"Bhaga_1" 9470624 0.316331630188938
"Bhaga_1" 9470625 0.0272726126664537
"Bhaga_1" 9470629 0.407876912967862
"Bhaga_1" 9470645 0.434674040253586
"Bhaga_1" 9470669 0.814284613786565
"Bhaga_1" 9470675 0.702960517374734
"Bhaga_1" 9470726 0.494164162505503
"Bhaga_1" 9473018 0.348538452301878
"Bhaga_1" 9473066 0.860016978920432
"Bhaga_1" 9473118 0.657398295702581
"Bhaga_1" 9473168 0.714671525612535
"Bhaga_1" 9473660 0.911828929268388
"Bhaga_1" 9473677 0.061884662263456
"Bhaga_1" 9473784 0.869412924702369
"Bhaga_1" 9473970 0.114285747660543
"Bhaga_1" 9473990 0.942276574321113
"Bhaga_1" 9474146 0.997208919700457
"Bhaga_1" 9474177 0.444827045601042
"Bhaga_1" 9474190 0.867969826634858
"Bhaga_1" 9474229 0.849151497044547
"Bhaga_1" 9474255 0.115364158535022
"Bhaga_1" 9474412 0.0417344773451393
"Bhaga_1" 9474491 0.885601709572873
"Bhaga_1" 9474693 0.650217813658761
"Bhaga_1" 9475454 0.558902035914091
"Bhaga_1" 9475514 0.15345603279165
"Bhaga_1" 9475518 0.749011018887751
"Bhaga_1" 9475525 0.0133043913446854
"Bhaga_1" 9475620 0.327811664441396
"Bhaga_1" 9475686 0.770830859083965
"Bhaga_1" 9475824 0.844857131723449
"Bhaga_1" 9475855 0.19803306146418
"Bhaga_1" 9477275 0.965065698746871
"Bhaga_1" 9477630 0.413974186060092
"Bhaga_1" 9477718 0.876955522540426
"Bhaga_1" 9477743 0.541881932729846
"Bhaga_1" 9478340 0.60050238445487
"Bhaga_1" 9478380 0.770128441190315
"Bhaga_1" 9478722 0.577043706485794
"Bhaga_1" 9478749 0.540720358447203
"Bhaga_1" 9478769 0.744394842567309
"Bhaga_1" 9478889 0.782326418970298
"Bhaga_1" 9479227 0.761411871804771
"Bhaga_1" 9479387 0.000849684535368793
"Bhaga_1" 9479748 0.756038609521614
"Bhaga_1" 9479761 0.956192099906708
"Bhaga_1" 9479889 0.231752786601596
"Bhaga_1" 9480254 0.465335510277111
"Bhaga_1" 9481001 9.74284157958979e-06
"Bhaga_1" 9481272 0.828731926608338
"Bhaga_1" 9481369 0.805203789233281
"Bhaga_1" 9481493 0.000274575512486504
"Bhaga_1" 9481511 0.560605562128906
"Bhaga_1" 9481638 0.182216952966234
"Bhaga_1" 9481655 0.610630054416563
"Bhaga_1" 9481667 0.710798903380823
"Bhaga_1" 9481686 0.845819215779206
"Bhaga_1" 9481858 2.10678500874418e-08
"Bhaga_1" 9481924 0.00465647443062073
"Bhaga_1" 9481937 0.0154945602575918
"Bhaga_1" 9482781 0.196015681592918
"Bhaga_1" 9483327 0.779277226276933
"Bhaga_1" 9483541 0.293215444730891
"Bhaga_1" 9483727 0.169831614377622
"Bhaga_1" 9483778 0.300465099755113
"Bhaga_1" 9484182 0.221800580009178
"Bhaga_1" 9484481 5.26846047245825e-09
"Bhaga_1" 9484656 0.456202894031736
"Bhaga_1" 9484896 0.665270692929594
"Bhaga_1" 9485094 0.246670075800853
"Bhaga_1" 9485127 0.485803320097002
"Bhaga_1" 9485203 0.30098829018985
"Bhaga_1" 9486043 0.297733174558474
"Bhaga_1" 9486773 0.0186763976567825
"Bhaga_1" 9487036 0.28218581018663
"Bhaga_1" 9487342 0.608913630116041
"Bhaga_1" 9487632 0.739293105748298
"Bhaga_1" 9487835 0.848384279264646
"Bhaga_1" 9488453 0.390422435599174
"Bhaga_1" 9488734 0.852871414718014
"Bhaga_1" 9488760 0.444297503364998
"Bhaga_1" 9488816 0.366211044023035
"Bhaga_1" 9488929 0.00162329541364919
"Bhaga_1" 9489016 0.0342049322286941
"Bhaga_1" 9489105 0.0126779866328452
"Bhaga_1" 9489139 0.555898105875155
"Bhaga_1" 9489151 0.809598215827728
"Bhaga_1" 9489202 0.86306583353651
"Bhaga_1" 9489717 0.564635892730094
"Bhaga_1" 9490099 0.00277528540165945
"Bhaga_1" 9490163 0.753032456184579
"Bhaga_1" 9490168 0.423202282463102
"Bhaga_1" 9490227 0.51472576500625
"Bhaga_1" 9490588 0.0151207843682829
"Bhaga_1" 9491341 0.996019014982014
"Bhaga_1" 9491495 0.96796685263849
"Bhaga_1" 9491922 0.917766706083051
"Bhaga_1" 9492196 0.907379370263084
"Bhaga_1" 9492356 0.0215774319053481
"Bhaga_1" 9492445 0.574958972579837
"Bhaga_1" 9492511 0.549654136438388
"Bhaga_1" 9492624 0.232897979906435
"Bhaga_1" 9492698 0.790631929912311
"Bhaga_1" 9492734 0.378988758992342
"Bhaga_1" 9492826 0.0017572690092184
"Bhaga_1" 9492941 1.3591157787574e-05
"Bhaga_1" 9493384 0.861866643492776
"Bhaga_1" 9493440 0.00596397260881421
"Bhaga_1" 9493511 0.371526792861793
"Bhaga_1" 9493626 0.00660309906757991
"Bhaga_1" 9493650 0.876871696494949
"Bhaga_1" 9493667 0.695377422064561
"Bhaga_1" 9493670 0.261081050522271
"Bhaga_1" 9493693 0.581550914204855
"Bhaga_1" 9493695 0.720084819039717
"Bhaga_1" 9493697 0.604292118193925
"Bhaga_1" 9493714 0.407463799992097
"Bhaga_1" 9493830 0.366920427132445
"Bhaga_1" 9493839 0.577570725729694
"Bhaga_1" 9493930 0.260052139383589
"Bhaga_1" 9494275 0.952902695099062
"Bhaga_1" 9494363 0.413622386960852
"Bhaga_1" 9494364 0.6392891102915
"Bhaga_1" 9494398 0.646094029495015
"Bhaga_1" 9494436 0.918737703201223
"Bhaga_1" 9494646 0.544986359752214
"Bhaga_1" 9494694 0.397956674134926
"Bhaga_1" 9494700 0.863112485896838
"Bhaga_1" 9495188 0.584177506472165
"Bhaga_1" 9496060 0.21312156024235
"Bhaga_1" 9496061 0.213435300802845
"Bhaga_1" 9496199 0.44098411381745
"Bhaga_1" 9497609 0.843766598029584
"Bhaga_1" 9498217 0.969926100586243
"Bhaga_1" 9498363 0.0163343456767548
"Bhaga_1" 9498729 0.321021321493538
"Bhaga_1" 9498959 0.255070987775667
"Bhaga_1" 9499056 0.0279879395655999
"Bhaga_1" 9499155 5.02309888828008e-05
"Bhaga_1" 9499181 0.494215702088907
"Bhaga_1" 9499202 0.464741748946843
"Bhaga_1" 9499333 0.441028834389544
"Bhaga_1" 9499541 0.968682573419143
"Bhaga_1" 9499563 0.654552247662837
"Bhaga_1" 9499582 0.0277147572134345
"Bhaga_1" 9499644 0.3096078437324
"Bhaga_1" 9499653 0.497214612035507
"Bhaga_1" 9499660 0.892231957883283
"Bhaga_1" 9499679 0.404101712744796
"Bhaga_1" 9499808 0.677895005394624
"Bhaga_1" 9500003 0.88905409636862
"Bhaga_1" 9500044 0.748729856620811
"Bhaga_1" 9500085 0.264575716507846
"Bhaga_1" 9500119 0.707612192750858
"Bhaga_1" 9500219 0.232805016378794
"Bhaga_1" 9500367 0.0747517490042454
"Bhaga_1" 9500460 0.596054657481355
"Bhaga_1" 9500532 0.614932212358032
"Bhaga_1" 9501161 0.525660678231739
"Bhaga_1" 9501298 0.809872289821337
"Bhaga_1" 9501342 0.588408883240624
"Bhaga_1" 9501510 0.31928142136823
"Bhaga_1" 9501645 0.624520207076438
"Bhaga_1" 9501717 0.805339676998012
"Bhaga_1" 9501846 0.88087737793129
"Bhaga_1" 9501874 0.355174337868187
"Bhaga_1" 9501935 0.855671754194598
"Bhaga_1" 9501942 0.455525320561913
"Bhaga_1" 9501969 0.00014275629256393
"Bhaga_1" 9502074 0.958402497424972
"Bhaga_1" 9503057 0.825977857751628
"Bhaga_1" 9503140 0.0308795896152116
"Bhaga_1" 9503209 0.732943226353466
"Bhaga_1" 9503250 0.397367554228775
"Bhaga_1" 9503390 0.981210320720176
"Bhaga_1" 9503393 9.98412117602252e-05
"Bhaga_1" 9503904 0.314377053532618
"Bhaga_1" 9503955 0.0275437746403588
"Bhaga_1" 9503989 0.00645468441458835
"Bhaga_1" 9504032 0.138925931435132
"Bhaga_1" 9504175 0.324805732232223
"Bhaga_1" 9504346 0.116767368730692
"Bhaga_1" 9504354 0.839612367156258
"Bhaga_1" 9504414 0.908448839255532
"Bhaga_1" 9504431 0.960557250962514
"Bhaga_1" 9504486 0.977085966396298
"Bhaga_1" 9504543 0.406135830955528
"Bhaga_1" 9504548 0.328547443819777
"Bhaga_1" 9504783 0.338898843114552
"Bhaga_1" 9504787 0.41124850480876
"Bhaga_1" 9505216 0.45865644054051
"Bhaga_1" 9505345 0.368703227319604
"Bhaga_1" 9505351 0.427124150026544
"Bhaga_1" 9505354 0.710095420733396
"Bhaga_1" 9505468 0.251441145166281
"Bhaga_1" 9505514 0.749269717644566
"Bhaga_1" 9505525 0.60178624473598
"Bhaga_1" 9505670 0.953515822998411
"Bhaga_1" 9505929 0.87538645091198
"Bhaga_1" 9506317 0.434864551406243
"Bhaga_1" 9506327 0.0529147141619366
"Bhaga_1" 9506461 0.0689772346903616
"Bhaga_1" 9506520 0.4626503348774
"Bhaga_1" 9506528 0.498150520455407
"Bhaga_1" 9506545 0.117713166649238
"Bhaga_1" 9506570 0.665610301622356
"Bhaga_1" 9506710 0.972832872678986
"Bhaga_1" 9506886 0.331222459613028
"Bhaga_1" 9506973 0.111098078377953
"Bhaga_1" 9506984 0.35797602993732
"Bhaga_1" 9507032 0.0881767974909937
"Bhaga_1" 9507096 0.0772303455161483
"Bhaga_1" 9507192 0.371876292656112
"Bhaga_1" 9507454 0.146111048792978
"Bhaga_1" 9507488 0.978967856212123
"Bhaga_1" 9507585 0.272039552916749
"Bhaga_1" 9507630 0.280393159291124
"Bhaga_1" 9507965 0.440283586723837
"Bhaga_1" 9508211 0.0602880220242529
"Bhaga_1" 9508483 0.419857827361479
"Bhaga_1" 9508488 0.137381364783513
"Bhaga_1" 9508610 0.0590603371388413
"Bhaga_1" 9508790 0.368275943850378
"Bhaga_1" 9508806 0.697210243382493
"Bhaga_1" 9509058 0.753115075586116
"Bhaga_1" 9509227 0.00448017455778912
"Bhaga_1" 9509237 0.532380788594723
"Bhaga_1" 9509411 0.943481524241647
"Bhaga_1" 9509504 0.000112720465949312
"Bhaga_1" 9509520 0.60018591232598
"Bhaga_1" 9509521 0.306939692110966
"Bhaga_1" 9509546 0.239559395497884
"Bhaga_1" 9509579 0.966577180629848
"Bhaga_1" 9509635 0.00495694267052115
"Bhaga_1" 9509826 0.139805997414209
"Bhaga_1" 9509827 0.307074347138958
"Bhaga_1" 9509941 0.2264074735658
"Bhaga_1" 9510000 0.817040878882102
"Bhaga_1" 9510003 0.559587471482329
"Bhaga_1" 9510019 0.0157632117275515
"Bhaga_1" 9510027 0.963012055676916
"Bhaga_1" 9510093 0.0222438754463482
"Bhaga_1" 9510152 0.355286293603673
"Bhaga_1" 9510417 0.00403173716686359
"Bhaga_1" 9510446 0.215164544878563
"Bhaga_1" 9510482 0.54896149440522
"Bhaga_1" 9510579 0.43824062329794
"Bhaga_1" 9510855 0.405794990801761
"Bhaga_1" 9510921 0.0481384026469522
"Bhaga_1" 9510938 0.743923438916445
"Bhaga_1" 9510981 0.00113753457150132
"Bhaga_1" 9511029 0.804399109902315
"Bhaga_1" 9511050 0.0015121172039021
"Bhaga_1" 9511268 0.138760982883431
"Bhaga_1" 9511282 0.588717388264397
"Bhaga_1" 9511302 0.000296422397289517
"Bhaga_1" 9511426 0.299831271068342
"Bhaga_1" 9511618 0.850829798576329
"Bhaga_1" 9511672 0.300499152193751
"Bhaga_1" 9511729 0.576040969790523
"Bhaga_1" 9511832 0.00751703567485501
"Bhaga_1" 9511889 0.129196742228917
"Bhaga_1" 9511906 0.0509413505876229
"Bhaga_1" 9512053 0.79293079069409
"Bhaga_1" 9512058 0.0858029695221057
"Bhaga_1" 9512081 0.000528508371450848
"Bhaga_1" 9512219 0.680099964160318
"Bhaga_1" 9512269 0.0791461081243423
"Bhaga_1" 9512273 0.0212563367605638
"Bhaga_1" 9512281 0.141070668553958
"Bhaga_1" 9512430 0.213130649484041
"Bhaga_1" 9512555 0.0428908686415376
"Bhaga_1" 9512634 0.267190466190052
"Bhaga_1" 9512738 0.167517341417149
"Bhaga_1" 9512739 0.504297744833175
"Bhaga_1" 9512857 0.162799770099378
"Bhaga_1" 9512968 0.269038078016957
"Bhaga_1" 9513099 0.87970694666697
"Bhaga_1" 9513107 0.428500060543541
"Bhaga_1" 9513171 0.630688857752673
"Bhaga_1" 9513325 0.516377893442777
"Bhaga_1" 9513337 0.459553471731202
"Bhaga_1" 9513410 0.843847869742115
"Bhaga_1" 9513666 0.156578437275931
"Bhaga_1" 9513685 0.0130622172097907
"Bhaga_1" 9513943 0.0214552159888407
"Bhaga_1" 9514171 0.887016587544389
"Bhaga_1" 9514233 0.33471372840638
"Bhaga_1" 9514280 0.796104321372422
"Bhaga_1" 9514356 0.858077793391025
"Bhaga_1" 9514415 0.719303225865825
"Bhaga_1" 9514509 0.00490162350146017
"Bhaga_1" 9514617 0.846371017705395
"Bhaga_1" 9514639 0.640872056438294
"Bhaga_1" 9514713 0.453804433530535
"Bhaga_1" 9514755 0.478914293760467
"Bhaga_1" 9514812 0.64950678351149
"Bhaga_1" 9515998 0.232819540194506
"Bhaga_1" 9516044 0.200317461694017
"Bhaga_1" 9516489 0.0440872296237214
"Bhaga_1" 9522845 4.11178352625164e-06
"Bhaga_1" 9523022 0.65836597812934
"Bhaga_1" 9523032 0.261913459140038
"Bhaga_1" 9523041 0.573011614991653
"Bhaga_1" 9523129 0.728030010923299
"Bhaga_1" 9523138 0.358107942085452
"Bhaga_1" 9523549 0.035177436874985
"Bhaga_1" 9523630 0.583995775092467
"Bhaga_1" 9523779 0.796242668299226
"Bhaga_1" 9524081 0.864186593767633
"Bhaga_1" 9527126 2.32560213610669e-05
"Bhaga_1" 9528243 0.894873677379587
"Bhaga_1" 9528381 0.324612575821153
"Bhaga_1" 9529632 0.211169351154349
"Bhaga_1" 9529685 0.519886043228093
"Bhaga_1" 9529710 0.0149116561422055
"Bhaga_1" 9529843 0.176898383322258
"Bhaga_1" 9529956 0.921105596420489
"Bhaga_1" 9530154 0.0626933951795546
"Bhaga_1" 9530210 0.116499473272102
"Bhaga_1" 9530442 0.919368352084079
"Bhaga_1" 9530462 0.540028426952152
"Bhaga_1" 9530596 4.91450998321301e-05
"Bhaga_1" 9530676 0.008219130266617
"Bhaga_1" 9530719 0.899530303188341
"Bhaga_1" 9530795 0.890720007074895
"Bhaga_1" 9530829 0.607529588621881
"Bhaga_1" 9537116 0.376542406274446
"Bhaga_1" 9537166 3.41518941438783e-05
"Bhaga_1" 9537309 0.796488846250167
"Bhaga_1" 9540329 0.927145098237605
"Bhaga_1" 9540332 0.157034613565151
"Bhaga_1" 9540340 0.558038336555862
"Bhaga_1" 9540382 0.804312052370505
"Bhaga_1" 9540476 0.0790975362005124
"Bhaga_1" 9540562 0.0308047893212346
"Bhaga_1" 9545091 0.0418736777389372
"Bhaga_1" 9545098 0.00387493360404848
"Bhaga_1" 9545491 0.626062993374809
"Bhaga_1" 9545493 0.97031075627984
"Bhaga_1" 9545574 0.674204832824676
"Bhaga_1" 9545651 0.367112192723347
"Bhaga_1" 9545697 0.999484357471533
"Bhaga_1" 9546587 0.168837958775011
"Bhaga_1" 9546600 0.608686897257993
"Bhaga_1" 9546601 0.602196101223955
"Bhaga_1" 9546629 0.295437139522296
"Bhaga_1" 9546643 0.103057670301246
"Bhaga_1" 9546665 0.302363826431987
"Bhaga_1" 9546755 0.277330028940259
"Bhaga_1" 9546768 0.801806605681499
"Bhaga_1" 9546806 0.335146916119161
"Bhaga_1" 9546808 0.29294299182954
"Bhaga_1" 9546823 0.941660178118327
"Bhaga_1" 9548007 0.563995082059649
"Bhaga_1" 9548123 0.424600216170172
"Bhaga_1" 9548151 0.278262841773167
"Bhaga_1" 9548154 0.828065129924699
"Bhaga_1" 9548171 0.466252663525196
"Bhaga_1" 9548281 0.626213682407293
"Bhaga_1" 9548292 0.398638197493746
"Bhaga_1" 9548296 0.430398852243777
"Bhaga_1" 9548309 0.130713807705891
"Bhaga_1" 9548368 0.915519901969918
"Bhaga_1" 9548369 0.00301254706510468
"Bhaga_1" 9549610 0.846205469203833
"Bhaga_1" 9550478 0.679787390355739
"Bhaga_1" 9550538 0.924107566198464
"Bhaga_1" 9550542 0.0927369655135534
"Bhaga_1" 9551705 0.992094059889198
"Bhaga_1" 9551845 0.832387997178016
"Bhaga_1" 9551874 0.133702817272886
"Bhaga_1" 9553303 0.202897182134044
"Bhaga_1" 9553305 0.595279136346822
"Bhaga_1" 9553355 0.644501290080767
"Bhaga_1" 9553472 0.925639947424931
"Bhaga_1" 9553520 0.118309156981301
"Bhaga_1" 9553561 0.264386224061636
"Bhaga_1" 9553583 0.0260404767226389
"Bhaga_1" 9553584 0.446784087196384
"Bhaga_1" 9553601 0.0217988062606158
"Bhaga_1" 9553634 0.467567760629539
"Bhaga_1" 9553653 0.403163450882917
"Bhaga_1" 9553771 0.1818970404631
"Bhaga_1" 9553802 0.363794705079481
"Bhaga_1" 9554083 0.986733203996951
"Bhaga_1" 9558086 0.640550028609693
"Bhaga_1" 9558387 0.215031872426333
"Bhaga_1" 9558450 0.496013573102422
"Bhaga_1" 9558457 0.786399112094464
"Bhaga_1" 9558466 0.00206611995666571
"Bhaga_1" 9558627 0.740310676339277
"Bhaga_1" 9558920 0.600455940887593
"Bhaga_1" 9558944 0.0172132838571822
"Bhaga_1" 9558962 0.569987321240916
"Bhaga_1" 9559037 0.694908761072235
"Bhaga_1" 9559107 0.847777000338394
"Bhaga_1" 9559135 0.424347084249017
"Bhaga_1" 9560286 0.0619416475759198
"Bhaga_1" 9560354 0.107699386889554
"Bhaga_1" 9560420 0.979586862730102
"Bhaga_1" 9562934 0.843957202168359
"Bhaga_1" 9569008 0.646525546647969
"Bhaga_1" 9569116 0.646621455503236
"Bhaga_1" 9569392 0.278958361403009
"Bhaga_1" 9577207 0.743473637209783
"Bhaga_1" 9577493 0.930046999338948
"Bhaga_1" 9577979 0.350756500199826
"Bhaga_1" 9578036 0.754284254898712
"Bhaga_1" 9578037 0.155205160429839
"Bhaga_1" 9578223 0.645053906052454
"Bhaga_1" 9578227 0.89145101094333
"Bhaga_1" 9578278 0.623228229917118
"Bhaga_1" 9578423 0.157738948980925
"Bhaga_1" 9578506 0.870636444438249
"Bhaga_1" 9579191 0.355839965016487
"Bhaga_1" 9579207 0.00428301149406352
"Bhaga_1" 9579823 0.205943989462257
"Bhaga_1" 9579829 0.0947690055782318
"Bhaga_1" 9580196 0.181508847067435
"Bhaga_1" 9580204 0.685403916575995
"Bhaga_1" 9580368 0.508929724987849
"Bhaga_1" 9580426 0.0513744654459335
"Bhaga_1" 9580471 0.56154869824743
"Bhaga_1" 9581030 0.857168214505422
"Bhaga_1" 9581200 0.775649767984632
"Bhaga_1" 9581372 0.0542855862185993
"Bhaga_1" 9581398 0.429550651950585
"Bhaga_1" 9582174 0.645991938939856
"Bhaga_1" 9582311 0.611870641889745
"Bhaga_1" 9582324 0.0265967448071294
"Bhaga_1" 9582852 0.854346529312961
"Bhaga_1" 9582855 0.890087783164395
"Bhaga_1" 9582862 0.804556967657074
"Bhaga_1" 9582876 0.118082111603393
"Bhaga_1" 9582878 0.076934707363606
"Bhaga_1" 9582957 0.771670603728699
"Bhaga_1" 9582995 1.59216379034925e-05
"Bhaga_1" 9583000 0.023988822961925
"Bhaga_1" 9583007 0.274062987837538
"Bhaga_1" 9583047 0.574270470138953
"Bhaga_1" 9583064 0.816749880338385
"Bhaga_1" 9583213 0.360078612017237
"Bhaga_1" 9583217 0.00037955621886726
"Bhaga_1" 9583228 0.37129059883644
"Bhaga_1" 9585404 0.776352700050915
"Bhaga_1" 9585436 0.421384932603039
"Bhaga_1" 9585641 0.350317533523628
"Bhaga_1" 9589075 0.330911218691396
"Bhaga_1" 9589110 0.829146327793458
"Bhaga_1" 9589360 0.00392873376123262
"Bhaga_1" 9589364 0.0083329750484854
"Bhaga_1" 9589367 0.00107996164665124
"Bhaga_1" 9630235 0.206161299084104
"Bhaga_1" 9630285 0.227084994724671
"Bhaga_1" 9631379 0.27357458620241
"Bhaga_1" 9631424 0.106128749605129
"Bhaga_1" 9631479 0.895564120187444
"Bhaga_1" 9631496 0.127792361876989
"Bhaga_1" 9631885 0.415132556659711
"Bhaga_1" 9632403 0.498884067352715
"Bhaga_1" 9632962 0.467339723878399
"Bhaga_1" 9633050 0.193445299861518
"Bhaga_1" 9633114 0.824678147171947
"Bhaga_1" 9634164 0.78630307094197
"Bhaga_1" 9634619 0.62430494306489
"Bhaga_1" 9634649 0.935367131103432
"Bhaga_1" 9634786 0.174147667580295
"Bhaga_1" 9634874 0.532826547623369
"Bhaga_1" 9634957 0.814399772404502
"Bhaga_1" 9634973 0.241194034530007
"Bhaga_1" 9636755 0.953945698610124
"Bhaga_1" 9636758 0.00132543059439908
"Bhaga_1" 9637280 0.242435742840007
"Bhaga_1" 9637307 0.117750891059461
"Bhaga_1" 9637352 0.0249293040903708
"Bhaga_1" 9637411 0.220037758016685
"Bhaga_1" 9637669 0.0380606150640422
"Bhaga_1" 9638128 0.179797666327259
"Bhaga_1" 9643099 0.888721949647285
"Bhaga_1" 9647532 0.563292014215379
"Bhaga_1" 9648108 0.882051972189922
"Bhaga_1" 9657846 0.400964233626395
"Bhaga_1" 9658015 0.0564509223615836
"Bhaga_1" 9658064 0.0458585301787638
"Bhaga_1" 9658141 0.984122222868675
"Bhaga_1" 9661597 0.901477142007992
"Bhaga_1" 9661764 0.672541298738747
"Bhaga_1" 9661777 3.42515119177924e-05
"Bhaga_1" 9661810 0.46540957114064
"Bhaga_1" 9661833 0.980347497218048
"Bhaga_1" 9661857 0.938108499915429
"Bhaga_1" 9661870 8.86738809783668e-11
"Bhaga_1" 9663298 0.696969727428116
"Bhaga_1" 9663790 0.401045351973972
"Bhaga_1" 9663903 0.446614229118027
"Bhaga_1" 9668711 0.141495289847327
"Bhaga_1" 9668725 0.425709872701414
"Bhaga_1" 9668752 0.00151940852345888
"Bhaga_1" 9668773 4.88700555964072e-10
"Bhaga_1" 9668878 0.0165129277815872
"Bhaga_1" 9668971 0.130751595697264
"Bhaga_1" 9668999 0.752233635072299
"Bhaga_1" 9669012 0.0709036829582742
"Bhaga_1" 9669061 0.412251498609477
"Bhaga_1" 9670471 0.91087373725637
"Bhaga_1" 9671476 0.521418189102336
"Bhaga_1" 9673137 0.751511076057653
"Bhaga_1" 9673298 0.37546574755808
"Bhaga_1" 9673432 0.0384687739785244
"Bhaga_1" 9677524 0.987842165989318
"Bhaga_1" 9677529 0.138863233206112
"Bhaga_1" 9678485 0.492745612322236
"Bhaga_1" 9678551 0.0335893809043863
"Bhaga_1" 9678557 0.0841204966088736
"Bhaga_1" 9678694 0.933609641875509
"Bhaga_1" 9678784 0.479232204507219
"Bhaga_1" 9678812 0.405912309925743
"Bhaga_1" 9692185 0.0571906449267627
"Bhaga_1" 9694603 0.608982869013106
"Bhaga_1" 9695292 0.214858115018321
"Bhaga_1" 9696638 0.70486210159988
"Bhaga_1" 9696708 0.482544832353134
"Bhaga_1" 9696937 0.437264595645483
"Bhaga_1" 9697057 0.0208005648346242
"Bhaga_1" 9697063 0.976635136047644
"Bhaga_1" 9697105 0.270599136151846
"Bhaga_1" 9697223 0.925194827943457
"Bhaga_1" 9698076 0.821329044540954
"Bhaga_1" 9698153 0.0251287385950457
"Bhaga_1" 9698334 0.0272191742783743
"Bhaga_1" 9699963 0.822436075241525
"Bhaga_1" 9700222 0.320092525131298
"Bhaga_1" 9700340 0.918690205412713
"Bhaga_1" 9700354 0.111203468683061
"Bhaga_1" 9700399 0.748017728451954
"Bhaga_1" 9700413 1.74635359278855e-05
"Bhaga_1" 9700502 0.887621120973765
"Bhaga_1" 9700546 0.818061013238576
"Bhaga_1" 9700637 0.145819656973358
"Bhaga_1" 9700688 0.689847759776836
"Bhaga_1" 9700862 0.97639325660286
"Bhaga_1" 9700871 0.302278059033753
"Bhaga_1" 9700875 0.0893799191695053
"Bhaga_1" 9700977 0.154151732237483
"Bhaga_1" 9701008 0.800699883951518
"Bhaga_1" 9701027 0.148621539103811
"Bhaga_1" 9701052 0.353747891719558
"Bhaga_1" 9701217 0.105749606499861
"Bhaga_1" 9701324 0.585061061575118
"Bhaga_1" 9701340 0.542147329254084
"Bhaga_1" 9701500 0.321485172311776
"Bhaga_1" 9701534 0.00539098579715456
"Bhaga_1" 9701583 0.0305508698733246
"Bhaga_1" 9701861 0.679756588958705
"Bhaga_1" 9701905 0.357688386509238
"Bhaga_1" 9701998 2.75050996181048e-05
"Bhaga_1" 9702659 0.48641014094567
"Bhaga_1" 9702704 0.426947845366507
"Bhaga_1" 9703055 0.250427588722803
"Bhaga_1" 9703059 0.634180124483703
"Bhaga_1" 9703206 0.950679776642662
"Bhaga_1" 9703233 0.296885582141366
"Bhaga_1" 9703764 0.327909462014795
"Bhaga_1" 9703860 0.00741706785948139
"Bhaga_1" 9703935 0.576538859113358
"Bhaga_1" 9704138 0.0697014538547415
"Bhaga_1" 9704376 0.20561612306491
"Bhaga_1" 9704570 0.802118241679712
"Bhaga_1" 9704658 0.538468712355692
"Bhaga_1" 9704768 0.736592695168286
"Bhaga_1" 9705066 0.263971044461836
"Bhaga_1" 9705078 0.837644141721798
"Bhaga_1" 9705255 0.266444400257663
"Bhaga_1" 9705399 0.408804874494301
"Bhaga_1" 9707131 0.000694089869089776
"Bhaga_1" 9711733 0.00466259592861388
"Bhaga_1" 9711743 0.983568327576728
"Bhaga_1" 9711755 0.00178977539647782
"Bhaga_1" 9711839 0.628997216924315
"Bhaga_1" 9711858 0.86048320892923
"Bhaga_1" 9711953 0.394075742449517
"Bhaga_1" 9711970 0.591267534726301
"Bhaga_1" 9711997 0.582864368499462
"Bhaga_1" 9711999 0.573620249008121
"Bhaga_1" 9712064 0.869441148774338
"Bhaga_1" 9712085 0.1431259159058
"Bhaga_1" 9712111 0.11834703114344
"Bhaga_1" 9712123 0.80136501603796
"Bhaga_1" 9712130 0.00784809637204577
"Bhaga_1" 9712206 0.0279315330573567
"Bhaga_1" 9712227 0.380775335457553
"Bhaga_1" 9712327 0.219477918940313
"Bhaga_1" 9712636 0.0251898846405457
"Bhaga_1" 9712954 0.384724241585596
"Bhaga_1" 9712964 0.822822801880452
"Bhaga_1" 9712978 0.019930936765161
"Bhaga_1" 9712981 0.13941837365349
"Bhaga_1" 9712992 0.975533433824972
"Bhaga_1" 9713229 8.55559830102928e-05
"Bhaga_1" 9713312 0.857845769726913
"Bhaga_1" 9713434 0.132957831219651
"Bhaga_1" 9713443 0.722271130121609
"Bhaga_1" 9713525 0.0146227584668178
"Bhaga_1" 9713610 0.926389395713526
"Bhaga_1" 9713926 0.00632634156709712
"Bhaga_1" 9714688 0.533443126402025
"Bhaga_1" 9715423 0.63201911253235
"Bhaga_1" 9715468 0.0010140433586411
"Bhaga_1" 9715542 0.445342940033358
"Bhaga_1" 9715589 0.0119410937233926
"Bhaga_1" 9715710 0.964820597270443
"Bhaga_1" 9715754 0.00012737308484622
"Bhaga_1" 9715799 0.149918810775906
"Bhaga_1" 9715844 0.43104757814547
"Bhaga_1" 9715877 1.09104938407542e-06
"Bhaga_1" 9715998 0.45846755924754
"Bhaga_1" 9716146 0.00946491116569279
"Bhaga_1" 9716691 0.973346932349728
"Bhaga_1" 9717028 0.634659403378331
"Bhaga_1" 9717047 0.379673796394507
"Bhaga_1" 9717065 0.851552878512914
"Bhaga_1" 9717070 0.643043080021783
"Bhaga_1" 9717086 0.932675873325845
"Bhaga_1" 9717087 0.756826458571062
"Bhaga_1" 9717226 0.975442818819923
"Bhaga_1" 9717889 0.024948466821134
"Bhaga_1" 9717925 0.861559608633346
"Bhaga_1" 9718038 0.808872894994531
"Bhaga_1" 9718635 0.0606792750701126
"Bhaga_1" 9719227 0.352207947031682
"Bhaga_1" 9737189 0.0469018541858884
"Bhaga_1" 9739408 0.0612692419086709
"Bhaga_1" 9739426 0.00012423476103932
"Bhaga_1" 9739508 0.0193926954358529
"Bhaga_1" 9739656 0.41307173214174
"Bhaga_1" 9739894 0.713069403256268
"Bhaga_1" 9739985 0.339708733052124
"Bhaga_1" 9740048 0.917358423376698
"Bhaga_1" 9740075 0.605367249358912
"Bhaga_1" 9741847 0.53718766721883
"Bhaga_1" 9741864 0.961790667944985
"Bhaga_1" 9748385 0.267543496279744
"Bhaga_1" 9748408 0.939131306561637
"Bhaga_1" 9749393 0.430365599531576
"Bhaga_1" 9749578 0.967676668251508
"Bhaga_1" 9749621 0.479213003730991
"Bhaga_1" 9749630 0.424014489837602
"Bhaga_1" 9749747 0.563898197258486
"Bhaga_1" 9749953 0.78300542341464
"Bhaga_1" 9750019 0.0016602402575166
"Bhaga_1" 9750257 0.464251043483576
"Bhaga_1" 9751540 0.0504311846195399
"Bhaga_1" 9751562 0.15902668449894
"Bhaga_1" 9751627 0.319187711181819
"Bhaga_1" 9751669 0.247943638404118
"Bhaga_1" 9751671 0.595794956593247
"Bhaga_1" 9751683 0.403032003733463
"Bhaga_1" 9751697 0.937784338944443
"Bhaga_1" 9751702 0.805762689205156
"Bhaga_1" 9754445 0.672255328475723
"Bhaga_1" 9754451 0.00160483606306058
"Bhaga_1" 9754507 0.990986124266494
"Bhaga_1" 9755003 0.224563290204057
"Bhaga_1" 9757700 0.610082505412428
"Bhaga_1" 9757828 0.381305658274652
"Bhaga_1" 9757944 0.207406263791459
"Bhaga_1" 9757945 0.568190488269566
"Bhaga_1" 9757947 0.889428273207398
"Bhaga_1" 9759927 0.329806798871032
"Bhaga_1" 9761036 0.410424797833405
"Bhaga_1" 9761038 0.835331303057626
"Bhaga_1" 9761050 0.000989482902409521
"Bhaga_1" 9761059 0.650623750913549
"Bhaga_1" 9761094 0.694175399115501
"Bhaga_1" 9761115 0.422478940192222
"Bhaga_1" 9768983 0.384834458770269
"Bhaga_1" 9769060 0.0119637175127968
"Bhaga_1" 9769091 0.10130640434345
"Bhaga_1" 9769488 0.539265036431729
"Bhaga_1" 9769515 0.29502530973416
"Bhaga_1" 9770383 0.610179523516736
"Bhaga_1" 9770405 0.228216611374763
"Bhaga_1" 9770417 0.352405089096104
"Bhaga_1" 9770425 0.408623248469137
"Bhaga_1" 9770444 0.839601735840043
"Bhaga_1" 9770494 6.58124246760222e-05
"Bhaga_1" 9770496 0.0369755941570334
"Bhaga_1" 9770512 0.768383140934276
"Bhaga_1" 9770530 0.0998435413444919
"Bhaga_1" 9773649 0.368389812076387
"Bhaga_1" 9773681 0.298982568726445
"Bhaga_1" 9775215 0.264980421221679
"Bhaga_1" 9775677 0.376002172365257
"Bhaga_1" 9789016 0.880964195314679
"Bhaga_1" 9789198 0.627207569154022
"Bhaga_1" 9789213 0.753551690937006
"Bhaga_1" 9790092 0.435326486400571
"Bhaga_1" 9791600 0.157542656917975
"Bhaga_1" 9791878 0.39202146658959
"Bhaga_1" 9791887 0.0674768613596173
"Bhaga_1" 9798911 0.64566973162886
"Bhaga_1" 9799044 0.0782483060018938
"Bhaga_1" 9802771 0.529143564509085
"Bhaga_1" 9803070 0.491753615787645
"Bhaga_1" 9803583 0.467385174788241
"Bhaga_1" 9803638 0.96610645561414
"Bhaga_1" 9803657 0.28949143276508
"Bhaga_1" 9807130 0.900809531116544
"Bhaga_1" 9807160 0.0165799174375678
"Bhaga_1" 9808901 0.000107601814150581
"Bhaga_1" 9808983 0.601776774749876
"Bhaga_1" 9809025 0.176435058739958
"Bhaga_1" 9809056 0.480012110530896
"Bhaga_1" 9809266 0.70773448748046
"Bhaga_1" 9813335 0.486294008326504
"Bhaga_1" 9813613 0.723994379413984
"Bhaga_1" 9817003 0.292820443485054
"Bhaga_1" 9817095 0.323821901545825
"Bhaga_1" 9817103 0.501528795304281
"Bhaga_1" 9817536 0.748675502434622
"Bhaga_1" 9817540 0.0611238694919281
"Bhaga_1" 9817616 0.963374202373788
"Bhaga_1" 9817851 0.00179919631467372
"Bhaga_1" 9817860 0.495222080184374
"Bhaga_1" 9818358 0.000518368737387046
"Bhaga_1" 9818390 0.724941836500119
"Bhaga_1" 9818502 0.852071518090768
"Bhaga_1" 9818890 0.340609438538872
"Bhaga_1" 9819168 0.343492014012278
"Bhaga_1" 9819440 0.747155029660495
"Bhaga_1" 9819775 0.439155734494798
"Bhaga_1" 9819886 0.307127048884578
"Bhaga_1" 9819911 8.35684594072946e-05
"Bhaga_1" 9819929 0.00946797565489843
"Bhaga_1" 9819986 0.0203252459496134
"Bhaga_1" 9819990 0.0646496524471368
"Bhaga_1" 9819992 0.703646783028866
"Bhaga_1" 9820071 0.0257443773132244
"Bhaga_1" 9825089 0.877628130222613
"Bhaga_1" 9825121 0.516436235237708
"Bhaga_1" 9825279 0.499515297989744
"Bhaga_1" 9825432 5.82707569983802e-06
"Bhaga_1" 9825441 0.315321169118861
"Bhaga_1" 9831718 0.536901477596183
"Bhaga_1" 9837878 0.858263226975483
"Bhaga_1" 9837919 0.572108069086249
"Bhaga_1" 9844983 0.543590120979797
"Bhaga_1" 9845092 0.143163065696645
"Bhaga_1" 9845094 0.0639636553918813
"Bhaga_1" 9845427 0.769680429180927
"Bhaga_1" 9845740 0.80121592217023
"Bhaga_1" 9845756 0.305980092850452
"Bhaga_1" 9845821 0.154141011045699
"Bhaga_1" 9845828 8.82167298274675e-07
"Bhaga_1" 9850040 0.264225916708145
"Bhaga_1" 9850062 0.944576186721477
"Bhaga_1" 9852654 0.623428467427789
"Bhaga_1" 9854811 0.185037079010328
"Bhaga_1" 9854860 0.764484804913901
"Bhaga_1" 9861341 0.802456679609815
"Bhaga_1" 9861483 0.0341892172503297
"Bhaga_1" 9866832 0.204793701615108
"Bhaga_1" 9866978 0.350751393933107
"Bhaga_1" 9867001 0.595497606753538
"Bhaga_1" 9867830 0.855161406897028
"Bhaga_1" 9868235 0.769579306297665
"Bhaga_1" 9868291 0.939434951712247
"Bhaga_1" 9868317 0.82863459742345
"Bhaga_1" 9868322 0.581967101401828
"Bhaga_1" 9874072 0.297726291040786
"Bhaga_1" 9874076 0.236779211522897
"Bhaga_1" 9874079 0.203125315568974
"Bhaga_1" 9874101 0.875933134253098
"Bhaga_1" 9874111 0.93616536147196
"Bhaga_1" 9874229 0.347247553401974
"Bhaga_1" 9874291 0.966199791487495
"Bhaga_1" 9874300 0.918858509833257
"Bhaga_1" 9875769 4.79802465374576e-06
"Bhaga_1" 9877143 0.191626329927597
"Bhaga_1" 9877146 0.893390375566756
"Bhaga_1" 9877257 0.741139071652313
"Bhaga_1" 9877312 0.0222619571621584
"Bhaga_1" 9877801 0.643460457759409
"Bhaga_1" 9877872 0.222626214652479
"Bhaga_1" 9878073 0.00998911365869085
"Bhaga_1" 9878686 0.00104945957660411
"Bhaga_1" 9878782 0.127597564900658
"Bhaga_1" 9878970 0.219693835149939
"Bhaga_1" 9879115 0.51297921701752
"Bhaga_1" 9879985 0.266172637679901
"Bhaga_1" 9880203 0.841983878055523
"Bhaga_1" 9880282 0.580711335290864
"Bhaga_1" 9880333 0.941807559073691
"Bhaga_1" 9880359 0.983093735551299
"Bhaga_1" 9881010 0.484013116475773
"Bhaga_1" 9881076 0.260774283554851
"Bhaga_1" 9881122 0.830509367722018
"Bhaga_1" 9881860 0.303025590197331
"Bhaga_1" 9882272 0.345955904426606
"Bhaga_1" 9882283 0.708633078940633
"Bhaga_1" 9887927 0.523549704712545
"Bhaga_1" 9887991 0.252797000223561
"Bhaga_1" 9888033 0.408005799238915
"Bhaga_1" 9888428 0.813459427948226
"Bhaga_1" 9888452 0.243178329161025
"Bhaga_1" 9888473 0.419393423950082
"Bhaga_1" 9888527 0.73130581022215
"Bhaga_1" 9888844 0.382951257001148
"Bhaga_1" 9888847 0.396838209600252
"Bhaga_1" 9888907 0.123819350591548
"Bhaga_1" 9888916 0.080816336086417
"Bhaga_1" 9889124 0.000301661349442851
"Bhaga_1" 9889771 0.412448886986649
"Bhaga_1" 9892966 0.000951446634299878
"Bhaga_1" 9893012 0.855612566333342
"Bhaga_1" 9893060 0.779247823193914
"Bhaga_1" 9893120 0.749545319094432
"Bhaga_1" 9894228 0.414264659597599
"Bhaga_1" 9894391 0.934592856620838
"Bhaga_1" 9894427 0.890768868079965
"Bhaga_1" 9894497 0.900908395763716
"Bhaga_1" 9894508 0.782799330443126
"Bhaga_1" 9894516 0.695052179063321
"Bhaga_1" 9894554 0.688893299734706
"Bhaga_1" 9894590 0.0298772346660336
"Bhaga_1" 9894659 0.0194190137231473
"Bhaga_1" 9894837 0.27759914322271
"Bhaga_1" 9894852 0.212699219479246
"Bhaga_1" 9894862 0.517578983583332
"Bhaga_1" 9894863 0.884376557671145
"Bhaga_1" 9894900 0.765470628256949
"Bhaga_1" 9894912 0.00256126024870455
"Bhaga_1" 9894959 0.0166752279667331
"Bhaga_1" 9894962 0.396909177719762
"Bhaga_1" 9895175 0.927906466470253
"Bhaga_1" 9895179 0.0461725633597224
"Bhaga_1" 9895180 0.586170631048784
"Bhaga_1" 9895199 0.977312173191843
"Bhaga_1" 9895240 0.820255055100913
"Bhaga_1" 9895309 0.177422196130508
"Bhaga_1" 9897381 0.947686462185246
"Bhaga_1" 9897447 0.748738291002987
"Bhaga_1" 9899485 0.00324386209950606
"Bhaga_1" 9901710 1.93557976280954e-06
"Bhaga_1" 9901800 0.000870705767555264
"Bhaga_1" 9901904 0.181714998189968
"Bhaga_1" 9902374 0.373423681734551
"Bhaga_1" 9902514 0.708990052854717
"Bhaga_1" 9902599 0.11319840469132
"Bhaga_1" 9902656 0.689848670757111
"Bhaga_1" 9903250 0.0780517809511069
"Bhaga_1" 9903285 0.294834355964001
"Bhaga_1" 9903313 0.134647446125215
"Bhaga_1" 9903356 0.562337454845583
"Bhaga_1" 9904015 0.533076710028218
"Bhaga_1" 9904023 0.786218443314341
"Bhaga_1" 9904066 0.926817877714755
"Bhaga_1" 9904208 0.920068739925935
"Bhaga_1" 9904393 0.360111059815716
"Bhaga_1" 9904414 0.761411871804771
"Bhaga_1" 9904502 0.860292825791809
"Bhaga_1" 9904680 0.690987747146165
"Bhaga_1" 9904685 0.457352401336011
"Bhaga_1" 9904817 0.845553022575464
"Bhaga_1" 9904902 0.328947892559911
"Bhaga_1" 9905097 0.0282821267945009
"Bhaga_1" 9905521 0.402023706894419
"Bhaga_1" 9906509 0.757996476103986
"Bhaga_1" 9906510 0.287161624290692
"Bhaga_1" 9906558 0.800669306636275
"Bhaga_1" 9907284 0.00156244683405554
"Bhaga_1" 9907773 0.959788555975005
"Bhaga_1" 9907782 6.88196261979832e-05
"Bhaga_1" 9907819 0.794676383986366
"Bhaga_1" 9908173 0.0657108788449984
"Bhaga_1" 9908636 0.166822009358687
"Bhaga_1" 9909050 0.43852483350644
"Bhaga_1" 9909344 0.583211405504379
"Bhaga_1" 9909354 0.779742975264237
"Bhaga_1" 9909455 0.557903727803297
"Bhaga_1" 9909653 0.591886852479702
"Bhaga_1" 9910362 0.621132221672789
"Bhaga_1" 9910381 0.392599622219618
"Bhaga_1" 9910426 0.833451178535615
"Bhaga_1" 9910488 0.668356635129051
"Bhaga_1" 9910504 0.63289986391684
"Bhaga_1" 9910683 0.67929463216584
"Bhaga_1" 9910756 0.642983716964624
"Bhaga_1" 9910781 0.44368224344895
"Bhaga_1" 9910828 0.1568100201238
"Bhaga_1" 9911458 0.750728705895808
"Bhaga_1" 9943245 0.136747694887219
"Bhaga_1" 9943454 0.0108383394818145
"Bhaga_1" 9945747 0.686074713391348
"Bhaga_1" 9947985 0.145984152924649
"Bhaga_1" 9960315 0.000219469912625859
"Bhaga_1" 9960318 0.48297125695782
"Bhaga_1" 9960385 0.132989738729647
"Bhaga_1" 9960386 0.958449193230267
"Bhaga_1" 9960402 0.480205080668109
"Bhaga_1" 9962906 0.474998293191303
"Bhaga_1" 9963183 0.168589271842686
"Bhaga_1" 9963204 0.0346336943134536
"Bhaga_1" 9964936 0.582522516757383
"Bhaga_1" 9965011 0.761069933359321
"Bhaga_1" 9965452 0.354458733992597
"Bhaga_1" 9965512 0.619831080036849
"Bhaga_1" 9965599 0.972835534639191
"Bhaga_1" 9971604 0.511426586846589
"Bhaga_1" 9974726 0.730594473353851
"Bhaga_1" 9974738 0.119622788148693
"Bhaga_1" 9975168 0.339221150721464
"Bhaga_1" 9975329 5.16169388724663e-05
"Bhaga_1" 9975386 0.678611881397348
"Bhaga_1" 9975552 0.944145059736976
"Bhaga_1" 9977849 0.983038011814548
"Bhaga_1" 9977915 0.153167752784997
"Bhaga_1" 9979035 0.506215407336397
"Bhaga_1" 9980188 0.473258929845176
"Bhaga_1" 9980205 0.337487633671529
"Bhaga_1" 9980210 0.563745369435124
"Bhaga_1" 9980254 0.482403764036392
"Bhaga_1" 9980360 0.369089957255013
"Bhaga_1" 10003367 0.220667577646579
"Bhaga_1" 10004212 0.437510492071276
"Bhaga_1" 10004216 0.997487579882439
"Bhaga_1" 10004239 0.824047719759702
"Bhaga_1" 10006573 0.915438385610088
"Bhaga_1" 10006594 0.421035144392838
"Bhaga_1" 10006665 0.321280637998096
"Bhaga_1" 10006674 0.418233737730846
"Bhaga_1" 10006826 3.00734423654491e-07
"Bhaga_1" 10006963 0.25652696217716
"Bhaga_1" 10032233 0.136930377932116
"Bhaga_1" 10032907 0.290303942988172
"Bhaga_1" 10037846 0.338446944486451
"Bhaga_1" 10037963 0.163661871789555
"Bhaga_1" 10038204 0.83580630930703
"Bhaga_1" 10038208 3.59653160655235e-06
"Bhaga_1" 10038225 0.00665581438210306
"Bhaga_1" 10038719 0.672171440830584
"Bhaga_1" 10038730 0.255930945997769
"Bhaga_1" 10054052 0.552150382198418
"Bhaga_1" 10060226 0.568631476313252
"Bhaga_1" 10060469 0.0909100538579818
"Bhaga_1" 10060527 0.406897750784033
"Bhaga_1" 10060528 0.934686454529825
"Bhaga_1" 10060531 0.524822213850003
"Bhaga_1" 10060551 0.125961810502014
"Bhaga_1" 10060703 0.983705025368407
"Bhaga_1" 10060741 0.844524230894098
"Bhaga_1" 10063946 0.750076926467116
"Bhaga_1" 10084706 0.767978874665247
"Bhaga_1" 10090756 0.968631217314416
"Bhaga_1" 10090792 0.235585855532141
"Bhaga_1" 10092295 0.0620817047418736
"Bhaga_1" 10092331 0.98087481393184
"Bhaga_1" 10093077 0.0986218465563107
"Bhaga_1" 10093080 0.952641636712906
"Bhaga_1" 10093190 0.958824439579322
"Bhaga_1" 10093199 0.340324477606434
"Bhaga_1" 10093581 0.712673909517735
"Bhaga_1" 10093831 0.356492191132392
"Bhaga_1" 10093850 0.00569529911697605
"Bhaga_1" 10093941 0.899089925336289
"Bhaga_1" 10108774 3.57766859706362e-06
"Bhaga_1" 10114430 0.272896907673593
"Bhaga_1" 10114757 0.487703320828931
"Bhaga_1" 10120742 0.292615705731189
"Bhaga_1" 10120857 0.782482148009601
"Bhaga_1" 10122648 0.368182496130543
"Bhaga_1" 10122650 0.37977306253687
"Bhaga_1" 10124867 0.613765311682821
"Bhaga_1" 10124875 0.357350510705618
"Bhaga_1" 10135194 0.636731575945453
"Bhaga_1" 10135292 0.0866566199951622
"Bhaga_1" 10135382 0.984571282142897
"Bhaga_1" 10135435 0.829423906808328
"Bhaga_1" 10135439 0.956806257689227
"Bhaga_1" 10136895 0.0691737891688656
"Bhaga_1" 10136945 0.977640245308135
"Bhaga_1" 10153057 0.761669062827546
"Bhaga_1" 10153083 0.88600787620477
"Bhaga_1" 10153092 0.31675517470505
"Bhaga_1" 10153098 0.180408282577824
"Bhaga_1" 10153294 0.192751673944265
"Bhaga_1" 10153300 0.00032242269129482
"Bhaga_1" 10153341 0.873448690850715
"Bhaga_1" 10153539 0.00921661373222323
"Bhaga_1" 10153588 0.142045071811015
"Bhaga_1" 10153642 0.835877758521921
"Bhaga_1" 10166649 0.977023745058701
"Bhaga_1" 10166660 0.171886377179396
"Bhaga_1" 10168608 0.767228127070879
"Bhaga_1" 10168694 0.12770575690889
"Bhaga_1" 10168877 0.542559477572956
"Bhaga_1" 10169453 0.771524953132759
"Bhaga_1" 10169800 0.839134953290335
"Bhaga_1" 10169978 0.709650807127438
"Bhaga_1" 10170074 0.101288368026532
"Bhaga_1" 10170122 0.109987982852347
"Bhaga_1" 10170169 0.61456891749662
"Bhaga_1" 10178343 0.00617517902681955
"Bhaga_1" 10178572 0.663472273548108
"Bhaga_1" 10179022 0.618979132367586
"Bhaga_1" 10180751 0.717227188838947
"Bhaga_1" 10194807 0.499761152913925
"Bhaga_1" 10195556 0.433728742909304
"Bhaga_1" 10199500 0.00143401276320667
"Bhaga_1" 10199518 0.920176905136546
"Bhaga_1" 10208390 0.741682781665076
"Bhaga_1" 10224719 0.833210923008776
"Bhaga_1" 10236259 0.989425704872706
"Bhaga_1" 10236323 0.88298676007186
"Bhaga_1" 10236384 0.260536907149185
"Bhaga_1" 10236547 0.969863010620271
"Bhaga_1" 10236556 0.0984781648774452
"Bhaga_1" 10248471 0.0883244497516735
"Bhaga_1" 10257728 0.00108758362298675
"Bhaga_1" 10260665 0.247874310516645
"Bhaga_1" 10260713 0.338066501594863
"Bhaga_1" 10261304 0.0554491871669757
"Bhaga_1" 10262565 0.695220275184742
"Bhaga_1" 10262605 0.00137779040459613
"Bhaga_1" 10262746 0.334998761253494
"Bhaga_1" 10262761 0.23998599276889
"Bhaga_1" 10262776 0.37934928069503
"Bhaga_1" 10262804 0.035876623181821
"Bhaga_1" 10262867 0.380720245522255
"Bhaga_1" 10262940 0.771450239393303
"Bhaga_1" 10263000 0.00517539026385748
"Bhaga_1" 10263099 0.537517165540007
"Bhaga_1" 10263132 5.06872187821204e-05
"Bhaga_1" 10263847 0.869043107421385
"Bhaga_1" 10263856 0.276700603112948
"Bhaga_1" 10263891 0.505773381013731
"Bhaga_1" 10263960 0.382564379778566
"Bhaga_1" 10264295 0.748782337709396
"Bhaga_1" 10264309 0.739473247897014
"Bhaga_1" 10264509 0.866871498364419
"Bhaga_1" 10264650 0.112021526084367
"Bhaga_1" 10264728 0.644795757635737
"Bhaga_1" 10264809 0.0020159896528445
"Bhaga_1" 10265172 0.955613525004885
"Bhaga_1" 10265324 0.706609293113579
"Bhaga_1" 10265327 0.233926688821838
"Bhaga_1" 10265397 0.219502985260155
"Bhaga_1" 10265421 0.692763365985771
"Bhaga_1" 10265449 0.100417951898486
"Bhaga_1" 10265798 0.817506721110513
"Bhaga_1" 10266079 0.00184049785839768
"Bhaga_1" 10266515 0.621673622513462
"Bhaga_1" 10266516 0.746236477277944
"Bhaga_1" 10266822 0.431853306834556
"Bhaga_1" 10266861 0.889270002186281
"Bhaga_1" 10266964 0.887557637002084
"Bhaga_1" 10267198 0.737458899223301
"Bhaga_1" 10267216 0.664438133825083
"Bhaga_1" 10267253 0.741390358000557
"Bhaga_1" 10267266 0.309255913854849
"Bhaga_1" 10267364 0.370418085757707
"Bhaga_1" 10267378 0.661522511858965
"Bhaga_1" 10267398 0.735398833613904
"Bhaga_1" 10267542 0.993983911413812
"Bhaga_1" 10267684 0.078078935978294
"Bhaga_1" 10267821 0.694209184103038
"Bhaga_1" 10267827 0.539062428320831
"Bhaga_1" 10267896 0.488240042098732
"Bhaga_1" 10268132 0.000178212800570521
"Bhaga_1" 10268250 0.768898010422704
"Bhaga_1" 10268340 0.00356679717615686
"Bhaga_1" 10268710 0.714280332774367
"Bhaga_1" 10269558 0.977556920349394
"Bhaga_1" 10269587 0.557220956532467
"Bhaga_1" 10269657 0.533735700876741
"Bhaga_1" 10269816 0.319502552618793
"Bhaga_1" 10269825 0.922971351951009
"Bhaga_1" 10270024 5.18523182081253e-08
"Bhaga_1" 10270101 0.71007148456678
"Bhaga_1" 10270177 6.75559554247293e-11
[truncated: 19,593,582 more chars]
