# Supplementary material for: Genomic variation of European beech reveals signals of local adaptation despite high levels of phenotypic plasticity
Source: Nat Commun. 2024 Oct 3;15:8553. doi: 10.1038/s41467-024-52933-y (PMC11450180; doi:10.1038/s41467-024-52933-y)
Supplement: Supplementary file 16 — Source Data 7 [file 41467_2024_52933_MOESM16_ESM.txt]

"RONA.bio3" "population" "latitude" "longitude" "n"
0.137180404146131 2 42.81667 -2.25 6
0.138774921476792 5 42.25 -2.75 6
0.155612748378073 7 42.91667 2.36667 9
0.15234898050942 8 50.25 1.88333 7
0.132463062125872 9 48.38333 -1.16667 5
0.14058656537484 10 49.28333 2.6 6
0.158101439400722 11 45.6 2.68333 7
0.134429045741407 12 46.18333 2.95 8
0.163458892008578 13 46.88333 4.36667 9
0.157129856701253 14 44.15 2.63333 9
0.124153774853667 18 48.61667 5.26667 8
0.132484793700966 20 47.2 6.25 8
0.120672901986749 23 47.58333 6.46667 8
0.135777078632827 24 55.13333 10.93333 5
0.0968364735089131 25 54.91667 9.58333 9
0.123990964766411 27 56.05 13.25 7
0.125673672326708 28 56.08333 14.6 7
0.0985256586316951 29 54.2 10.75 8
0.105308219084615 30 53.6 10.66667 7
0.103524689387904 36 53.23333 8.8 8
0.107066209872129 38 53.3 9.53333 9
0.0995943965107369 39 51.8 9.7 9
0.0951192870746537 40 51.5 9.83333 9
0.103487945763494 43 53.23333 10.51667 8
0.120348254620021 44 51.66667 10.83333 6
0.123182963002221 46 53 13.16667 5
0.136592707061997 48 50.55 6.25 6
0.104974336569056 49 50.51667 6.6 8
0.106836453461362 52 50.76667 7.45 7
0.101790502774258 53 52.13333 7.5 9
0.0958535039440984 54 51.1 8.31667 9
0.129651525749301 55 51.2 8.73333 4
0.108095721657453 58 51.53333 8.7 7
0.099945175093289 61 51.53333 9.08333 8
0.11523368062586 66 50.73333 8.26667 6
0.102839002065304 67 50.45 8.06667 7
0.0987481775435774 68 51.03333 9.1 8
0.104129822013756 69 50.28333 9.11667 8
0.132531231205729 70 50.28333 9.11667 5
0.115265459035385 71 50.31667 9.63333 7
0.11474250324655 72 50.31667 9.63333 7
0.111555974762192 73 50.31667 9.63333 7
0.103769738507616 74 50.33333 9.66667 9
0.09638453747595 75 51.13333 9.66667 8
0.101577923331782 76 50.73333 10.08333 8
0.0922882426283498 77 50.08333 10.08333 9
0.0900933335850882 80 51.33333 10.5 10
0.100803542642599 83 50.66667 13.21667 8
0.101809608477529 84 50.95 13.56667 9
0.152868394064198 87 49.68333 6.81667 8
0.1040486719187 88 50.75 7 8
0.138530510178217 89 49.65 6.95 6
0.132534601726877 90 49.66667 8.01667 6
0.134217896345084 91 49.36667 7.95 8
0.139427552570607 92 49.36667 7.95 7
0.108155149140617 93 50.43333 7.83333 6
0.152012632250833 94 48.2 7.91667 7
0.160925348582142 95 48.4 9.43333 4
0.136904894424276 97 48.66667 9 5
0.10511278071153 98 48.61667 10.25 9
0.166214740302504 99 48.4 9.5 4
0.120720567208055 100 49.86667 10.55 5
0.113827005215773 101 47.91667 10.58333 6
0.147453323547022 102 49.61667 12.35 4
0.123521302312915 103 49.66667 12.5 5
0.110101150133778 104 49.01667 13.23333 7
0.116029163596415 108 46.13333 12.21667 7
0.115266806154368 109 47.75 15.46667 7
0.10430207112307 110 50.03333 12.61667 8
0.112906205180273 111 48.85 14.25 8
0.135802162802194 114 49.41667 20.9 4
0.125154599181974 115 49.51667 21.66667 5
0.153436820911518 116 49.98333 20.63333 4
0.125615383191573 117 50.25 16.83333 6
0.104461881881511 118 50.65 16.96667 7
0.116829879839345 120 51.83333 19.6 7
0.106305320984359 124 48.89953 21.55194 8
0.105671393921251 126 48.83386 18.58827 8
0.121477163832202 127 48.89922 22.39179 6
0.108831481594266 129 48.48333 17.36667 8
0.117888403751485 130 48.88333 18 6
0.11559902401347 132 48.75 20.06667 6
0.116500413303397 135 49.28333 21.83333 6
0.103800188060232 137 45.75 14.31667 9
0.129840847813382 139 45.33333 14.3 6
0.13159655439631 141 48.46 22.96 5
0.115919169279897 142 48.44 23.06 7
0.129168136515564 144 48.04969 24.19958 6
0.118556726314082 146 46.68333 22.26667 7
0.131719167984304 150 46.58333 25 5
0.0999323814795633 161 52.157669 12.66781 9
