# Supplementary material for: Genomic variation of European beech reveals signals of local adaptation despite high levels of phenotypic plasticity
Source: Nat Commun. 2024 Oct 3;15:8553. doi: 10.1038/s41467-024-52933-y (PMC11450180; doi:10.1038/s41467-024-52933-y)
Supplement: Supplementary file 17 — Source Data 8 [file 41467_2024_52933_MOESM17_ESM.txt]

"Gradient.forest.offset" "population" "latitude" "longitude" "n"
0.004754928 2 42.81667 -2.25 6
0.004599059 5 42.25 -2.75 6
0.00530907 7 42.91667 2.36667 9
0.005056992 8 50.25 1.88333 7
0.006749919 9 48.38333 -1.16667 5
0.006751907 10 49.28333 2.6 6
0.006896555 11 45.6 2.68333 7
0.007421373 12 46.18333 2.95 8
0.006680544 13 46.88333 4.36667 9
0.006679769 14 44.15 2.63333 9
0.003544884 18 48.61667 5.26667 8
0.005973901 20 47.2 6.25 8
0.006811558 23 47.58333 6.46667 8
0.002381915 24 55.13333 10.93333 5
0.002393114 25 54.91667 9.58333 9
0.002279313 27 56.05 13.25 7
0.002390002 28 56.08333 14.6 7
0.00245243 29 54.2 10.75 8
0.002585176 30 53.6 10.66667 7
0.002185075 36 53.23333 8.8 8
0.003281543 38 53.3 9.53333 9
0.004898363 39 51.8 9.7 9
0.004779394 40 51.5 9.83333 9
0.002542753 43 53.23333 10.51667 8
0.002771949 44 51.66667 10.83333 6
0.002762421 46 53 13.16667 5
0.003915137 48 50.55 6.25 6
0.00400812 49 50.51667 6.6 8
0.004836937 52 50.76667 7.45 7
0.002521741 53 52.13333 7.5 9
0.004423468 54 51.1 8.31667 9
0.004218418 55 51.2 8.73333 4
0.004545482 58 51.53333 8.7 7
0.002745111 61 51.53333 9.08333 8
0.004847933 66 50.73333 8.26667 6
0.00516847 67 50.45 8.06667 7
0.00453277 68 51.03333 9.1 8
0.00525651 69 50.28333 9.11667 8
0.00525651 70 50.28333 9.11667 5
0.003009666 71 50.31667 9.63333 7
0.003009666 72 50.31667 9.63333 7
0.003009666 73 50.31667 9.63333 7
0.004280453 74 50.33333 9.66667 9
0.004485191 75 51.13333 9.66667 8
0.004682814 76 50.73333 10.08333 8
0.005699221 77 50.08333 10.08333 9
0.004630843 80 51.33333 10.5 10
0.003183807 83 50.66667 13.21667 8
0.003551432 84 50.95 13.56667 9
0.003716721 87 49.68333 6.81667 8
0.002449638 88 50.75 7 8
0.003646888 89 49.65 6.95 6
0.003556612 90 49.66667 8.01667 6
0.006057559 91 49.36667 7.95 8
0.006057559 92 49.36667 7.95 7
0.004245477 93 50.43333 7.83333 6
0.003469391 94 48.2 7.91667 7
0.004185079 95 48.4 9.43333 4
0.003910796 97 48.66667 9 5
0.003740143 98 48.61667 10.25 9
0.004294121 99 48.4 9.5 4
0.005546221 100 49.86667 10.55 5
0.003188142 101 47.91667 10.58333 6
0.003549261 103 49.66667 12.5 5
0.005895722 104 49.01667 13.23333 7
0.003612731 108 46.13333 12.21667 7
0.005300936 109 47.75 15.46667 7
0.003509149 110 50.03333 12.61667 8
0.004444511 111 48.85 14.25 8
0.005661171 114 49.41667 20.9 4
0.005021456 115 49.51667 21.66667 5
0.003701112 116 49.98333 20.63333 4
0.00488222 117 50.25 16.83333 6
0.003690531 118 50.65 16.96667 7
0.00428828 120 51.83333 19.6 7
0.004334254 124 48.89953 21.55194 8
0.004444004 126 48.83386 18.58827 8
0.004235509 127 48.89922 22.39179 6
0.00461154 129 48.48333 17.36667 8
0.003911715 130 48.88333 18 6
0.005455489 132 48.75 20.06667 6
0.004800389 135 49.28333 21.83333 6
0.007749282 137 45.75 14.31667 9
0.005172287 139 45.33333 14.3 6
0.005449486 141 48.46 22.96 5
0.005546044 142 48.44 23.06 7
0.005864521 144 48.04969 24.19958 6
0.004287746 146 46.68333 22.26667 7
0.005775859 150 46.58333 25 5
0.003124519 161 52.157669 12.66781 9
